# Supplementary material for: Revisiting HER2 in Prostate Cancer from an Inclusive Perspective: From Biomarkers to Omics
Source: Cancers (Basel). 2024 Sep 25;16(19):3262. doi: 10.3390/cancers16193262 (PMC11476348; doi:10.3390/cancers16193262)
Supplement: Supplementary file 1 [file cancers-16-03262-s001.zip]

Archive with 3 entries (3 files):
- Supplementary Figures/Supplementary Data 1.xlsx
- Supplementary Figures/Supplementary Data 2 Pathway Studio Figures Raw Data.xlsx
- Supplementary Figures/Supplementary Data 3. Pubmed searches 6.10.2024 Summaries_lncap-set_pc3-set_du145-set.xlsx
