# Supplementary material for: Revisiting HER2 in Prostate Cancer from an Inclusive Perspective: From Biomarkers to Omics
Source: Cancers (Basel). 2024 Sep 25;16(19):3262. doi: 10.3390/cancers16193262 (PMC11476348; doi:10.3390/cancers16193262)
Supplement: Supplementary file 1 [file cancers-16-03262-s001.zip › Supplementary Figures/Supplementary Data 1.xlsx]

## Sheet: entity
Name	Type	Description	Connectivity	Organism	Swiss-Prot Accession	Alias	Found In Pathways	GO Cellular Component	GO Biological Process	GO Molecular Function
lung squamous cell carcinoma	Disease		20			lung epidermoid cancer, bronchus squamous cell carcinoma, lung squamous cell carcinoma, lung squamous cell cancer	Neighbors of lung squamous cell carcinoma, diesease, erb with specific disease
breast hyperplasia	Disease		27			breast nodular hyperplasia, breast hyperplasia, hyperplasia in the mammary gland, hyperplasia of the breast, hyperplasias of the breast, gigantomastia, gigantomasty, breast gland hyperplasia, mammary gland hyperplasia	diesease, erb with specific disease
Inflammatory Breast Neoplasms	Disease		27			inflammatory breast tumors, IBC tumor, Inflammatory Breast Neoplasms, Inflammatory Breast Neoplasm, Inflammatory Breast Cancer, Inflammatory Breast Cancers, Inflammatory Breast Cancer (IBC), Inflammatory Breast Carcinoma, inflammatory breast tumours, IBC (inflammatory breast cancer) <more data available...>	diesease, erb with specific disease
estrogen receptor positive breast cancer	Disease		41			estrogen receptor positive breast cancer	Neighbors of estrogen receptor positive breast cancer, diesease, erb with specific disease
Malignant Peripheral Nerve Sheath Tumors	Disease		49			Malignant Peripheral Nerve Sheath Tumour, Malignant Neoplasm of the Peripheral Nerve Sheath, Peripheral Nerve Sheath Tumours, Malignant, Peripheral Nerve Sheath Tumors, Malignant, Peripheral Nerve Sheath Tumor Malignant, MPNSTs, MPNST, Malignant Peripheral Nerve Sheath Tumours, Malignant Peripheral Nerve Sheath Tumors, Malignant Peripheral Nerve Sheath Tumor (WHO Grade III-IV) <more data availabl…	Neighbors of Malignant Peripheral Nerve Sheath Tumors, diesease, erb with specific disease
invasive breast cancer	Disease		50			invasive cancer of the breast, invasive cancers of the breast, breast cancers invasive, breast cancer invasive, invasive breast cancer, invasive breast cancers	Neighbors of invasive breast cancer, diesease, erb with specific disease
Carcinoma, Ductal, Breast	Disease		59			Invasive Ductal Carcinoma, Invasive Ductal Breast Cancer, Carcinoma of Infiltrating Duct, Carcinomas of Infiltrating Duct, Ductal Invasive Breast Carcinoma, Infiltrating Duct Carcinoma of Breast, Infiltrating Ductal Adenocarcinoma, Infiltrating Ductal Breast Cancer, Infiltrating Ductal Breast Carcinoma, Infiltrating Ductal Carcinoma <more data available...>	Neighbors of Carcinoma, Ductal, Breast, diesease, erb with specific disease
breast adenocarcinoma	Disease		62			adenocarcinomas of the breast, adenocarcinoma of the breast, mammary adenocarcinoma, breast adenocarcinoma	diesease, erb with specific disease
prostate adenocarcinoma	Disease		75			prostatic adenocarcinoma, adenocarcinomas of prostate, adenocarcinoma in the prostate, prostate adenocarcinomas, prostate adenocarcinoma, prostatic adenocarcinomas	diesease, erb with specific disease
Prostatic Intraepithelial Neoplasia	Disease		95			prostate intraepithelial neoplasia, prostate intraepithelial neoplasias, prostate intraepithelial neoplasm, prostate intraepithelial neoplasms, Prostatic Intraepithelial Neoplasia, Prostatic Intraepithelial Neoplasias, Prostatic Intraepithelial Neoplasms, high-grade Prostatic Intraepithelial Neoplasias, Neoplasms, Prostatic Intraepithelial, Prostatic Intraepithelial Neoplasm <more data available.…	Neighbors of Prostatic Intraepithelial Neoplasia, diesease, erb with specific disease
brain metastasis	Disease		99			neural metastasis, temporal lobe metastases, brain metastasis, metastatic brain, metastatic cerebral, metastatic neural, neural metastases, neuronal metastases, occipital lobe metastasis, parietal lobe metastasis <more data available...>	diesease, erb with specific disease
Meningioma	Disease		115			meningiomatous, Brain Tumour, Meningioma, meningothelioma, meningeoma, Meningioma, Brain Tumor, Meningioma, meningiomata, Meningiomas	Neighbors of Meningioma, diesease, erb with specific disease
triple negative breast cancer	Disease		129			triple receptor negative breast cancer, triple negative breast carcinoma, triple negative breast cancer, TNBC, triple receptor negative breast cancers, triple negative breast carcinomas, triple negative breast cancers	breast related, Copy of 'breast related' extended, Neighbors of triple negative breast cancer, diesease, erb with specific disease
Breast Diseases	Disease		136			benign breast disease, Unspecified Breast Disorder, Mastopathy, mammary syndromes, mammary syndrome, mammary pathology, mammary pathologies, mamma disease, mammary gland pathology, benign disease of the breast <more data available...>	Neighbors of Breast Diseases, diesease, erb with specific disease
lung carcinoma	Disease		151			carcinoma of lung, carcinomatosis of the lung, lung carcinomata, lung carcinomatosis, pulmonary carcinoma, lung carcinoma, carcinomatous pulmonary, lung carcinomas, carcinoma pulmonum, carcinomas of the lung <more data available...>	Neighbors of lung carcinoma, diesease, erb with specific disease
prostate carcinoma	Disease		197			prostatic carcinomatosis, carcinomatous prostatic, carcinomatous prostate, prostate carcinoma, prostate carcinomas, prostate carcinomata, prostatic carcinomas, prostatic carcinomata, prostate gland carcinoma, prostatic duct carcinoma <more data available...>	Neighbors of prostate carcinoma, interaction targetted, Copy of 'interaction targetted' v1, 'interaction targetted' v1', Relation 1, diesease, erb with specific disease
Medulloblastoma	Disease		217			Medullo-blastomas, Brain Tumor, Medulloblastoma, blastoma medullae, Medulloblastomas, Medulloblastoma (WHO Grade IV), Medullo-blastoma, Brain, Medulloblastoma, Brain Tumour, Medulloblastoma, Medulloblastoma	Proteins Involved in Pathogenesis of Medulloblastoma, Neighbors of Medulloblastoma, diesease, erb with specific disease
Glioblastoma Multiforme	Disease		243			Glioblastoma Multiforme, Spongioblastoma Multiforme, Brain Tumor, Glioblastoma Multiforme, Brain Tumour, Glioblastoma Multiforme, gliobastoma multiforme, glioblastoma multiforme brain tumors, Cancer, Glioblastoma Multiforme	Neighbors of Glioblastoma Multiforme, Exclusive NCH82, diesease, erb with specific disease
lung adenocarcinoma	Disease		257			lung adenocarcinoma, adenocarcinoma of the lung, pulmonary adenocarcinoma, adenocarcinomas of the lung	Neighbors of lung adenocarcinoma, breast related, Copy of 'breast related' extended, diesease, erb with specific disease
breast metastasis	Disease		259			metastatic mammary gland, metastatic mammary, metastasis in breast, metastases in breast, metastasis,breast tissue, metastatic breast, mammary metastasis, mammary metastases, mammary gland metastasis, mammary gland metastases <more data available...>	Neighbors of breast metastasis, breast related, Copy of 'breast related' extended, diesease, erb with specific disease
Brain Neoplasms	Disease		297			parietal lobe tumours, neuronal tumours, occipital lobe tumor, temporal cortex tumour, occipital lobe tumors, occipital lobe neoplasm, occipital lobe tumours, parietal lobe neoplasm, parietal lobe neoplasms, parietal lobe tumors <more data available...>	breast related, Copy of 'breast related' extended, Neighbors of Brain Neoplasms, diesease, erb with specific disease
Lung Neoplasms	Disease		400			pulmonary tumourigenesis, pulmonary tumours, Pulmonary Neoplasm, Pulmonary Neoplasms, pulmonary tumor, pulmonary tumorigenesis, pulmonary tumors, pulmonary tumour, Tumor of the Lung, Tumour of the Lung <more data available...>	Neighbors of Lung Neoplasms, diesease, erb with specific disease
breast carcinoma	Disease		408			adenoid cystic carcinoma of the breast, breast carcinoma, carcinoma of the breast, carcinoma of the mammary gland, carcinomas of breast, carcinomatous breast, Human Mammary Carcinomas, Human Mammary Carcinoma, carcinoma of the mamma, carcinomatous mammary gland <more data available...>	Neighbors of breast carcinoma, diesease, erb with specific disease
Prostatic Neoplasms	Disease		441			tumors of the prostate, prostatic tumour, Prostatic Neoplasm, Prostatic Neoplasms, prostatic tumor, prostatic tumorigenesis, prostatic tumors, prostatic neoplasias, prostatic tumourigenesis, prostatic tumours <more data available...>	Androgen Receptor to NKX-3.1 Signaling in Prostate Cancer, FOXA2 Signaling in Prostate Cancer, Proteins Involved in Pathogenesis of Prostate Cancer, Neighbors of Prostatic Neoplasms, breast related, Copy of 'breast related' extended, interaction targetted, interaction, Copy of 'interaction targetted' v1, 'interaction targetted' v1' <more data available...>
Neuroblastoma	Disease		589			sympaticoblastoma, neuro-blastoma, Neuroblastomas, neuro-blastomas, neuroblastomatous, sympathicoblastoma, sympathicogonioma, sympathiconeuroblastoma, Neuroblastoma, sympathoma <more data available...>	Syndromic Forms of Hirschsprung Disease, Proteins Involved in Pathogenesis of Neuroblastoma, Neighbors of Neuroblastoma, New Combined Pathway Hippo-contra 3_hit_48h vs Sham up, New Combined Pathway Hippo-contra 3_hit_48h vs Sham down, diesease, erb with specific disease
lung metastasis	Disease		686			metastatic lung cancer, metastatic lung, pulmonary metastases, lung metastasis, metastatic lung tumours, metastatic lung tumour, metastatic lung tumors, lung metastases, metastatic lung cancers, metastasis of lung <more data available...>	Neighbors of lung metastasis, breast related, Copy of 'breast related' extended, cellular, clust 3, diesease, erb with specific disease
Breast Neoplasms	Disease		889			mammary gland tumorogenesis, Mammary Neoplasms, mammary tumorogenesis, mammary tumorigenesis, mammary tumorigeneses, Mammary Tumors, Mammary Tumor, Mammary Tumour, mammary neoplasias, mammary neoplasia <more data available...>	Proteins Involved in Pathogenesis of Breast Cancer Related to ERBB2/VEGFR/Akt Signaling Pathway, Proteins Involved in Pathogenesis of Breast Cancer Related to IGF1R/Akt Signaling Pathway, Proteins Involved in Pathogenesis of Breast Cancer Related to WNT Signaling Pathway, Proteins Involved in Pathogenesis of Breast Cancer Related to ESR1 Signaling Pathway, Proteins Involved in Pathogenesis of Bre…
Glioma	Disease		929			neoplastic neuroglial, neoplastic neuroglia, neoplastic glial cell, neoplastic glial, neoplastic glia, microglial tumour, microglial tumor, microglial cell tumor, Neuroglial Neoplasm, low grade glioma <more data available...>	Proteins Involved in Pathogenesis of Glioma, Neighbors of Glioma, breast related, Copy of 'breast related' extended, New Combined Pathway Hippo-contra 3_hit_48h vs Sham down, common 576 588, diesease, erb with specific disease
Lung Cancer	Disease		977			malignant neoplasms of the lung, lung cancerogenesis, lung carcinogeneses, lung carcinogenesis, lung malignancies, lung malignancy, pulmonary cancerogenesis, pulmonary malignancies, malignant tumours of the lung, Pulmonary Cancers <more data available...>	Neighbors of Lung Cancer, breast related, Copy of 'breast related' extended, diesease, erb with specific disease
Prostate Cancer	Disease		1305			prostatic sarcoma, prostate carcinogenesis, prostate malignancies, prostate malignancy, prostate metastases, prostate metastasis, prostate sarcoma, prostate sarcomas, prostatic cancerogenesis, prostatic carcinogenesis <more data available...>	Neighbors of Prostate Cancer, breast related, Copy of 'breast related' extended, interaction targetted, interaction, Copy of 'interaction targetted' v1, 'interaction targetted' v1', Relation 1, diesease, erb with specific disease
Breast Cancer	Disease		1887			carcinomas in the mammary gland, carcinogenesis of the breast, mammary gland cancers, mammary gland malignancies, mammary gland cancerogenesis, mammary malignancies, mammary gland cancer, mammary malignancy, Animal Mammary Carcinomas, Animal Mammary Carcinoma <more data available...>	Neighbors of Breast Cancer, 2, breast related, Copy of 'breast related' extended, cellular, over thp1 2, sictr ex, Copy of 'over thp1 2', diesease, erb with specific disease
ERBB2	Protein	v-erb-b2 avian erythroblastic leukemia viral oncogene homolog 2	2417	Homo sapiens, Mus musculus, Rattus norvegicus	P04626, P70424, Q8K3F9, P06494, Q61525, Q6ZPE0, B2RZG3, B4DHN3, Q14256, Q6LDV1 <more data available...>	NEU, NGL, HER2, TKR1, CD340, HER-2, MLN 19, HER-2/neu, receptor tyrosine-protein kinase erbB-2, herstatin <more data available...>	Androgen Receptor Coregulator ARA55 (TGFB1I1) in Prostate Cancer, Prostate Cancer Overview, Metastatic Colorectal Cancer Overview, Mechanism of Cetuximab Resistance in Colorectal Cancer, NKX2-1 Targets Possibly Involved in Thyroid Dysgenesis, Proteins Involved in Pathogenesis of Breast Cancer Related to ERBB2/VEGFR/Akt Signaling Pathway, Breast Cancer Related to ERBB/VEGFR/Akt Signaling Pathway, …	membrane, membrane raft, integral component of membrane, apical plasma membrane, basolateral plasma membrane, basal plasma membrane, postsynaptic membrane, endosome membrane, receptor complex, lateral loop <more data available...>	estrus, negative regulation of immature T cell proliferation in thymus, innate immune response, Fc-epsilon receptor signaling pathway, cell proliferation, signal transduction by phosphorylation, positive regulation of MAPK cascade, regulation of ERK1 and ERK2 cascade, positive regulation of MAP kinase activity, positive regulation of Rho GTPase activity <more data available...>	receptor signaling protein tyrosine kinase activity, transmembrane signaling receptor activity, transmembrane receptor protein tyrosine kinase activity, epidermal growth factor-activated receptor activity, transferase activity, transferase activity, transferring phosphorus-containing groups, kinase activity, protein kinase activity, protein tyrosine kinase activity, growth factor binding <more da…

## Sheet: relationship
Relation	Organ	Type	Sentence	TextRef	Connectivity	# of References	Owner	Found In Pathways	bindng
ERBB2 --+> Prostate Cancer	Prostate {Organ urn:agi-ncimorgan:C1278980}, Bone and Bones {Organ urn:agi-ncimorgan:C0262950}, Breast {Organ urn:agi-ncimorgan:C0006141}	Regulation	HER-2/neu may play a role in prostate carcinogenesis., In this study, we demonstrated that c-erb B-2/neu may also play an important role in human prostate cancer., Increasing evidences indicates that HER-2/neu may contribute to hormone resistance in prostate cancer., Increasing evidence suggests that Human epidermal growth factor receptor 2 (HER2/neu) is involved in progression of prostate cancer…	info:pmid/14735191#abs:1, info:pmid/1353965#abs:2, info:pmid/11547123#abs:2, info:pmid/21755295#abs:1, info:pmid/10318905#abs:2, info:pmid/21396844#abs:1, info:pmid/20971737#abs:2, info:pmid/10919667#abs:11, info:pmid/16107210#abs:9, info:pmid/15833875#abs:10 <more data available...>	2	39		Neighbors of Prostate Cancer, interaction targetted, interaction, Copy of 'interaction targetted' v1, 'interaction targetted' v1', diesease, erb with specific disease
ERBB2 --+> Breast Cancer	Mammary Gland {Organ urn:agi-ncimorgan:C0929301}, Lung {Organ urn:agi-ncimorgan:C1278908}, Immune system {Organ urn:agi-ncimorgan:C0020962}, Lymph Nodes {Organ urn:agi-ncimorgan:C0154054}, Colorectal Region {Organ urn:agi-ncimorgan:C1711309}, Ovary {Organ urn:agi-ncimorgan:CL384202}	Regulation	HER2 is a validated target in breast cancer therapy., Her-2 is a validated therapeutic target in breast cancer., ErbB2 has been proven to be an important target for breast cancer therapy., HER2 is a highly specific and promising target for new breast cancer treatments., c-erbB-2 (HER-2, c-neu) might play a role as a predictive factor in breast cancer., This family includes ErbB2 (HER2/Neu), a val…	info:pmid/19010901#abs:1, info:pmid/16507217#abs:1, info:pmid/21503962#abs:1, info:pmid/11521719#abs:9, info:pmid/11304787#abs:1, info:pmid/22393464#abs:2, info:pmid/19269014#abs:1, info:pmid/20656317#abs:1, info:pmid/18851945#abs:1, info:pmid/18355957#abs:1 <more data available...>	2	100		cellular, Neighbors of Breast Cancer, diesease, erb with specific disease
ERBB2 --+> Breast Neoplasms	Mammary Gland {Organ urn:agi-ncimorgan:C0929301}, Basal Ganglia {Organ urn:agi-ncimorgan:C0004781}, Endocrine system {Organ urn:agi-ncimorgan:C1280975}, Gland {Organ urn:agi-ncimorgan:C1285092}, Breast {Organ urn:agi-ncimorgan:C0006141}	Regulation	I?B kinase a (IKKa) activity is required for ErbB2-induced mammary tumorigenesis., Epidemiological studies indicate that parity enhances HER2/ErbB2/Neu-induced breast tumorigenesis., Bigenic (NT) and Neu-induced mammary tumors developed with a similar latency., In a mouse breast tumor model, the abundance of PUMA and BIM was increased after inactivation of HER2., We determined the role of heteroz…	info:pmid/23602409#abs:1, info:pmid/16434967#abs:1, info:pmid/14612410#abs:2, info:pmid/23532334#abs:5, info:pmid/12810676#abs:6, info:pmid/1973827#abs:1, info:pmid/23318421#abs:7, info:pmid/7542762#abs:3, info:pmid/17719580#abs:6, info:pmid/16951165#abs:3 <more data available...>	2	100		Proteins Involved in Pathogenesis of Breast Cancer Related to ERBB2/VEGFR/Akt Signaling Pathway, Neighbors of Breast Neoplasms, diesease, erb with specific disease
ERBB2 --+> Prostatic Neoplasms		Regulation	Tyrosine kinase signaling appears to play a significant role in the regulation of androgen-independent prostate cancer growth, as HER-2 protein may be elevated in a subgroup of advanced human prostate cancer and increases as prostate tumors progress to androgen independence ., ErbB-2 overexpression promotes the survival and growth of prostate cancer cells through the MAPK and/or phosphatidylinosi…	info:pmid/16076555#body:16, info:doi/10.2353/ajpath.2010.100228#body:10, info:pmid/14735191#abs:1, info:pmid/11547123#abs:2, info:pmid/1353965#abs:2, info:pmid/11786427#abs:2, info:pmid/21755295#abs:1, info:pmid/19318561#abs:1, info:pmid/12429632#abs:2, info:pmid/10318905#abs:2 <more data available...>	2	12		Proteins Involved in Pathogenesis of Prostate Cancer, interaction targetted, interaction, Copy of 'interaction targetted' v1, 'interaction targetted' v1', diesease, erb with specific disease
ERBB2 --+> brain metastasis	Lymph Nodes {Organ urn:agi-ncimorgan:C0154054}, Brain {Organ urn:agi-ncimorgan:C1269537}, Central Nervous System {Organ urn:agi-ncimorgan:C0927232}, Bone of cranium {Organ urn:agi-ncimorgan:C0037303}	Regulation	We concluded that breast cancers with higher grade, lymph node involvement at diagnosis, high EGFR, p63, and Ki67 expression, and of basal subtype were at higher risk for brain metastases, and that both hormonal receptors and HER2 status may change in brain metastases., The HER2 inhibitor lapatinib impaired the formation and progression of brain metastasis in a similar model ., Thus, ErbB-2 may a…	info:pmid/21424932#abs:8, info:pmid/21946085#body:121, info:pmid/21708117#body:9, info:pmid/18455400#body:117, info:doi/10.1016/j.ijrobp.2006.07.419#body:10	2	5		diesease, erb with specific disease
ERBB2 --+> breast carcinoma	Axillary lymph node group {Organ urn:agi-ncimorgan:C0729594}, Mammary Gland {Organ urn:agi-ncimorgan:C0929301}, Epidermis {Organ urn:agi-ncimorgan:C0014520}, Female breast {Organ urn:agi-ncimorgan:C0222603}, Skin {Organ urn:agi-ncimorgan:C0684084}, Placenta {Organ urn:agi-ncimorgan:C1550656}, Prostate {Organ urn:agi-ncimorgan:C1278980}, Lung {Organ urn:agi-ncimorgan:C1278908}, Ovary {Organ urn:ag…	Regulation	HER-2/neu is a valuable prognostic and therapeutic marker in primary breast carcinoma., HER-2 amplification is an important prognostic biomarker and treatment determinant in breast carcinoma., HER-2/neu and estrogen receptor are critical in the biology of breast carcinoma, and both are validated therapeutic targets., We previously found that mice lacking cyclin D1 are resistant to mammary carcino…	info:pmid/16979070#abs:1, info:pmid/16049291#abs:1, info:pmid/14977844#abs:1, info:pmid/16413469#abs:2, info:pmid/11156523#abs:10, info:pmid/16818667#abs:7, info:pmid/14511254#abs:3, info:pmid/8931221#abs:7, info:pmid/23847668#abs:1, info:pmid/10702692#abs:1 <more data available...>	2	100		Neighbors of breast carcinoma, diesease, erb with specific disease
ERBB2 ---> Breast Diseases	Epidermis {Organ urn:agi-ncimorgan:C0014520}, Female breast {Organ urn:agi-ncimorgan:C0222603}, Lymph Nodes {Organ urn:agi-ncimorgan:C0154054}, Fetus {Organ urn:agi-ncimorgan:C1305737}, Breast {Organ urn:agi-ncimorgan:C0006141}, Axillary lymph node group {Organ urn:agi-ncimorgan:C0729594}	Regulation	The c-erbB-2 gene overexpression plays a major role in the pathogenesis of breast cancer., Expanding our understanding of HER-2 amplification also changes its role in the pathogenesis of breast cancer., P53 and HER-2/neu over-expression play an important role in pathogenesis of breast carcinoma., Conclusion: Based upon the findings of this study, it can be concluded that HER-2/neu overexpression …	info:pmid/9188464#abs:1, info:pmid/12755489#abs:8, info:pmid/21443808#abs:9, info:pmid/19008567#abs:8, info:pmid/11049053#abs:2, info:pmid/15589595#body:22, info:pmid/22588807#cont:158, info:pmid/17056098#body:4, info:pmid/20051960#body:52, info:pmid/16696944#body:16 <more data available...>	2	14		Neighbors of Breast Diseases, diesease, erb with specific disease
ERBB2 ---> breast adenocarcinoma	Mammary Gland {Organ urn:agi-ncimorgan:C0929301}	Regulation	Recent studies in transgenic mice assessed the role of p27 as a tumor suppressor of ErbB-2-induced mammary adenocarcinoma ., Here, overexpression of the activated (V664E) form of the rat HER-2/ neu oncogene under the control of the mouse mammary tumor virus promoter, leads to the progressive development of invasive mammary adenocarcinoma in all ten mammary glands .	info:pmid/12213576#body:96, info:pmid/19162112#body:122	2	2		diesease, erb with specific disease
ERBB2 --+> lung metastasis	Lung {Organ urn:agi-ncimorgan:C1278908}, Breast {Organ urn:agi-ncimorgan:C0006141}, Ovary {Organ urn:agi-ncimorgan:CL384202}, Veins {Organ urn:agi-ncimorgan:C0042449}, Mammary Gland {Organ urn:agi-ncimorgan:C0929301}	Regulation	HER2 and mutant PIK3CA also cooperated to promote lung metastases., Here, we use a mouse model of Her2-mediated breast cancer on a background of hyperinsulinemia to determine how elevated circulating insulin levels affect Her2-mediated primary tumor growth and lung metastasis., DOCK1 regulates HER2-mediated lung metastasis., The overexpression of ErbB-2 or -2/3 increased the incidence of lung met…	info:pmid/23940356#abs:5, info:pmid/23572162#abs:3, info:pmid/23592719#cont:349, info:pmid/16275754#body:111, info:pmid/17245339#body:169, info:pmid/20505116#cont:333, info:pmid/19450579#body:134, info:pmid/21822287#cont:468, info:pmid/23839042#cont:400, info:pmid/17993237#cont:266 <more data available...>	2	29		Neighbors of lung metastasis, diesease, erb with specific disease
ERBB2 ---> prostate carcinoma	Prostate {Organ urn:agi-ncimorgan:C1278980}	Regulation	Recombinant oncotoxin AR209 (anti-P185erbB-2) diminishes human prostate carcinoma xenografts., Her-2/neu protein immunoreactivity significantly increased in prostate carcinoma (57%, 61/107), compared to that in BPT (29%, 12/42) (p=0.002).	info:pmid/10022738#title:1, info:doi/10.1016/j.urology.2009.07.531#body:4	2	2		interaction targetted, Copy of 'interaction targetted' v1, 'interaction targetted' v1', diesease, erb with specific disease
ERBB2 ---> Meningioma	Arachnoid Membrane {Organ urn:agi-ncimorgan:C1510935}	Regulation	Thus, we believe that HER2 could stimulate meningioma growth., The overexpression of ErbB-2 implicates the possible formation of their homodimers in these meningiomas and may feature as a characteristic for benign tumourigenesis.	info:pmid/16564915#body:124, info:pmid/20547458#body:82	2	2		Neighbors of Meningioma, diesease, erb with specific disease
ERBB2 ---> Lung Cancer	Breast {Organ urn:agi-ncimorgan:C0006141}, Lung {Organ urn:agi-ncimorgan:C1278908}	Regulation	The abnormal expressions of p16 and C-erbB-2 may play a role in the progression of lung cancers., Among oncogenes, c-myc, K-ras, and erbB-2 are considered to play important roles in lung carcinogenesis., Overexpression of the oncogene erbB-2 contributes to chemoresistance in various malignant tumors including lung cancer., Activation of HER-2/neu (erbB2) and/or epidermal growth factor receptor (E…	info:pmid/20237870#abs:8, info:pmid/12094700#abs:4, info:pmid/10534697#abs:1, info:pmid/19262900#abs:3, info:pmid/18520302#abs:4, info:pmid/20528228#abs:7, info:pmid/1350277#abs:4, info:pmid/18078328#abs:8, info:pmid/21505178#cont:39, info:pmid/20679607#cont:120 <more data available...>	2	21		Neighbors of Lung Cancer, diesease, erb with specific disease
ERBB2 ---> breast metastasis	Brain {Organ urn:agi-ncimorgan:C1269537}, Mammary Gland {Organ urn:agi-ncimorgan:C0929301}, Breast {Organ urn:agi-ncimorgan:C0006141}, Lung {Organ urn:agi-ncimorgan:C1278908}, Cardiovascular system {Organ urn:agi-ncimorgan:C1269562}, Endocrine system {Organ urn:agi-ncimorgan:C1280975}	Regulation	HER2 is the target of a new treatment for metastatic breast cancer using the humanized monoclonal antibody trastuzumb (Herceptin)., HER2 is the target of a new treatment for metastatic breast cancer using the humanised monoclonal antibody trastuzumab (Herceptin)., The anti-Erb B-2 monoclonal antibody (trastuzumab) is used in treatment of metastatic breast cancer both as a single drug and in combi…	info:pmid/15670895#abs:1, info:pmid/11827407#abs:1, info:pmid/12916278#abs:7, info:pmid/20649976#abs:5, info:pmid/16879393#abs:2, info:pmid/15036648#abs:1, info:pmid/20164500#abs:4, info:pmid/16781665#abs:1, info:pmid/11250712#abs:3, info:pmid/12176781#abs:1 <more data available...>	2	50		diesease, erb with specific disease
ERBB2 ---> triple negative breast cancer	Brain {Organ urn:agi-ncimorgan:C1269537}	Regulation	Although cytoplasmic Kaiso did not correlate to clinicopathological features, we found a significant correlation between nuclear Kaiso, high histological grade (p?=?0.023), ERa negativity (p?=?0.001), and the HER2-driven and basal/triple-negative breast cancers (p?=?0.018)., As HER2 direct therapy in HER2 positive subtype, new innovative targets for triple negative breast cancer need to be develo…	info:pmid/22662240#abs:5, info:pmid/20920367#cont:216, info:pmid/21376233#body:183, info:pmid/20385028#body:76, info:pmid/21524569#body:24, info:pmid/24298072#cont:258	2	6		Neighbors of triple negative breast cancer, diesease, erb with specific disease
ERBB2 ---> lung carcinoma	Breast {Organ urn:agi-ncimorgan:C0006141}, Bronchioles {Organ urn:agi-ncimorgan:C0006270}	Regulation	HER2 seems to be a valid therapeutic target of EGFR inhibitors in HER2-addicted lung carcinomas, and soluble HER2 may be an effective biomarker to guide the appropriate treatment of such cancer cells., Oncogenes such as ErbB-2, c-Ha-Ras, and Tpr-Met increase uPA expression in lung carcinoma cells and fibroblast (20-22)., HER2/neu plays a central role in the pathogenesis of several human cancers, …	info:pmid/22199274#abs:10, info:pmid/10766865#body:38, info:pmid/20350624#body:2, info:pmid/19122144#body:195	2	4		Neighbors of lung carcinoma, diesease, erb with specific disease
ERBB2 ---> Malignant Peripheral Nerve Sheath Tumors		Regulation	Thus, ErbB2 activation could trigger malignant peripheral nerve sheath tumor formation by dysregulating signaling pathways downstream of erbB2 homodimers, downstream of EGF or neuregulin-1 or all three.	info:pmid/21855613#body:199, info:doi/10.1016/j.brainresbull.2011.08.005#body:199	2	2		diesease, erb with specific disease
ERBB2 --+> Glioma	Brain {Organ urn:agi-ncimorgan:C1269537}	Regulation	Moreover, HER2 expression increases with the degree of anaplasia in glial tumors .	info:pmid/19896544#body:48	2	1		Neighbors of Glioma, diesease, erb with specific disease
ERBB2 ---> Inflammatory Breast Neoplasms	Lymph Nodes {Organ urn:agi-ncimorgan:C0154054}	Regulation	Furthermore, in non-inflammatory breast cancers these 2 genes were independently activated, in contrast to IBC in which activated genes were negatively correlated, suggesting that c-erbB-2 and EGFR genes play different roles in non-inflammatory breast cancers and IBC., To our knowledge, this study comprises the largest dataset to date describing the clinical characteristics and prognosis for rela…	info:pmid/2563719#abs:10, info:pmid/19482243#body:13	2	2		diesease, erb with specific disease
ERBB2 --+> invasive breast cancer	Lymph Nodes {Organ urn:agi-ncimorgan:C0154054}, Breast {Organ urn:agi-ncimorgan:C0006141}, Mammary Gland {Organ urn:agi-ncimorgan:C0929301}	Regulation	Her2 proto-oncogene amplification and protein overexpression is observed in 20-40% of patients with breast cancer and plays a crucial role in invasive breast cancer and its treatment., Her2/neu proto-oncogene amplification and protein over-expression is observed in 20-40 % of patients with breast cancer and plays a crucial role in invasive breast cancer and its treatment., These results indicate …	info:pmid/22614884#abs:1, info:pmid/22123461#abs:1, info:pmid/12060497#abs:12, info:pmid/22475781#body:6, info:pmid/24052576#cont:533, info:pmid/11850540#body:253, info:pmid/15696127#body:224, info:pmid/15864317#body:361, info:pmid/1355464#title:1, info:pmid/10658908#body:323 <more data available...>	2	17		diesease, erb with specific disease
ERBB2 --+> Medulloblastoma	Central Nervous System {Organ urn:agi-ncimorgan:C0927232}, Cerebellum {Organ urn:agi-ncimorgan:C1268981}	Regulation	ERBB2 up-regulates S100A4 and several other prometastatic genes in medulloblastoma., ERBB2 increases the potential for metastasis by upregulating the expression of the prometastatic S100A4 in medulloblastoma (Hernan et al., 2003[Go])., There is evidence that aberrant expression of ERBB2 in granule-neuron precursor cells of the cerebellum might have a role in medulloblastoma formation.	info:pmid/12517790#title:1, info:pmid/18794852#body:301, info:pmid/17550972#body:55, info:pmid/15050952#body:109	2	4		Proteins Involved in Pathogenesis of Medulloblastoma, diesease, erb with specific disease
ERBB2 ---> lung squamous cell carcinoma	Lung {Organ urn:agi-ncimorgan:C1278908}	Regulation	Further research needs to be done to confirm the efficacy of ERBB2-directed therapy in ERBB2-amplified lung Squamous cell carcinoma of the lung.	info:pmid/23489560#body:110	2	1		diesease, erb with specific disease
ERBB2 ---> Prostatic Intraepithelial Neoplasia	Prostate {Organ urn:agi-ncimorgan:C1278980}, Liver {Organ urn:agi-ncimorgan:CL384198}	Regulation	To begin addressing such open questions in an animal model, we have developed a transgenic line in which an oncogenic Neu cDNA (Neu*) driven by the probasin gene promoter is overexpressed in the mouse prostate and causes development of prostatic intraepithelial neoplasia that progresses to invasive carcinoma., In addition to SV40 antigens, Her-2/Neu and c-Myc was ectopically expressed in probasin…	info:pmid/16401639#abs:2, info:doi/10.1016/j.ddmod.2011.05.003#body:43	2	2		Neighbors of Prostatic Intraepithelial Neoplasia, diesease, erb with specific disease
ERBB2 ---> prostate adenocarcinoma	Uterus {Organ urn:agi-ncimorgan:C1269032}	Regulation	A reduction in Pten tumor suppressor activity promotes ErbB-2-induced mouse prostate adenocarcinoma formation through the activation of signaling cascades downstream of PDK1., ... and malignant lesions in ductal carcinoma in situ and Erb2-dependent transgenic breast cancer mouse models Diminution of prostate adenocarcinoma ..., Upon construction of analogues 48-53, evaluation of anti-proliferativ…	info:pmid/19443706#title:1, info:pmid/21733819#cont:60, info:pmid/20940316#cont:818, info:pmid/24461493#body:57	2	4		diesease, erb with specific disease
ERBB2 ---| estrogen receptor positive breast cancer		Regulation	Our study demonstrated that phosphorylation of estrogen receptora serine118 was positively associated with phosphorylation of mitogen-activated protein kinase and expression of AIB1 and HER2, and that high phosphorylation of estrogen receptora serine118 and high expression of AIB1 and HER2 significantly reduced disease-free survival in estrogen receptor-positive breast cancer.	info:pmid/18550720#body:143	2	1		diesease, erb with specific disease
ERBB2 ---> Lung Neoplasms	Lung {Organ urn:agi-ncimorgan:C1278908}	Regulation	Co-expression of erb-B-2 and erb-B-3 may play a critical role in lung tumor formation.	info:pmid/12483526#body:177	2	1		diesease, erb with specific disease
ERBB2 ---> Neuroblastoma		Regulation	These findings suggest that ERBB2, ERBB3 and ERBB4 play a significant role in tumor progression of Neuroblastoma, but Gambini et al reported that expression of ERBB2 was not related to tumor progression of Neuroblastoma (22).	info:pmid/23135478#cont:191	2	1		diesease, erb with specific disease
ERBB2 ---> Carcinoma, Ductal, Breast		Regulation	HER2 gene amplification by fluorescence in situ hybridization and protein expression by immunohistochemistry have been used for prognosis and guiding treatment of invasive ductal carcinoma of the breast with trastuzumab., of HER-2/neu increased significantly from ductal carcinoma in situ and invasive ductal carcinoma (10.94 vs. 21.27%)., HER2 gene amplification has been used for predicting progno…	info:pmid/19214111#abs:1, info:pmid/19657752#cont:199, info:pmid/22754312#cont:24, info:pmid/10641149#title:1, info:pmid/22161825#cont:248	2	5		Neighbors of Carcinoma, Ductal, Breast, diesease, erb with specific disease
ERBB2 ---> breast hyperplasia		Regulation	Effect of hyperinsulinemia on Neu-NT-mediated mammary gland hyperplasia.	info:pmid/23572162#cont:188	2	1		diesease, erb with specific disease
ERBB2 ---> Brain Neoplasms	Breast {Organ urn:agi-ncimorgan:C0006141}	Regulation	Recent studies suggest that aberrations of c-erbB-2 may be involved in astrocytic brain tumours., In line with roles as suppressors of EGF receptor (EGFR) signaling, we report that the abundance of this early subset of microRNAs is decreased in breast and in brain tumors driven by the EGFR or the closely related HER2.	info:pmid/8605096#abs:1, info:pmid/20516477#abs:6	2	2		diesease, erb with specific disease
ERBB2 ---> lung adenocarcinoma		Regulation	Atypical adenomatous hyperplasia is considered the preinvasive lesion of pulmonary adenocarcinoma, and mutations of EGFR, HER2, and K-ras are involved in the early stage of lung adenocarcinoma carcinogenesis, also predicting clinical response to anti-EGFR small molecule inhibitors., c-erbB-2/p185-directed therapy in human lung adenocarcinoma.	info:pmid/18208799#abs:1, info:pmid/8893583#title:1	2	2		Neighbors of lung adenocarcinoma, diesease, erb with specific disease
ERBB2 ---> Glioblastoma Multiforme		Regulation	The HER-2/neu oncogene does not seem to play a role in the pathogenesis of glioblastoma multiforme.	info:pmid/17536308#abs:13	2	1		diesease, erb with specific disease

## Sheet: references
Relation	Status	Type	Sentence	TextRef
ERBB2 --+> Prostate Cancer		Regulation	HER-2/neu may play a role in prostate carcinogenesis.	info:pmid/14735191#abs:1
ERBB2 --+> Prostate Cancer		Regulation	In this study, we demonstrated that c-erb B-2/neu may also play an important role in human prostate cancer.	info:pmid/1353965#abs:2
ERBB2 --+> Prostate Cancer		Regulation	Increasing evidences indicates that HER-2/neu may contribute to hormone resistance in prostate cancer.	info:pmid/11547123#abs:2
ERBB2 --+> Prostate Cancer		Regulation	Increasing evidence suggests that Human epidermal growth factor receptor 2 (HER2/neu) is involved in progression of prostate cancer.	info:pmid/21755295#abs:1
ERBB2 --+> Prostate Cancer		Regulation	Here we demonstrate that the growth of prostate cancer LNCaP cells can also be increased by the stable transfection of HER2/Neu.	info:pmid/10318905#abs:2
ERBB2 --+> Prostate Cancer		Regulation	Epidermal growth factor receptor (EGFR) and HER-2 tyrosine kinases may be involved in activation of androgen receptor and progression of prostate cancer.	info:pmid/21396844#abs:1
ERBB2 --+> Prostate Cancer		Regulation	In this communication, we investigated the roles of both ErbB-2 signaling in matriptase zymogen activation and matriptase in ErbB-2-induced prostate cancer malignancy.	info:pmid/20971737#abs:2
ERBB2 --+> Prostate Cancer		Regulation	These findings suggest that neu/HER-2 may play a role in the growth of some prostate cancers and that IFN-gamma may suppress such cancers by down-regulation of neu/HER-2.	info:pmid/10919667#abs:11
ERBB2 --+> Prostate Cancer		Regulation	Our study suggest that, in primary prostate cancer, HER3, together or not with HER4, rather than in receptor complexes involving HER2, could play an important role in the biology of these tumors.	info:pmid/16107210#abs:9
ERBB2 --+> Prostate Cancer		Regulation	These results show that HER-2 signaling is required for optimal transcriptional activity of androgen receptor in prostate cancer cells and suggest that HER-2 inhibition may provide a novel strategy to disrupt androgen receptor function in prostate cancer.	info:pmid/15833875#abs:10
ERBB2 --+> Prostate Cancer		Regulation	ErbB2 may also be involved in prostate cancer.	info:pmid/18279851#body:155
ERBB2 --+> Prostate Cancer		Regulation	Transfected neu oncogene induces human prostate cancer metastasis.	info:pmid/8604395#title:1
ERBB2 --+> Prostate Cancer		Regulation	Her2 might have a function in androgen independency in prostate cancer.28	info:pmid/20585343#cont:99
ERBB2 --+> Prostate Cancer		Regulation	HER-2/neu (p185neu) protein expression in the natural or treated history of prostate cancer.	info:pmid/11555574#title:1
ERBB2 --+> Prostate Cancer		Regulation	Thus, ERBB2 could be involved in the progression of prostate cancer to androgen independence.	info:pmid/11786427#body:12
ERBB2 --+> Prostate Cancer		Regulation	Thus, inhibiting Tyr 1221/2 phosphorylation at ErbB-2 may serve as a novel approach for CR Prostate cancer therapy.	info:pmid/21862211#body:220
ERBB2 --+> Prostate Cancer		Regulation	There is increasing evidence that HER2 also plays a role in advanced prostate cancer.	info:pmid/21111858#body:89
ERBB2 --+> Prostate Cancer		Regulation	Recent studies have demonstrated that ErB1 (EGFR) and ErbB2 (HER-2) both contribute to the growth of human prostate cancer .	info:pmid/15571968#body:91
ERBB2 --+> Prostate Cancer		Regulation	These data support the hypothesis that the activation of ErbB-2 promotes the prostate carcinogenesis.	info:pmid/10851066#body:199
ERBB2 --+> Prostate Cancer		Regulation	Increasing evidence suggests that over-expression of Her-2/neu may contribute to the development of hormone resistance in prostate cancer .	info:pmid/15630842#body:209
ERBB2 --+> Prostate Cancer		Regulation	For example, ERBB2 (ranked at 17) could contribute to the progression of prostate cancer by activating the androgen receptor in hormone-poor conditions.47	info:pmid/21735017#cont:191
ERBB2 --+> Prostate Cancer		Regulation	The CWR22 hormone-independent prostate cancer xenograft expresses HER2 and its growth is inhibited in vivo by an anti-HER2 antibody (Agus et al, 1999; Mendoza et al, 2002).	info:pmid/17211467#body:40
ERBB2 --+> Prostate Cancer		Regulation	HER-2/neu overexpression results in enhanced growth of prostate cancer and up-regulation of prostate-specific antigen (Craft et al. 1999; Shi et al. 2006; Veeramani et al. 2005).	info:pmid/17384772#body:186
ERBB2 --+> Prostate Cancer		Regulation	On the other hand, Mellhinghoff et al. ( ) reported that the dual EGFR/HER2/ neu inhibitor, PKI-166 markedly inhibited the growth of human prostate cancer xenograft.	info:pmid/16965995#body:156
ERBB2 --+> Prostate Cancer		Regulation	For example, expression of Her-2/neu and EGFR is different according to disease state, and increases from untreated prostate cancer towards castration-resistant disease .	info:pmid/19942459#body:55
ERBB2 --+> Prostate Cancer		Regulation	It thus appears that the HER2 family of receptors, which play a significant role in the progression of breast carcinoma, may also participate in prostate carcinogenesis.	info:pmid/10633849#body:103
ERBB2 --+> Prostate Cancer		Regulation	In summary, we concluded from our analysis that four genes (EGFR, ERBB2, PTK2 and RAF1) undergoing positive selection might be important in the regulation of prostate cancer development via various mechanisms.	info:pmid/24223781#cont:862
ERBB2 --+> Prostate Cancer		Regulation	ERBB-2 and activation of its downstream oncogenic signaling networks (e.g. PI3K/Akt pathway) is thought to promote persistent androgen receptor signaling in hormone-independent prostate cancer (11).	info:pmid/21971048#cont:39
ERBB2 --+> Prostate Cancer		Regulation	For example, blockage of HER2 could reverse tumor cells to androgen dependent phenotype, suggesting the combination of anti-HER2 and anti-androgen therapies might be an effective therapy for prostate cancer .	info:pmid/20385184#body:106
ERBB2 --+> Prostate Cancer		Regulation	This would suggest that SPRY2 loss and HER2 activation are particularly important in prostate carcinogenesis in early to local invasive disease prior to the development of metastatic lesions where PTEN is often completely inactivated or lost.	info:pmid/23584380#cont:70
ERBB2 --+> Prostate Cancer		Regulation	Radionuclide in vivo imaging of HER2 might become a part of personalized Prostate cancer treatment enabling selection of patients with HER2-overexpressing metastases, who would most likely benefit from HER2-targeted therapy.	info:pmid/22137850#body:26
ERBB2 --+> Prostate Cancer		Regulation	The development of anti-ERBB2 antibody (trastuzumab) based strategy for treatment of ERBB2 overexpressing breast carcinomas has raised the question whether ERBB2 could be a useful target in treatment of prostate cancer too.	info:pmid/15663988#body:134
ERBB2 --+> Prostate Cancer		Regulation	Several Authors found that overexpression of HER2/neu promotes progression of prostate cancer in vivo and increases the expression of PSA by regulating the androgen receptor activity via MAPK/phosphatidyl inositol 3'-kinase signalling pathways.	info:pmid/16487738#body:66
ERBB2 --+> Prostate Cancer		Regulation	One of the possible mechanisms of castration resistance is the activation of alternate growth-promoting pathways (including those stimulated by IGF-1, EGF and HER2), which can drive the growth of Prostate cancer tumors independently of androgens [37].	info:pmid/23342109#cont:411
ERBB2 --+> Prostate Cancer		Regulation	Further, the crosstalk between the Her-2 and androgen receptor signaling pathways indicates that Her-2 is a promising target for prostate cancer therapy especially since the clinical use of Her-2 targeting in other types of solid tumors has shown encouraging results.	info:pmid/21861840#cont:275
ERBB2 --+> Prostate Cancer		Regulation	Interestingly, INSM-18 can also inhibit HER2, another kinase that plays a role in prostate cancer.	info:doi/10.1016/j.bbcan.2011.11.003#body:103
ERBB2 --+> Prostate Cancer		Regulation	HER2 has been shown to have a role in the progression of prostate cancer, particularly in androgen independent and aggressive types.	info:doi/10.1016/S0022-5347(05)64462-X#body:1
ERBB2 --+> Prostate Cancer		Regulation	Increasing evidences indicates that HER-2/neu may contribute to the development of hormone resistance in prostate cancer.	info:doi/10.1016/S0022-5347(05)65741-2#body:43
ERBB2 --+> Prostate Cancer		Regulation	In the light of our data demonstrating the relationship between ErbB-2 activity and matriptase activation, we wondered if matriptase might play a role in ErbB-2-induced prostate cancer malignancy.	info:doi/10.2353/ajpath.2010.100228#body:164
ERBB2 --+> Breast Cancer		Regulation	HER2 is a validated target in breast cancer therapy.	info:pmid/19010901#abs:1
ERBB2 --+> Breast Cancer		Regulation	Her-2 is a validated therapeutic target in breast cancer.	info:pmid/16507217#abs:1
ERBB2 --+> Breast Cancer		Regulation	ErbB2 has been proven to be an important target for breast cancer therapy.	info:pmid/21503962#abs:1
ERBB2 --+> Breast Cancer		Regulation	HER2 is a highly specific and promising target for new breast cancer treatments.	info:pmid/11521719#abs:9
ERBB2 --+> Breast Cancer		Regulation	c-erbB-2 (HER-2, c-neu) might play a role as a predictive factor in breast cancer.	info:pmid/11304787#abs:1
ERBB2 --+> Breast Cancer		Regulation	This family includes ErbB2 (HER2/Neu), a validated therapeutic target in breast cancer.	info:pmid/22393464#abs:2
ERBB2 --+> Breast Cancer		Regulation	Her-2 is the molecular target for antibody-based treatment of breast cancer (trastuzumab).	info:pmid/19269014#abs:1
ERBB2 --+> Breast Cancer		Regulation	HER-2 is the molecular target for antibody-based treatment of breast cancer (trastuzumab).	info:pmid/20656317#abs:1
ERBB2 --+> Breast Cancer		Regulation	The human epidermal growth factor receptor-2 (HER2) plays an important role in breast cancer.	info:pmid/18851945#abs:1
ERBB2 --+> Breast Cancer		Regulation	The ErbB2/3 heterodimer plays a critical role in breast cancer genesis and progression.	info:pmid/18355957#abs:1
ERBB2 --+> Breast Cancer		Regulation	HER2 has been thought to play a critical role in both breast cancer development and progression.	info:pmid/19929405#abs:1
ERBB2 --+> Breast Cancer		Regulation	The HER-2/neu protein (p185) has become a promising target for antibody therapy in breast cancer.	info:pmid/12699058#abs:1
ERBB2 --+> Breast Cancer		Regulation	The HER2 gene is an important prognostic and therapeutic marker in newly diagnosed breast cancer.	info:pmid/19448591#abs:1
ERBB2 --+> Breast Cancer		Regulation	Her-2 and VEGF may play synergic roles in the occurrence and development of breast cancer.	info:pmid/20868598#abs:7
ERBB2 --+> Breast Cancer		Regulation	These anti-HER2 drugs are changing the natural history of HER2-overexpressing breast cancer.	info:pmid/21307659#abs:2
ERBB2 --+> Breast Cancer		Regulation	Herceptin is an anti-ErbB2 humanised antibody successfully used in the immunotherapy of breast cancer.	info:pmid/17923870#abs:4
ERBB2 --+> Breast Cancer		Regulation	Overexpression and amplification of the erbB-2 (neu) is thought to play a major role in mammary cancer.	info:pmid/7478608#abs:1
ERBB2 --+> Breast Cancer		Regulation	The human epidermal growth factor receptor 2 (HER2) is a validated therapeutic target in breast cancer.	info:pmid/21080941#abs:1
ERBB2 --+> Breast Cancer		Regulation	Strikingly, knockin mice were resistant to breast cancers initiated by ErbB-2.	info:pmid/16413468#abs:4
ERBB2 --+> Breast Cancer		Regulation	Progesterone receptor and ErbB-2 bidirectional cross talk participates in breast cancer development.	info:pmid/20876300#abs:1
ERBB2 --+> Breast Cancer		Regulation	The receptor tyrosine kinase ErbB2 is an important prognostic marker and therapeutic target in breast cancer.	info:pmid/16770086#abs:1
ERBB2 --+> Breast Cancer		Regulation	These data suggest that ligand-dependent mechanisms of ErbB-2 activation are important in human breast cancer.	info:pmid/15718311#abs:11
ERBB2 --+> Breast Cancer		Regulation	Alterations of TP53 and ERBB2 have been shown to play important roles in the prognosis of breast cancer.	info:pmid/17221157#abs:1
ERBB2 --+> Breast Cancer		Regulation	Aberrant activation of HER2 through overexpression has been shown to play an important role in some breast cancers.	info:pmid/19733440#abs:1
ERBB2 --+> Breast Cancer		Regulation	The anti-HER-2 antibody trastuzumab significantly improves clinical outcome for HER2-positive breast cancer.	info:pmid/17079488#abs:3
ERBB2 --+> Breast Cancer		Regulation	HER1 and HER2 expression may have a prognostic role in locally advanced breast cancer and warrant further studies.	info:pmid/17986623#abs:8
ERBB2 --+> Breast Cancer		Regulation	The use of anti-HER2 monoclonal antibodies has improved the clinical outcome of HER2-overexpressing breast cancers .	info:pmid/23585514#abs:1
ERBB2 --+> Breast Cancer		Regulation	Although ErbB2 is known to enhance breast cancer metastasis, the signaling events responsible for this remain elusive.	info:pmid/16407820#abs:1
ERBB2 --+> Breast Cancer		Regulation	Anti-mitogenic effects against erbB-2-dependent breast cancers are achieved at non-cytotoxic concentrations (IC(50)=0.6 microM).	info:pmid/14521921#abs:5
ERBB2 --+> Breast Cancer		Regulation	The combined testing of HER-2/neu and CA15-3 can increase the sensitivity and overall accuracy of breast cancer diagnosis.	info:pmid/24426198#abs:11
ERBB2 --+> Breast Cancer		Regulation	Dual inhibition of HER2 might be a valid approach to treatment of HER2-positive breast cancer in the neoadjuvant setting.	info:pmid/22257673#abs:13
ERBB2 --+> Breast Cancer		Regulation	The activation of receptor tyrosine kinases, particularly ErbB2, has an important role in the genesis of breast cancer.	info:pmid/20711231#abs:1
ERBB2 --+> Breast Cancer		Regulation	The neu-induced retroviral rat mammary carcinogenesis model represents a valuable addition to existing rodent chemoprevention models.	info:pmid/16818667#abs:11
ERBB2 --+> Breast Cancer		Regulation	Tyrosine kinase receptors Her2/neu and c-Met play an important role in breast cancer development and progression.	info:pmid/17593080#abs:1
ERBB2 --+> Breast Cancer		Regulation	Our data point to inhibition of mammary carcinogenesis by Epitalon in transgenic erbB-2/neu mice.	info:pmid/12101568#abs:9
ERBB2 --+> Breast Cancer		Regulation	Background:HER2 proto-oncogene is critical in the biology of breast cancer and an important therapeutic target of monoclonal antibodies .	info:pmid/24341883#abs:1
ERBB2 --+> Breast Cancer		Regulation	Trastuzumab (anti-Her2) is a breakthrough in the treatment of breast cancer in combination with chemotherapeutic agents.	info:pmid/14988743#abs:12
ERBB2 --+> Breast Cancer		Regulation	These findings suggest that a decreased DCC expression and HER-2/neu overexpression may influence the prognosis of breast cancer.	info:pmid/10969518#abs:8
ERBB2 --+> Breast Cancer		Regulation	The neu-related lipocalin is a protein overexpressed in rat mammary cancer induced by activated neu (HER-2/c-erbB2).	info:pmid/10777108#abs:1
ERBB2 --+> Breast Cancer		Regulation	Therapeutic targeting of HER-2 with humanized antibody derived oligopeptide may be a promising approach to the treatment of breast cancer.	info:pmid/20149699#abs:2
ERBB2 --+> Breast Cancer		Regulation	The status of Her-2/neu in the tumor has become a critical factor in the management strategy of a breast cancer patient.	info:pmid/11552716#abs:5
ERBB2 --+> Breast Cancer		Regulation	Here we report that these cyclin D1-deficient mice are resistant to breast cancers induced by the neu and ras oncogenes.	info:pmid/11429595#abs:4
ERBB2 --+> Breast Cancer		Regulation	Trastuzumab is a humanized monoclonal antibody against HER2 used in the treatment of breast cancers in which HER2 is overexpressed.	info:pmid/22135629#abs:3
ERBB2 --+> Breast Cancer		Regulation	The proto-oncogene ErbB2 is known to be amplified and to play an important role in the development of about one-third of human breast cancers.	info:pmid/11709727#abs:1
ERBB2 --+> Breast Cancer		Regulation	We tested the efficacy of gefitinib in the prevention of HER2/neu-mediated breast cancer development in BALB-NeuT transgenic mice.	info:pmid/18076070#abs:1
ERBB2 --+> Breast Cancer		Regulation	There are several other factors such as insulin and HER2 may be involved in the relationship between leptin and breast cancer.	info:pmid/21877194#abs:5
ERBB2 --+> Breast Cancer		Regulation	Human epidermal growth factor receptor 2 (HER2/neu) is an important target for the treatment of the breast cancers in which it is overexpressed.	info:pmid/19435924#abs:1
ERBB2 --+> Breast Cancer		Regulation	The receptor tyrosine kinase ERBB2 plays a central role in the development of breast cancer and other epithelial malignancies.	info:pmid/15705882#abs:1
ERBB2 --+> Breast Cancer		Regulation	Herceptin (trastuzumab) is the backbone of HER2-directed breast cancer therapy and benefits patients in both the adjuvant and metastatic settings.	info:pmid/19411071#abs:1
ERBB2 --+> Breast Cancer		Regulation	The management and prognosis of breast cancer nowadays require the evaluation of Estrogen , Progesterone Receptors and HER2/neu.	info:pmid/16799708#abs:1
ERBB2 --+> Breast Cancer		Regulation	Human epidermal growth factor receptor 2 (HER2) overexpression drives the biology of 20% of breast cancers, and predicts a poor prognosis for patients.	info:pmid/23687784#abs:1
ERBB2 --+> Breast Cancer		Regulation	Proto-oncogene HER2 (also known as erbB-2 or neu) plays an important role in the carcinogenesis and the prognosis of breast cancer.	info:pmid/20401632#abs:1
ERBB2 --+> Breast Cancer		Regulation	Activation of ErbB2 is one of the major causes of breast cancers, the second most common cause of death for women in many countries.	info:pmid/24122876#abs:3
ERBB2 --+> Breast Cancer		Regulation	Estrogen receptor and human epidermal growth factor 2 (HER2) are well-investigated molecules and the focus of many breast cancer therapies.	info:pmid/16012712#abs:1
ERBB2 --+> Breast Cancer		Regulation	These results demonstrate that the use of anti-HER-2 ribozymes may be a beneficial strategy for gene therapy of breast cancer.	info:pmid/19444644#abs:6
ERBB2 --+> Breast Cancer		Regulation	HER2 and estrogen receptor are important in breast cancer and are therapeutic targets of trastuzumab (Herceptin) and tamoxifen, respectively.	info:pmid/20696059#abs:1
ERBB2 --+> Breast Cancer		Regulation	Molecular genetic analysis supports the distinctive nature of HER2-positive breast cancer, which is primarily driven by HER2 gene amplification.	info:pmid/17906451#abs:2
ERBB2 --+> Breast Cancer		Regulation	Using whole-body PTP1B knockout mice, recent studies have shown that PTP1B ablation delays HER2/Neu-induced mammary cancer.	info:pmid/21849469#abs:2
ERBB2 --+> Breast Cancer		Regulation	Overexpressed Human epidermal growth factor receptor 2 (HER2) drives the biology of 20% breast cancer and is a prediction of a poor prognosis for patients.	info:pmid/24312561#abs:1
ERBB2 --+> Breast Cancer		Regulation	These results suggest that overexpression and increased activity of HER2/neu might be responsible for the development of raloxifene-resistant breast cancer.	info:pmid/16609042#abs:12
ERBB2 --+> Breast Cancer		Regulation	HER-2 is the target for antibody-based treatment of breast cancer (trastuzumab), which is highly successful in both advanced disease and the adjuvant setting.	info:pmid/19474354#abs:1
ERBB2 --+> Breast Cancer		Regulation	The aim of this study was to determine whether celecoxib, a selective Cox-2 inhibitor, protected against HER-2/neu-induced experimental breast cancer.	info:pmid/12359744#abs:2
ERBB2 --+> Breast Cancer		Regulation	The anti-HER2 drugs trastuzumab and lapatinib are increasingly changing the natural history of early and metastatic HER2-overexpressing breast cancer.	info:pmid/21248299#abs:1
ERBB2 --+> Breast Cancer		Regulation	Mice deficient in Per3 showed increased susceptibility to breast cancer induced by carcinogen treatment or by overexpression of Erbb2.	info:pmid/20625127#abs:7
ERBB2 --+> Breast Cancer		Regulation	We here applied human cytokine antibody arrays with the goal of identifying a unique HER2-induced 'cytokine signature' in breast cancer.	info:pmid/17379503#abs:2
ERBB2 --+> Breast Cancer		Regulation	Overexpression by the HER2 gene plays a significant role in breast cancer pathogenesis, and the phenomenon is commonly regarded as a predictor of a poor prognosis.	info:pmid/9110342#abs:1
ERBB2 --+> Breast Cancer		Regulation	These in situ carcinomas represent a distinct biological time point in the development of neu-induced mammary cancer in the rat.	info:pmid/19196722#abs:5
ERBB2 --+> Breast Cancer		Regulation	We conclude that an anti-HER2 and anti-PRLR regimen may offer a new approach to treat HER2-overexpressing breast cancers.	info:pmid/17955362#abs:10
ERBB2 --+> Breast Cancer		Regulation	We then tested the hypothesis that overexpression of Her-2 increases the colonization of breast cancer cells in the brain in vivo.	info:pmid/17483330#abs:6
ERBB2 --+> Breast Cancer		Regulation	The HER2 oncogene is involved in the biology of many different tumor types and serves as a prognostic marker and a therapeutic target in breast cancer.	info:pmid/20179235#abs:1
ERBB2 --+> Breast Cancer		Regulation	Dysregulation of the human transforming acidic coiled-coil 1 (TACC1) and ErbB-2 genes is thought to be important in the development and progression of breast cancer.	info:pmid/23354013#abs:2
ERBB2 --+> Breast Cancer		Regulation	The advent of the anti-HER2 monoclonal antibody trastuzumab (Herceptin) has markedly altered the clinical course of both early and advanced HER2-driven breast cancer.	info:pmid/17263127#abs:3
ERBB2 --+> Breast Cancer		Regulation	Overexpression of erbB-2 plays a key role in tumorigenesis and the progression of tumors such as breast cancer and ovarian cancer.	info:pmid/16367926#abs:2
ERBB2 --+> Breast Cancer		Regulation	Studies with pertuzumab, a novel anti-HER2 antibody, show improved efficacy when combined with the established HER2-directed antibody trastuzumab in breast cancer therapy.	info:pmid/22153890#abs:1
ERBB2 --+> Breast Cancer		Regulation	We thus demonstrated that the combination of anti-DR5 and anti-ErbB2 mAbs might be an effective form of treatment for ErbB-2-overexpressing breast cancer.	info:pmid/18838682#abs:9
ERBB2 --+> Breast Cancer		Regulation	HER2/neu amplification/overexpression is the only somatic mutation widely considered to be a marker of disease outcome and response to treatment in breast cancer.	info:pmid/23421906#abs:1
ERBB2 --+> Breast Cancer		Regulation	Thus, while HER-2/neu amplification may be biologically important in primary breast cancer, it will only be of marginal utility as a prognostic factor for predicting clinical outcome.	info:pmid/1988136#abs:7
ERBB2 --+> Breast Cancer		Regulation	Accordingly, abrogation of the kinase-dependent function of cyclin D1 is sufficient to render mice resistant to breast cancer initiated by ErbB2.	info:pmid/23041550#abs:2
ERBB2 --+> Breast Cancer		Regulation	Mice deficient in mPGES-1 were crossed with a strain in which breast cancer is driven by overexpression of human epidermal growth factor receptor 2 (HER2/neu).	info:pmid/23624019#abs:7
ERBB2 --+> Breast Cancer		Regulation	Since this signaling pathway was recently shown to activate NF-kappaB, here we have tested the hypothesis that Her-2/neu can activate NF-kappaB in breast cancer.	info:pmid/11313873#abs:5
ERBB2 --+> Breast Cancer		Regulation	Dietary fish oil inhibits atypical ductal hyperplasia at early stages of HER-2/neu-mediated mammary carcinogenesis relative to corn oil diets.	info:pmid/23213007#abs:9
ERBB2 --+> Breast Cancer		Regulation	Breast cancers that overexpress the ERBB2 tyrosine kinase receptor may be treated with the recombinant humanized monoclonal anti-ERBB2 antibody trastuzumab (herceptin).	info:pmid/17525746#abs:1
ERBB2 --+> Breast Cancer		Regulation	Recent adjuvant treatment with anti-HER2 monoclonal antibodies in breast cancer has increased the demand for an evaluation of the HER2/neu status in breast cancer.	info:pmid/12089741#abs:2
ERBB2 --+> Breast Cancer		Regulation	Hormonal therapy and the humanised anti-HER2 monoclonal antibody trastuzumab (Herceptin) represent one of the oldest and one of the newest treatment modalities for breast cancer, respectively.	info:pmid/14630672#abs:1
ERBB2 --+> Breast Cancer		Regulation	HER2 plays an important role in the biology of breast cancer, an observation that has led to the selection of HER2 as a potential target for breast cancer treatment.	info:pmid/11167089#abs:2
ERBB2 --+> Breast Cancer		Regulation	Akt1 governs mammary epithelial tumor cells polarity, migratory directionality and breast cancer onset induced by ErbB2 in vivo.	info:pmid/17460049#abs:8
ERBB2 --+> Breast Cancer		Regulation	It is now clear that the growth of breast cancer is regulated by growth factor receptors (eg, EGFR and Her-2/neu), and that their upregulation is associated with impaired prognosis.	info:pmid/8614850#abs:8
ERBB2 --+> Breast Cancer		Regulation	Here we show that the dual ErbB1/ErbB2 inhibitor, lapatinib (GW572016), can restore tamoxifen sensitivity in estrogen receptor-positive, tamoxifen-resistant breast cancer models.	info:pmid/15665275#abs:5
ERBB2 --+> Breast Cancer		Regulation	In addition, dendritic cell(neu) significantly delayed breast cancer development in transgenic mice in comparison to DNA vaccine (P<0.05).	info:pmid/16724093#abs:7
ERBB2 --+> Breast Cancer		Regulation	Recent studies with fluorescence in situ hybridization have tended to confirm the purported association, showing that HER-2/neu overexpression causes a more aggressive, less responsive breast cancer.	info:pmid/10482202#abs:3
ERBB2 --+> Breast Cancer		Regulation	The integration of trastuzumab in the adjuvant setting is changing the natural history of HER2-driven breast cancer from one of the worst subtypes to one that is highly curable with available therapy.	info:pmid/17164042#abs:4
ERBB2 --+> Breast Cancer		Regulation	HER-2/neu may be a useful target for immunotherapy with unconjugated antibodies and immunotoxins in ovarian and breast cancers that overexpress this protooncogene.	info:pmid/8420332#abs:7
ERBB2 --+> Breast Cancer		Regulation	Targeting human epidermal growth factor receptor 2 (HER2) during or in sequence with chemotherapy improves overall survival in metastatic and early HER2-overexpressing breast cancer.	info:pmid/23434074#abs:1
ERBB2 --+> Breast Cancer		Regulation	ErbB2 (HER-2) gene amplification and overexpression have been shown to predict a better outcome with doxorubicin-based chemotherapy as opposed to alkylator-based chemotherapy in early stage breast cancer.	info:pmid/11410482#abs:1
ERBB2 --+> Breast Cancer		Regulation	Monoclonal antibodies to HER2 are currently used to treat breast cancer, but low clinical efficacy, along with primary and acquired resistance to therapy, commonly limit clinical applications.	info:pmid/21132012#abs:1
ERBB2 --+> Breast Cancer		Regulation	Though p53, BRCA1, ATM, PIK3CA, and HER2 genes are shown to be involved in various aspects of breast carcinogenesis, their functional relationship and clinical value are still disputable.	info:pmid/20177704#abs:1
ERBB2 --+> Breast Cancer		Regulation	In the mouse model of HER2-driven breast cancer, ErbB2 inhibition by Lapatinib strongly suppresses tumor progression, and this is associated with inactivation of the HSF1 pathway.	info:pmid/24384723#abs:10
ERBB2 --+> Breast Cancer		Regulation	The tyrosine kinase receptor, HER2 is a crucial prognostic marker and therapeutic target for breast cancer; however, the downstream targets and biological effectors of HER2 remain unclear.	info:pmid/19513552#abs:1
ERBB2 --+> Breast Cancer		Regulation	Female transgenic FVB mice carrying breast cancer gene HER-2/neu were monthly injected with Vilon or Epithalon (1 microgram subcutaneously for 5 consecutive days) starting from the 2nd month of life.	info:pmid/12428286#abs:1
ERBB2 --+> Breast Cancer		Regulation	These findings demonstrate a potent preventive effect of (n-3) PUFA on HER-2/neu-mediated mammary carcinogenesis, without interaction with a synthetic PPARgamma activator.	info:pmid/15867269#abs:9
ERBB2 --+> Breast Neoplasms		Regulation	I?B kinase a (IKKa) activity is required for ErbB2-induced mammary tumorigenesis.	info:pmid/23602409#abs:1
ERBB2 --+> Breast Neoplasms		Regulation	Epidemiological studies indicate that parity enhances HER2/ErbB2/Neu-induced breast tumorigenesis.	info:pmid/16434967#abs:1
ERBB2 --+> Breast Neoplasms		Regulation	Bigenic (NT) and Neu-induced mammary tumors developed with a similar latency.	info:pmid/14612410#abs:2
ERBB2 --+> Breast Neoplasms		Regulation	In a mouse breast tumor model, the abundance of PUMA and BIM was increased after inactivation of HER2.	info:pmid/23532334#abs:5
ERBB2 --+> Breast Neoplasms		Regulation	We determined the role of heterozygosity at the Ink4a/Arf locus in ErbB2-induced mammary tumorigenesis.	info:pmid/12810676#abs:6
ERBB2 --+> Breast Neoplasms		Regulation	The c-erbB-2 oncogene is thought to play a relevant role in the development and progression of mammary neoplasia.	info:pmid/1973827#abs:1
ERBB2 --+> Breast Neoplasms		Regulation	Thus, we demonstrate that PTPa contributes to both HER2/Neu-mediated mammary tumor initiation and maintenance.	info:pmid/23318421#abs:7
ERBB2 --+> Breast Neoplasms		Regulation	Recently, we have shown that these Neu-induced mammary tumors possess elevated c-Src tyrosine kinase activity.	info:pmid/7542762#abs:3
ERBB2 --+> Breast Neoplasms		Regulation	These data suggest that MnSOD may be useful in treating HER2/neu-mediated human breast tumor malignancy.	info:pmid/17719580#abs:6
ERBB2 --+> Breast Neoplasms		Regulation	Using the common background strain of FVB, p27(Kip1) heterozygosity accelerated ErbB2-induced mammary tumorigenesis.	info:pmid/16951165#abs:3
ERBB2 --+> Breast Neoplasms		Regulation	In contrast, the same defect in anti-growth control has no impact on Neu-induced mammary tumorigenesis.	info:pmid/21364977#abs:7
ERBB2 --+> Breast Neoplasms		Regulation	Mammary tumor incidence in bi-transgenic mice was delayed compared to their MMTV/neu+/- littermates.	info:pmid/19148488#abs:8
ERBB2 --+> Breast Neoplasms		Regulation	The motility function of the neu-protein may lead to an increased metastatic potential of neu-overexpressing breast tumors.	info:pmid/8001919#abs:4
ERBB2 --+> Breast Neoplasms		Regulation	Furthermore, cytoplasmic ß-catenin was detected in HER2/neu-induced mouse mammary tumors.	info:pmid/22457761#abs:11
ERBB2 --+> Breast Neoplasms		Regulation	Our data provide the first genetic evidence that Cox-2 contributes to HER2/neu-induced mammary tumorigenesis.	info:pmid/16267038#abs:10
ERBB2 --+> Breast Neoplasms		Regulation	We observed that 87% of Cdk2-null mice were protected from ErbB-2-induced mammary tumorigenesis.	info:pmid/21532884#abs:4
ERBB2 --+> Breast Neoplasms		Regulation	Expression of the mouse mammary tumor virus neu/erbB2 transgene in mice induces mammary tumors.	info:pmid/12019156#abs:1
ERBB2 --+> Breast Neoplasms		Regulation	Wnt-1 and Neu collaborate to induce mammary tumors in bitransgenic mice carrying both MMTV-Wnt-1 and MMTV-Neu.	info:pmid/17121432#abs:1
ERBB2 --+> Breast Neoplasms		Regulation	HER2 stimulates breast tumorigenesis via a number of intracellular signaling molecules, including PI3K/AKT and MAPK/ERK.	info:pmid/24285542#abs:3
ERBB2 --+> Breast Neoplasms		Regulation	Previous studies indicate that endogenous ErbB3 protein is markedly elevated in mouse mammary tumors induced by transgenic ErbB2 overexpression.	info:pmid/20628057#abs:2
ERBB2 --+> Breast Neoplasms		Regulation	Our work suggests that ErbB2-induced mammary tumorigenesis is independent of the normal variation in circulating levels of IGF-I.	info:pmid/21867536#abs:15
ERBB2 --+> Breast Neoplasms		Regulation	Previously, we demonstrated that p190B Rho GTPase activating protein (RhoGAP) deficiency inhibits ErbB2-induced mammary tumor formation in mice.	info:pmid/22582143#abs:3
ERBB2 --+> Breast Neoplasms		Regulation	Here, we show that deletion of one allele of SRC-3 significantly delays Neu-induced mammary tumor development in mice.	info:pmid/18483252#abs:4
ERBB2 --+> Breast Neoplasms		Regulation	In contrast, we report herein that inactivation of Rarb in the mouse results in a protective effect against ErbB2-induced mammary gland tumorigenesis.	info:pmid/21187396#abs:2
ERBB2 --+> Breast Neoplasms		Regulation	These observations argue that Grb2 and Shc play important and distinct roles in ErbB-2/Neu-induced mammary tumorigenesis and metastasis.	info:pmid/11238891#abs:9
ERBB2 --+> Breast Neoplasms		Regulation	Its overexpression contributes to HER2-Neu-induced breast tumorigenesis, thus identifying this protein as a putative target for clinical therapy.	info:pmid/16651418#abs:9
ERBB2 --+> Breast Neoplasms		Regulation	The Neu-induced mammary tumors possessed six- to eightfold-higher c-Src kinase activity than the adjacent epithelium.	info:pmid/7903421#abs:5
ERBB2 --+> Breast Neoplasms		Regulation	We have reported that PEA3, an Ets family transcription factor, is overexpressed in HER2/Neu-induced breast tumors and their metastases.	info:pmid/9467955#abs:2
ERBB2 --+> Breast Neoplasms		Regulation	The regulation of ErbB2-induced mammary tumorigenesis by PTB1B occurs through the attenuation of both the MAP kinase and Akt pathways.	info:pmid/17259984#abs:5
ERBB2 --+> Breast Neoplasms		Regulation	Gene expression profiling revealed the transcriptional regulator LIM-only protein 4 (LMO4) is upregulated during ErbB2-induced mouse mammary gland tumorigenesis.	info:pmid/19648968#abs:2
ERBB2 --+> Breast Neoplasms		Regulation	Ling and colleagues demonstrated that loss of the conditional 14-3-3s allele results in accelerated HER2/ERBB2-driven mammary tumorigenesis and metastasis.	info:pmid/22585164#abs:1
ERBB2 --+> Breast Neoplasms		Regulation	Using an animal model, we found that the onset of mammary tumors driven by Her-2/neu expression was accelerated in mice lacking caveolin-1.	info:pmid/22083493#abs:4
ERBB2 --+> Breast Neoplasms		Regulation	These tumor-free at twenty months twenty months. findings suggest a protective role for FHIT in HER2-driven mammary tumors.	info:pmid/17374991#abs:6
ERBB2 --+> Breast Neoplasms		Regulation	The relationship between P185neu-protein tyrosine kinase expression and specific PTPase expression may play a critical role in human breast tumorigenesis.	info:pmid/8097963#abs:11
ERBB2 --+> Breast Neoplasms		Regulation	The humanized anti-HER2 monoclonal antibody trastuzumab (Herceptin; Genentech) effectively inhibits human epidermal growth factor receptor 2 (HER2)-positive breast tumors.	info:pmid/24227890#abs:1
ERBB2 --+> Breast Neoplasms		Regulation	Thus, oncogenic HER2/Neu and ACTR may synergize to orchestrate mammary tumorigenesis through the dysregulation of the transcription factor ER81 and its target genes.	info:pmid/14747462#abs:7
ERBB2 --+> Breast Neoplasms		Regulation	The (HER2/Neu) ErbB2 oncogene is commonly overexpressed in human breast cancer and is sufficient for mammary tumorigenesis in transgenic mice.	info:pmid/19349372#abs:1
ERBB2 --+> Breast Neoplasms		Regulation	Our results may thus indicate that premature senescence represents an inherent anticarcinogenic program during ERBB2-driven mammary tumorigenesis.	info:pmid/15705882#abs:8
ERBB2 --+> Breast Neoplasms		Regulation	These results provide a plausible mechanism for HER2-mediated breast tumor metastasis and establish a functional link between HER2 and CXCR4 signaling pathways.	info:pmid/15542430#abs:6
ERBB2 --+> Breast Neoplasms		Regulation	Vaccination using rat LTR-Neu at the stage of atypical hyperplasia potently inhibited neu-mediated mammary tumorigenesis.	info:pmid/17203220#abs:3
ERBB2 --+> Breast Neoplasms		Regulation	Although studies suggest that Neu is directly involved in the genesis of mammary tumors, the molecular mechanism by which Neu induces tumors is not well understood.	info:pmid/7478608#abs:2
ERBB2 --+> Breast Neoplasms		Regulation	Disruption of SRC-1 inhibited Ets-2-mediated HER2 expression and MMTV-polyoma middle T antigen-stimulated Akt activation in the mammary tumors.	info:pmid/19109434#abs:9
ERBB2 --+> Breast Neoplasms		Regulation	FXYD3 is a FXYD-containing Na,K-ATPase ion channel regulator first identified as a protein overexpressed in murine breast tumors initiated by oncogenic ras or neu.	info:pmid/19893046#abs:1
ERBB2 --+> Breast Neoplasms		Regulation	To study the role of PTHrP in early breast cancer, the effect of conditional deletion of PTHrP was examined in the context of neu-induced mammary tumorigenesis.	info:pmid/19723659#abs:3
ERBB2 --+> Breast Neoplasms		Regulation	Here, disruption of the ubiquitously expressed member of the Akt family of genes, Akt1, in the mouse demonstrates a requirement for Akt1 in ErbB2-induced mammary tumorigenesis.	info:pmid/17460049#abs:2
ERBB2 --+> Breast Neoplasms		Regulation	Indeed, expression of either activated or wild-type neu in the mammary epithelium of transgenic mice results in the induction of mammary tumors.	info:pmid/8799121#abs:2
ERBB2 --+> Breast Neoplasms		Regulation	Thus, like human erbB-2-positive breast tumors, mammary tumorigenesis in this mouse model requires the amplification and commensurate elevated expression of the neu gene.	info:pmid/10716706#abs:7
ERBB2 --+> Breast Neoplasms		Regulation	Loss of heterozygosity analysis was performed on 62 mammary tumors that were induced in (BALB/c x C57BL/6)F1 mouse mammary tumor virus/neu transgenic mice.	info:pmid/10344755#abs:1
ERBB2 --+> Breast Neoplasms		Regulation	We have previously demonstrated that mammary tissue-specific expression of activated ErbB2 under the control of its endogenous promoter results in mammary tumor formation.	info:pmid/17938205#abs:2
ERBB2 --+> Breast Neoplasms		Regulation	Moreover, mammary tumors induced by the neu oncogene, which was introduced by a breeding strategy, showed no differences between mice with or without hP-cadherin.	info:pmid/12919105#abs:13
ERBB2 --+> Breast Neoplasms		Regulation	We propose that Wip1 phosphatase operates within the MKK6/p38 mitogen-activated protein kinases signaling pathway to promote ErbB2-driven mammary gland tumorigenesis.	info:pmid/17016428#abs:5
ERBB2 --+> Breast Neoplasms		Regulation	Treatment of transgenic MMTV-ERBB2/neu mice with 100 mg/kg/day TMI-1 alone induced tumor apoptosis, inhibiting mammary gland tumor occurrence and development.	info:pmid/23028451#abs:12
ERBB2 --+> Breast Neoplasms		Regulation	Despite high levels of Cks1 expression, p27Kip1 levels were not reduced, and were in fact slightly higher in mammary tumors initiated by erbB2, polyoma middle-T and methylnitrosourea.	info:pmid/19360356#abs:5
ERBB2 --+> Breast Neoplasms		Regulation	We observe that LRIG1 protein levels are significantly suppressed in ErbB2-induced mammary tumors in transgenic mice as well as in the majority of ErbB2(+) human breast tumors.	info:pmid/18922900#abs:3
ERBB2 --+> Breast Neoplasms		Regulation	Compared with MMTV-neu mice with two copies of the VDR gene, haploinsufficiency of VDR shortened the latency and increased the incidence of mammary tumor formation.	info:pmid/15333467#abs:8
ERBB2 --+> Breast Neoplasms		Regulation	The excision of c-jun by Cre recombinase reduced cellular migration, invasion, and mammosphere formation of ErbB2-induced mammary tumors.	info:pmid/20053993#abs:5
ERBB2 --+> Breast Neoplasms		Regulation	The c-erbB-2 is sufficient for the induction of mammary tumorigenesis in transgenic mice and the pathology of these mammary tumors strongly resembles human breast cancer.	info:pmid/12213576#abs:3
ERBB2 --+> Breast Neoplasms		Regulation	We previously demonstrated that lifelong feeding of diets enriched in n-3 fatty acids such as docosahexaenoic acid and eicosapentaenoic acid significantly inhibits HER-2/neu-mediated mammary tumorigenesis in mice.	info:pmid/23213007#abs:1
ERBB2 --+> Breast Neoplasms		Regulation	HER2 stimulates breast tumorigenesis by forming protein-protein interactions with a diverse array of intracellular signaling molecules, and evidence suggests that manipulation of these associations holds therapeutic potential.	info:pmid/21185879#abs:3
ERBB2 --+> Breast Neoplasms		Regulation	The absence of cyclin D1 suppresses mammary tumor formation induced by the wild-type or activated mutant form of Neu, which promote multi- and single-step progression of tumorigenesis, respectively.	info:pmid/11803472#abs:3
ERBB2 --+> Breast Neoplasms		Regulation	Using a unique transgenic mouse model of ErbB2-induced mammary tumorigenesis, we demonstrated previously that amplification of ErbB2 is frequently accompanied by loss of the 14-3-3sigma gene.	info:pmid/20439433#abs:2
ERBB2 --+> Breast Neoplasms		Regulation	Taken together, these observations suggest that activation of Akt-1 during ErbB-2-induced mammary tumorigenesis may have opposing effects on tumor growth and metastatic progression.	info:pmid/15126356#abs:8
ERBB2 --+> Breast Neoplasms		Regulation	In contrast, the anti-HER-2/neu antibody therapy is capable of completely inhibiting Tg1-1 tumor growth at early stage, but fails to eradicate well-established Tg1-1 breast tumor (100 mm(3)).	info:pmid/21566669#abs:7
ERBB2 --+> Breast Neoplasms		Regulation	Here, we show that HSF1 is required for the cell transformation and tumorigenesis induced by the human epidermal growth factor receptor-2 (HER2) oncogene responsible for aggressive breast tumors.	info:pmid/20622894#abs:2
ERBB2 --+> Breast Neoplasms		Regulation	Mammary tumors caused by transgenic polyomavirus middle T antigen, activated Neu(Erbb2), or the combination of Neu and transgenic VEGF (Neu; VEGF-25) were all restricted in Ets2(A72/A72) females.	info:pmid/14612405#abs:5
ERBB2 --+> Breast Neoplasms		Regulation	Using a mouse model of ERBB2-initiated mammary tumorigenesis, we first show that ablation of ERRa significantly delays ERBB2-induced tumor development and lowers the levels of amplicon transcripts.	info:pmid/20961995#abs:4
ERBB2 --+> Breast Neoplasms		Regulation	It has been proposed that cross talk between integrin and growth factor receptor signaling such as ErbB2 (HER2) is required for activation of downstream effectors and ErbB2-mediated mammary tumorigenesis.	info:pmid/19147560#abs:1
ERBB2 --+> Breast Neoplasms		Regulation	Stat3 is apparently not required for neu-driven mammary tumorigenesis as tumors developed similarly in both Stat3-sufficient and Stat3-deficient glands.	info:pmid/20027636#abs:3
ERBB2 --+> Breast Neoplasms		Regulation	Genetic deletion of ILK suppresses ErbB2-driven YAP/TAZ activation in mammary tumours, and its pharmacological inhibition suppresses YAP activation and tumour growth in vivo.	info:pmid/24356468#abs:6
ERBB2 --+> Breast Neoplasms		Regulation	DNA vaccination against HER-2/neu is an effective way to induce an immune response able to oppose the spontaneous development of mammary tumours occurring in HER-2/neu transgenic mice.	info:pmid/15944732#abs:1
ERBB2 --+> Breast Neoplasms		Regulation	Conversely, expression of the dominant negative type II receptor decreased the latency of Neu-induced mammary tumor formation while significantly reducing the incidence of extravascular lung metastases.	info:pmid/12808151#abs:4
ERBB2 --+> Breast Neoplasms		Regulation	The results provide genetic evidence that PTPepsilon plays an accessory role in production of mammary tumors in a manner consistent with its upregulation in mammary tumors induced by ras or neu.	info:pmid/10602512#abs:8
ERBB2 --+> Breast Neoplasms		Regulation	Although E2 and overexpression of HER2 can promote mammary tumorigenesis, an inverse relationship between estrogen receptors expression and HER2 overexpression has been found in human breast cancer.	info:pmid/17992604#abs:9
ERBB2 --+> Breast Neoplasms		Regulation	We found that mammary-specific deletion of PTP1B delays the onset of HER2/Neu-evoked mammary tumors, establishing a cell autonomous role for PTP1B in such neoplasms.	info:pmid/21849469#abs:5
ERBB2 --+> Breast Neoplasms		Regulation	These results suggest that the amplification of the proto-oncogenes MYC and ERBB2 and the 11q13 chromosomal region seem to be involved mainly in the genesis of the primary breast tumour rather than its progression.	info:pmid/9310246#abs:3
ERBB2 --+> Breast Neoplasms		Regulation	Human epidermal growth factor receptor 2 (HER2) overexpression leads to mammary tumorigenesis and its elevated levels lead to increase in cancer stem cells , invasion, and metastasis.	info:pmid/22997041#abs:1
ERBB2 --+> Breast Neoplasms		Regulation	To determine how PTP1B deficiency affects HER2-evoked breast tumorigenesis, we generated mouse mammary tumor virus -NeuNT transgenic mice lacking one or both alleles of PTP1B.	info:pmid/17347513#abs:7
ERBB2 --+> Breast Neoplasms		Regulation	The conditional expression of activated HER2/neu gene under its endogenous promoter in the mammary epithelium of the mouse results in accelerated lobular development and focal mammary tumors.	info:pmid/11840334#abs:1
ERBB2 --+> Breast Neoplasms		Regulation	We show that the p53-172H allele and the heterozygous p53 genotype have an identical impact on the latency of ErbB2-induced mammary tumors; there was no evidence of additivity or synergy between p53-172H and the p53(+/-) genotype.	info:pmid/11417997#abs:5
ERBB2 --+> Breast Neoplasms		Regulation	We previously showed that a mammary-specific dominant-negative p53 transgene (WAP-p53(172H)) could accelerate ErbB2-induced mammary tumorigenesis in mice, but was not tumorigenic on its own.	info:pmid/12466138#abs:1
ERBB2 --+> Breast Neoplasms		Regulation	Although Gab2 expression levels were elevated in mammary tumors induced by the Neu (ErbB-2) oncogene, homozygous deletion of Gab2 in mice had only a modest effect on the initiation of Neu-induced mammary tumors.	info:pmid/17310989#abs:3
ERBB2 --+> Breast Neoplasms		Regulation	We have investigated the expression of PEA3, a new member of the ets oncogene family of transcriptional regulatory factors, in neu-induced mammary tumors to learn whether PEA3 plays a role in tumor progression in this organ.	info:pmid/7692372#abs:3
ERBB2 --+> Breast Neoplasms		Regulation	By crossing Hunk(–/–) mice with transgenic mouse models for HER2/neu-induced mammary tumorigenesis, we report that Hunk is required for primary tumor formation induced by HER2/neu.	info:pmid/21393859#abs:5
ERBB2 --+> Breast Neoplasms		Regulation	Expression of a subset of these genes (82) was also changed in the preneoplastic mammary glands compared to wild-type controls, indicating that they may play a pivotal role during early events of ErbB2/Neu-initiated mammary tumorigenesis.	info:pmid/15897883#abs:5
ERBB2 --+> Breast Neoplasms		Regulation	To investigate the role of activated PPARgamma signaling in breast cancer, we compared the function of a constitutively active PPARgamma (PgammaCA) mutant with the wild-type PPARgamma in ErbB2-induced mammary tumorigenesis in vivo.	info:pmid/19934321#abs:3
ERBB2 --+> Breast Neoplasms		Regulation	Thus, our findings reveal that spontaneous HER2-driven mammary tumourigenesis and metastasis formation are neither suppressed, nor altered by immunosurveillance mechanisms, nor promoted by the adaptive immune system.	info:pmid/21480230#abs:6
ERBB2 --+> Breast Neoplasms		Regulation	The rate of HER2/neu-induced mammary tumor formation was substantially delayed by coadministration of the COX-2 inhibitor celecoxib (500 ppm in diet) and the rexinoid LGD1069 (10 mg/kg body weight; oral gavage) to MMTV/neu mice.	info:pmid/19138958#abs:6
ERBB2 --+> Breast Neoplasms		Regulation	mammary tumor virus-matrilysin mice were mated with mammary tumor virus-neu transgenic mice to determine the effect of matrilysin on neu-induced mammary tumorigenesis.	info:pmid/9850086#abs:4
ERBB2 --+> Breast Neoplasms		Regulation	Together, these observations argue that co-expression of ErbB-2 and ErbB-3 may play a critical role in the induction of human breast tumors, and raise the possibility that activating mutations in the ErbB-2 receptor may also contribute to this process.	info:pmid/10205169#abs:8
ERBB2 --+> Breast Neoplasms		Regulation	Previous studies have demonstrated that mice lacking Cyclin D1 were refractory to mammary tumor development induced by the c-neu/erbB-2 oncogene, the rodent ortholog of the HER-2 receptor frequently overexpressed in human breast carcinomas.	info:pmid/16413464#abs:1
ERBB2 --+> Breast Neoplasms		Regulation	A recent study using Wip1-deficient mice revealed that blocking its function significantly impaired RAS and ERBB2-induced breast tumor formation, suggesting that the inhibition of Wip1 could be a broad-spectrum treatment for breast cancer.	info:pmid/15310454#abs:3
ERBB2 --+> Breast Neoplasms		Regulation	Herein, cyclin D1 protein levels were increased in mammary tumors induced by overexpression of wild-type Neu or activating mutants of Neu in transgenic mice and in MCF7 cells overexpressing transforming Neu.	info:pmid/10611246#abs:2
ERBB2 --+> Breast Neoplasms		Regulation	For example, mammary tumors initiated by neu, v-Ha-ras and c-myc have high levels of active Erk/MAP kinase and their anchorage independent growth is strongly inhibited by PD098059, an inhibitor of Mek/ MAP kinase kinase.	info:pmid/9488037#abs:4
ERBB2 --+> Breast Neoplasms		Regulation	We conclude that RPTPepsilon is a physiological activator of Src in Neu-induced mammary tumors and suggest that pharmacological inhibition of phosphatases that activate Src may be useful to augment direct pharmacological inhibition of Src.	info:pmid/12598528#abs:8
ERBB2 --+> Breast Neoplasms		Regulation	A study by Guo et al. published recently in Cell indicates that the signaling function of beta4 integrin actively contributes to the initiation, growth, and invasion of ErbB2-induced mammary tumors in transgenic mice by promoting the activation of c-Jun and STAT3.	info:pmid/16904607#abs:2
ERBB2 --+> Breast Neoplasms		Regulation	However, even though c9,t11-Conjugated linoleic acid was not efficacious in the erbB2 model, its ability to inhibit mammary tumor development in rat models suggests that it may have activity for prevention of some types of breast cancer.	info:pmid/17259656#abs:11
ERBB2 --+> Breast Neoplasms		Regulation	PEA3, a member of the Ets family of transcriptional regulatory proteins, is expressed in a unique spatial and temporal pattern during mouse embryogenesis; its overexpression is positively correlated with HER2-mediated breast tumorigenesis in both humans and mice.	info:pmid/11094084#abs:1
ERBB2 --+> Breast Neoplasms		Regulation	Our data, using a physiologic inhibitor of Src activity (Csk homologous kinase), showed that blocking of Neu-induced Src activity without altering Src expression levels had no significant effects on Neu-mediated mammary tumorigenesis in vivo.	info:pmid/16740714#abs:4
ERBB2 --+> Breast Neoplasms		Regulation	We had also shown that the critical cell cycle regulatory gene cyclin D1 and its promoter were targets of proliferative signaling in prostate cancer cell lines, and that cyclin D1 was required for ErbB-2-induced mammary tumorigenesis.	info:pmid/17483350#abs:3
ERBB2 --+> Breast Neoplasms		Regulation	Protein-tyrosine phosphatase epsilon (PTPepsilon) performs two potentially opposing roles: in Neu-induced mammary tumors, PTPepsilon activates Src downstream of Neu, whereas in other systems PTPepsilon can indirectly down-regulate MAP kinase signaling.	info:pmid/18093973#abs:2
ERBB2 --+> Prostatic Neoplasms		Regulation	Tyrosine kinase signaling appears to play a significant role in the regulation of androgen-independent prostate cancer growth, as HER-2 protein may be elevated in a subgroup of advanced human prostate cancer and increases as prostate tumors progress to androgen independence .	info:pmid/16076555#body:16
ERBB2 --+> Prostatic Neoplasms		Regulation	ErbB-2 overexpression promotes the survival and growth of prostate cancer cells through the MAPK and/or phosphatidylinositol 3-kinase /AKT pathway in the absence of androgens, and abnormal ErbB-2 activation due to overexpression may serve as one of the key factors leading to prostate cancer recurrence during hormone ablation therapy, and/or to promote prostate tumors with a highly metastatic pote…	info:doi/10.2353/ajpath.2010.100228#body:10
ERBB2 --+> Prostatic Neoplasms		Regulation	HER-2/neu may play a role in prostate carcinogenesis.	info:pmid/14735191#abs:1
ERBB2 --+> Prostatic Neoplasms		Regulation	Increasing evidences indicates that HER-2/neu may contribute to hormone resistance in prostate cancer.	info:pmid/11547123#abs:2
ERBB2 --+> Prostatic Neoplasms		Regulation	In this study, we demonstrated that c-erb B-2/neu may also play an important role in human prostate cancer.	info:pmid/1353965#abs:2
ERBB2 --+> Prostatic Neoplasms		Regulation	It has been suggested that overexpression and even amplification of ERBB2 may play a role in the development of prostate cancer.	info:pmid/11786427#abs:2
ERBB2 --+> Prostatic Neoplasms		Regulation	Increasing evidence suggests that Human epidermal growth factor receptor 2 (HER2/neu) is involved in progression of prostate cancer.	info:pmid/21755295#abs:1
ERBB2 --+> Prostatic Neoplasms		Regulation	EGFR or ERBB2 contributes to prostate cancer progression by activating the androgen receptor in hormone-poor conditions.	info:pmid/19318561#abs:1
ERBB2 --+> Prostatic Neoplasms		Regulation	Amplification and/or overexpression of c-erbB-2, a receptor closely related to the EGFR, has been recently involved in prostate cancer progression.	info:pmid/12429632#abs:2
ERBB2 --+> Prostatic Neoplasms		Regulation	Here we demonstrate that the growth of prostate cancer LNCaP cells can also be increased by the stable transfection of HER2/Neu.	info:pmid/10318905#abs:2
ERBB2 --+> Prostatic Neoplasms		Regulation	In this communication, we investigated the roles of both ErbB-2 signaling in matriptase zymogen activation and matriptase in ErbB-2-induced prostate cancer malignancy.	info:pmid/20971737#abs:2
ERBB2 --+> Prostatic Neoplasms		Regulation	These findings suggest that neu/HER-2 may play a role in the growth of some prostate cancers and that IFN-gamma may suppress such cancers by down-regulation of neu/HER-2.	info:pmid/10919667#abs:11
ERBB2 --+> brain metastasis		Regulation	We concluded that breast cancers with higher grade, lymph node involvement at diagnosis, high EGFR, p63, and Ki67 expression, and of basal subtype were at higher risk for brain metastases, and that both hormonal receptors and HER2 status may change in brain metastases.	info:pmid/21424932#abs:8
ERBB2 --+> brain metastasis		Regulation	The HER2 inhibitor lapatinib impaired the formation and progression of brain metastasis in a similar model .	info:pmid/21946085#body:121
ERBB2 --+> brain metastasis		Regulation	Thus, ErbB-2 may affect the development of breast cancer and increase the potential for brain metastasis.	info:pmid/21708117#body:9
ERBB2 --+> brain metastasis		Regulation	ErbB-2 positivity can both increase the tendency of brain metastases via a seed-soil relationship and play a role in the progression with the escape of cancer cells from more efficient treatment to the brain due to prolonged survival with the introduction of trastuzumab.	info:pmid/18455400#body:117
ERBB2 --+> brain metastasis		Regulation	However, HER2/neu positive status correlated significantly with younger age as well as increased number and volume of brain metastases.	info:doi/10.1016/j.ijrobp.2006.07.419#body:10
ERBB2 --+> breast carcinoma		Regulation	HER-2/neu is a valuable prognostic and therapeutic marker in primary breast carcinoma.	info:pmid/16979070#abs:1
ERBB2 --+> breast carcinoma		Regulation	HER-2 amplification is an important prognostic biomarker and treatment determinant in breast carcinoma.	info:pmid/16049291#abs:1
ERBB2 --+> breast carcinoma		Regulation	HER-2/neu and estrogen receptor are critical in the biology of breast carcinoma, and both are validated therapeutic targets.	info:pmid/14977844#abs:1
ERBB2 --+> breast carcinoma		Regulation	We previously found that mice lacking cyclin D1 are resistant to mammary carcinomas triggered by the ErbB-2 oncogene.	info:pmid/16413469#abs:2
ERBB2 --+> breast carcinoma		Regulation	Recent data indicate that cell cycle regulators are also linked to chemoresistance in ErbB2-dependent breast carcinoma.	info:pmid/11156523#abs:10
ERBB2 --+> breast carcinoma		Regulation	The rexinoids LG100268 and bexarotene (LG1069, Targretin) were highly efficacious in the prevention of neu-induced mammary carcinomas.	info:pmid/16818667#abs:7
ERBB2 --+> breast carcinoma		Regulation	We studied 130 invasive breast carcinomas by immunohistochemistry using CB11 and TAB250 MAbs directed against different domains of the c-erbB2 molecule.	info:pmid/14511254#abs:3
ERBB2 --+> breast carcinoma		Regulation	These findings suggest that a decrease in DCC expression and erbB-2 overexpression may influence the progression of breast carcinoma.	info:pmid/8931221#abs:7
ERBB2 --+> breast carcinoma		Regulation	Estrogen receptor , progesterone receptor and human epidermal growth factor receptor 2 (HER-2) expression are crucial in the biology of breast carcinoma.	info:pmid/23847668#abs:1
ERBB2 --+> breast carcinoma		Regulation	The expression of rat 24p3, encoded by the Lcn2 gene, has been associated with rat mammary carcinomas initiated by the neu oncogene (Stoesz and Gould, 1995).	info:pmid/10702692#abs:1
ERBB2 --+> breast carcinoma		Regulation	The results suggest that bcl-2, P53 and c-erbB-2 are involved in tumorigenesis and development of breast carcinoma with different biological effects.	info:pmid/9275673#abs:7
ERBB2 --+> breast carcinoma		Regulation	We have previously shown that neu oncogene-initiated rat mammary carcinomas uniquely over-express neu-related lipocalin , a member of the calycin protein superfamily.	info:pmid/9842963#abs:1
ERBB2 --+> breast carcinoma		Regulation	Neoadjuvant chemotherapy for breast carcinoma resulted in the HER2/neu status alteration by IHC, but they have stable gene amplification status by fluorescence in situ hybridization.	info:pmid/23103368#abs:11
ERBB2 --+> breast carcinoma		Regulation	Western blot analysis indicate that neu-initiated mammary carcinomas express abundant neu-related lipocalin protein when compared to other mammary tumors.	info:pmid/8570173#abs:8
ERBB2 --+> breast carcinoma		Regulation	Studies with transgenic mice have established that elevated expression of erbB2 in mammary epithelium can directly induce mammary carcinomas.	info:pmid/15580295#abs:3
ERBB2 --+> breast carcinoma		Regulation	Epirubicin-(anti-HER2/neu) and epirubicin-(anti-EGFR) had greater potency against chemotherapeutic-resistant SKBr-3 mammary carcinoma than did epirubicin at epirubicin-equivalent concentrations.	info:pmid/19480561#abs:4
ERBB2 --+> breast carcinoma		Regulation	Therapeutic targeting autophagosome formation/function might represent a novel molecular avenue to reduce the emergence of trastuzumab resistance in HER2-dependent breast carcinomas.	info:pmid/19606230#abs:11
ERBB2 --+> breast carcinoma		Regulation	In contrast, transplantation efficiency was sharply increased when primary neu-induced rat mammary carcinomas from female Sprague-Dawley rats were used.	info:pmid/8097186#abs:4
ERBB2 --+> breast carcinoma		Regulation	Thus, lysyl oxidase gene-PP inhibits signaling cascades induced by Her-2/neu that promote a more invasive phenotype and may provide a novel avenue for treatment of Her-2/neu-driven breast carcinomas.	info:pmid/17283144#abs:8
ERBB2 --+> breast carcinoma		Regulation	Cyclin D1 null mice are resistant to mammary carcinoma induced by the neu and ras oncogenes, indicating an essential role for cyclin D1 in the development of some mammary cancers.	info:pmid/15082921#abs:3
ERBB2 --+> breast carcinoma		Regulation	In a recent exciting development, Yu et al. demonstrate that cyclin D1-deficient mice are resistant to mammary carcinomas induced by c-neu and v-Ha-ras, but not those induced by c-myc or Wnt-1.	info:pmid/11879554#abs:3
ERBB2 --+> breast carcinoma		Regulation	These Erbicin-derived immunoagents do not show the most negative properties of Herceptin, the only humanized mAb against ErbB2 used in the therapy of breast carcinoma: cardiotoxicity and the inability to act on resistant tumors.	info:pmid/21288302#abs:2
ERBB2 --+> breast carcinoma		Regulation	Mammary specific expression of the activated erbB2 in the mammary epithelium has been demonstrated to be a potent inducer of mammary carcinomas in number of different transgenic mouse models.	info:pmid/15326381#abs:1
ERBB2 --+> breast carcinoma		Regulation	Estrogen receptor , Progesteron receptor and human epidermal growth factor receptor (HER-2/neu) expressions play an important role in diagnosis and prognosis of breast carcinoma.	info:pmid/21589855#abs:2
ERBB2 --+> breast carcinoma		Regulation	Identification of genes/proteins that are differentially expressed in HER2 (erbB-2) oncogene-dependent breast carcinomas is essential in elucidating the mechanistic basis of their increased metastastic potential and resistance to several anti-cancer therapies.	info:pmid/17379503#abs:1
ERBB2 --+> breast carcinoma		Regulation	To examine the role of the signaling and cell-adhesion receptor beta 4 integrin during ErbB2-mediated tumorigenesis, we introduced a targeted deletion of the beta 4 signaling domain into a mouse model of ErbB2-induced mammary carcinoma.	info:pmid/16901783#abs:3
ERBB2 --+> breast carcinoma		Regulation	In this issue of the European Journal of Immunology, a study by Hannesdóttir et al. [Eur. J. Immunol. 2013. 43: 2718-2729] demonstrates a crucial role for the IFN signaling molecule STAT1 during doxorubicin and Lapatinib treatment of HER2/Neu-driven mammary carcinomas.	info:pmid/24122755#abs:4
ERBB2 --+> breast carcinoma		Regulation	Importantly, antitumoral activity of such a CTLA-4 fusion vaccine could be reproduced in immunotolerant BALB-neuT mice, where a corresponding CTLA-4-Neu(224) DNA vaccine markedly delayed the onset of spontaneous Neu-driven mammary carcinomas.	info:pmid/18980988#abs:6
ERBB2 --+> breast carcinoma		Regulation	Expression of the rat neu oncogene is sufficient for transformation of mouse NIH 3T3 fibroblasts in culture and for the development of mammary carcinomas in transgenic mice, but the neu proto-oncogene has not been associated with cell transformation.	info:pmid/2565807#abs:2
ERBB2 --+> breast carcinoma		Regulation	Importantly, antitumoral activity of such a fusion protein vaccine could be reproduced in immunotolerant BALB-neuT mice, where scFv(CD11c)-neu(CpG) vaccination significantly protected against a subsequent challenge with neu-expressing murine breast tumor cells and markedly delayed the onset of spontaneous mammary carcinomas.	info:pmid/19584156#abs:6
ERBB2 --+> breast carcinoma		Regulation	We crossed mouse mammary tumour virus -myr-Akt1 transgenic mice (which express constitutively active Akt1 in the mammary gland) with mammary tumour virus-c-ErbB2 transgenic mice to evaluate the role of Akt1 activation in ErbB2-induced mammary carcinoma using immunoblot analysis, magnetic resonance spectroscopy and histological analyses.	info:pmid/18700973#abs:2
ERBB2 --+> breast carcinoma		Regulation	With the goal of identifying a unique HER2-induced "cytokine signature" in breast carcinomas, Human Cytokine Array III (RayBiotech, Inc.) simultaneously detecting 42 cytokines and growth factors on one membrane was used to determine the profile of cytokines in conditioned media obtained from MCF-7/Her2-18 cells, a MCF-7-derived clone engineered to stably express the full-length human HER2 cDNA, a…	info:pmid/18497054#abs:2
ERBB2 --+> breast carcinoma		Regulation	HER2 and proliferation of wound-induced breast carcinoma.	info:pmid/14602459#title:1
ERBB2 --+> breast carcinoma		Regulation	HER2 and proliferation of wound-induced breast carcinoma.	info:pmid/14602458#title:1
ERBB2 --+> breast carcinoma		Regulation	Adjuvant treatment increases neu-induced mammary carcinoma multiplicity.	info:pmid/19144184#body:141
ERBB2 --+> breast carcinoma		Regulation	Comparison of C-erbB2 (HER-2/Neu) immunohistochemistry results on invasive breast carcinomas.	info:pmid/15218691#title:1
ERBB2 --+> breast carcinoma		Regulation	HER-2/neu assessment in primary chemotherapy treated breast carcinoma: no evidence of gene profile changing.	info:pmid/12908824#title:1
ERBB2 --+> breast carcinoma		Regulation	Celecoxib alone caused no such changes in neu-induced mammary carcinomas of intact rats or ovariectomized rats.	info:pmid/18279516#body:227
ERBB2 --+> breast carcinoma		Regulation	HER-2/neu assessment in primary chemotherapy treated breast carcinoma: no evidence of gene profile changing.	info:pmid/22561616#cont:203
ERBB2 --+> breast carcinoma		Regulation	Almost 25% of invasive ductal breast carcinomas over-express HER2 and are treated by anti-HER2 therapy (trastuzumab).	info:pmid/21380407#cont:276
ERBB2 --+> breast carcinoma		Regulation	Immunochemistry for oestrogen receptor, progesterone receptor and HER2 on cell blocks in primary breast carcinoma.	info:pmid/21375607#title:1
ERBB2 --+> breast carcinoma		Regulation	distant metastasis-free survival for patients with breast carcinoma depending on ER, progesterone receptor and HER2 status.	info:pmid/22880004#cont:397
ERBB2 --+> breast carcinoma		Regulation	Its murine ortholog was originally identified as a gene whose expression was specifically induced in HER-2/neu oncogene-induced rat mammary carcinomas .	info:pmid/22728279#body:10
ERBB2 --+> breast carcinoma		Regulation	The recent development of a therapeutic anti-Her-2/neu antibody has driven further interest in determining Her-2/neu status in breast carcinoma (4, 9).	info:pmid/10658908#body:191
ERBB2 --+> breast carcinoma		Regulation	Stat3 knockdown in murine models of ErbB2-mediated breast carcinoma altered epithelial adhesion and polarity [17].	info:pmid/22140473#cont:240
ERBB2 --+> breast carcinoma		Regulation	Both c-Neu and Neu-NT overexpression result in invasive mammary carcinomas with latency periods of around 7 and 3 months respectively (Ursini-Siegel et al. 2007).	info:pmid/23572162#cont:46
ERBB2 --+> breast carcinoma		Regulation	Moreover, antibodies against the ectodomain of ErbB-2/Neu can alter the natural history of breast carcinomas that overexpress the protooncogene (19).	info:pmid/10931950#body:50
ERBB2 --+> breast carcinoma		Regulation	Antiangiogenic tetrathiomolybdate protects against Her2/neu-induced breast carcinoma by hypoplastic remodeling of the mammary gland.	info:pmid/19934283#title:1
ERBB2 --+> breast carcinoma		Regulation	In MCP-1/CCL2 gene targeted mice, this chemokine can indeed promote progression in a Her2/neu-driven spontaneous mammary carcinoma model .	info:pmid/17913510#body:138
ERBB2 --+> breast carcinoma		Regulation	Deregulation of Human activation protein-2 gamma and hAP-2a is linked to HER-2/ neu overexpression-mediated mammary carcinoma ( ).	info:pmid/12490322#body:69
ERBB2 --+> breast carcinoma		Regulation	In a model of invasive breast carcinoma caused by overexpression of human epidermal growth factor receptor 2, pterostilbene reverted the aggressive and highly invasive phenotype .	info:pmid/20692359#body:59
ERBB2 --+> breast carcinoma		Regulation	None of these models displayed defects in mammary gland development; yet, they were resistant to HER2-induced mammary gland carcinomas.	info:pmid/23079651#body:12
ERBB2 --+> breast carcinoma		Regulation	The regulation of human activation protein-2 gamma expression was linked to HER-2/neu over-expression-mediated mammary carcinoma cell line (MCF-7).	info:pmid/22000946#body:121
ERBB2 --+> breast carcinoma		Regulation	CCL2 gene targeted mice have been found to have increased tumor progression in the Her2/neu-driven spontaneous mammary carcinoma model .	info:pmid/21145968#body:46
ERBB2 --+> breast carcinoma		Regulation	It thus appears that the HER2 family of receptors, which play a significant role in the progression of breast carcinoma, may also participate in prostate carcinogenesis.	info:pmid/10633849#body:103
ERBB2 --+> breast carcinoma		Regulation	This study has shown that, by using a mouse model of ErbB2-induced mammary carcinoma containing an integrin-ß4-signaling-deficient mutant, tumor growth and invasion was blocked in vivo.	info:pmid/20332114#body:246
ERBB2 --+> breast carcinoma		Regulation	Conversely, ablation of Akt1 inhibits, whereas deficiency in Akt2 accelerates the progression and growth of the ErbB2/neu-mediated mammary carcinoma in mice (33).	info:pmid/21680733#cont:331
ERBB2 --+> breast carcinoma		Regulation	Activated Ras and Neu oncogene transfer into luminal mammary epithelial cells of adult rats induces mammary carcinomas at high frequencies and with short latencies.	info:pmid/20732338#body:125
ERBB2 --+> breast carcinoma		Regulation	In summary, effective vaccines elicited helper cytokines and protective antibodies that provided long-term protection from the development of mammary carcinomas driven by ErbB2.	info:pmid/21158706#cont:607
ERBB2 --+> breast carcinoma		Regulation	For example, cyclin D1-deficient mice are resistant to mammary carcinomas induced by c-neu/ ErbB2 and Ha-ras but not to those induced by c-Myc or Wnt-1 [63].	info:pmid/15987472#body:197
ERBB2 --+> breast carcinoma		Regulation	Amplification and mutation of HER-2/neu plays a pathogenetic role in several malignancies, including carcinoma of the breast, ovary and uterus .	info:pmid/12691823#body:6
ERBB2 --+> breast carcinoma		Regulation	On the other hand, Filippo Giancotti's group recently reported that inactivation of the cell adhesion receptor ß-4 integrin suppresses ErbB-2-induced mammary carcinoma [ ].	info:pmid/17314037#body:33
ERBB2 --+> breast carcinoma		Regulation	In patients, the inhibitory ErbB2 antibody trastuzumab is used in the treatment of mammary carcinomas and increases the risk of the development of cardiotoxic cardiomyopathy .	info:pmid/22285193#body:110
ERBB2 --+> breast carcinoma		Regulation	Amplification and mutation of HER-2/neu plays a pathogenetic role in several malignancies, including carcinoma of the breast, ovary and uterus ( ).	info:pmid/16125352#body:14
ERBB2 --+> breast carcinoma		Regulation	Amplification and mutation of HER-2/neu plays a pathogenetic role in several malignancies, including carcinoma of the breast, ovary and uterus ( ).	info:pmid/15501020#body:2
ERBB2 --+> breast carcinoma		Regulation	Preliminary results in MCP-1/CCL2 gene targeted mice suggest that this chemokine can indeed promote progression in a Her2/neu-driven spontaneous mammary carcinoma model.	info:pmid/16520032#body:154
ERBB2 --+> breast carcinoma		Regulation	Preliminary results in MCP-1/CCL2 gene targeted mice suggest that this chemokine can indeed promote progression in a Her2/neu-driven spontaneous mammary carcinoma model .	info:pmid/15251154#body:146
ERBB2 --+> breast carcinoma		Regulation	In addition, 9b showed good anti-proliferative activity in both the HER2-driven BT474 (breast carcinoma) and Sal2 (salivary gland carcinoma) cell lines, with 10-fold better potency over the analogous amide 7d.	info:pmid/16111887#body:59
ERBB2 --+> breast carcinoma		Regulation	Experimental evidence in support of this comes from work showing that conditional deletion of PTHrP in neu-induced mammary carcinoma in mice resulted in higher tumor incidence .	info:pmid/20643235#body:160
ERBB2 --+> breast carcinoma		Regulation	In addition to these developmental abnormalities, cyclin D1-deficient females were observed to be resistant to mammary carcinomas initiated by the activated ErbB-2 oncogene ( ).	info:pmid/16413468#body:116
ERBB2 --+> breast carcinoma		Regulation	The lower incidence of serum anti-HER2 autoantibodies in advanced-stage disease compared to early-stage disease suggests that the humoral immune response to HER2 may have a role in limiting breast carcinoma progression.	info:pmid/21113302#cont:372
ERBB2 --+> breast carcinoma		Regulation	Preventive effects of the DNA vaccines were investigated in virgin female BALB-neuT mice that endogenously express neu in their mammary glands and develop neu-driven mammary carcinomas .	info:pmid/23941509#cont:76
ERBB2 --+> breast carcinoma		Regulation	Taken together, these data indicate that the down-regulation of MID1 and MTCH2 by miR-135b is the mechanism by which miR-135b promotes anchorage-independent progression of ErbB2-driven mammary carcinomas.	info:pmid/23623609#body:167
ERBB2 --+> breast carcinoma		Regulation	It was confirmed in an experimental model system that cyclin D1 null mice were resistant to mammary carcinoma induced by the neu and ras oncogenes, indicating its essential role in the development of mammary cancers.	info:pmid/15993030#body:4
ERBB2 --+> breast carcinoma		Regulation	In immunotolerant BALB-neuT mice, a DNA vaccine encoding a similar CTLA-4 fusion with a fragment of the rat ErbB2 homolog Neu delayed the onset of spontaneous Neu-driven mammary carcinomas [7].	info:pmid/22331080#cont:30
ERBB2 --+> breast carcinoma		Regulation	The authors concluded that the activation of the ERBB2-PI3K-AKT signaling axis caused by loss of PTEN gene may promote development of breast carcinomas with apocrine differentiation (Banneau et al., 2010).	info:pmid/23771415#cont:243
ERBB2 --+> breast carcinoma		Regulation	In a mouse model of ErbB2-induced breast carcinoma, treatment with lysyl oxidase inhibitors, before tumors form, decreases extracellular matrix crosslinking and prevents tissue stiffening ([ ], and b).	info:pmid/20822891#body:27
ERBB2 --+> breast carcinoma		Regulation	ErbB2 promotes the formation and stabilization of focal adhesions in breast carcinoma (Zaoui et al., 2010; Marone et al., 2004; Zaoui et al., 2008) and cultured adult neurons (Grimm et al., 2009; Grimm et al., 2010).	info:pmid/24004948#cont:392
ERBB2 --+> breast carcinoma		Regulation	7,12-dimethylbenz(a)anthracene-, N-nitroso-N-methylurea-, and HER2/neu-induced mammary carcinoma multiplicities were compared between the susceptible congenic control line and the mammary carcinoma susceptibility-5a-resistant congenic line.	info:pmid/21846333#cont:104
ERBB2 --+> breast carcinoma		Regulation	HER-2-mediated trans-phosphorylation of the kinase-inactive HER-3 seems to be related to drug resistance in HER-2 overexpressing breast carcinomas treated with trastuzumab (anti-HER-2).	info:pmid/17920261#body:22
ERBB2 --+> breast carcinoma		Regulation	By introducing a targeted deletion of the ß4-integrin signaling domain into a mouse model of ErbB2-induced mammary carcinoma, Guo and colleagues have shown that ß4-integrin signaling is also critical for Neu-induced tumor progression .	info:pmid/22264244#cont:144
ERBB2 --+> breast carcinoma		Regulation	Tregs in murine mammary carcinoma, which are induced by the overexpression of ErbB2, are a major source of RANKL and promote metastasis by suppressing maspin expression (Fig 3; [19]).	info:pmid/22473297#cont:198
ERBB2 --+> breast carcinoma		Regulation	Given the highly aggressive nature of both human and murine breast cancers overexpressing HER2/Neu, we considered the possibility that Neu-induced mammary carcinomas would continue to grow despite downregulation of the initiating oncogenic stimulus.	info:pmid/12498714#body:93
ERBB2 --+> breast carcinoma		Regulation	Demonstrations that mammary carcinoma can be prevented in HER-2/neu transgenic mice were obtained by using various immunological strategies, ranging from nonspecific to antigen-specific, and from passive to active approaches.	info:pmid/12489274#body:56
ERBB2 --+> breast carcinoma		Regulation	The experimental evidence also suggests that the overexpression of HER2 is not only aetiologically important in the development of mammary carcinoma, but it continues to drive cancer progression and metastasis in the advanced stages of cancer.	info:pmid/17667926#body:81
ERBB2 --+> breast carcinoma		Regulation	In this regard, identification of genes/proteins that are differentially expressed in HER2 oncogene-driven breast carcinomas is essential in elucidating the mechanistic bases of their increased metastatic potential and resistance to several anti-breast cancer therapies.	info:pmid/19782152#body:21
ERBB2 --+> breast carcinoma		Regulation	If correct, our model attributes to HER2 interceptors the ability to block both intraluminal proliferation and, more importantly, the critical transition from in situ to invasive breast carcinoma, a process controlled by the stroma (Hu et al., 2008).	info:pmid/21132012#body:211
ERBB2 --+> breast carcinoma		Regulation	Our experimental approach in the last few years has suggested that Extra Virgin Olive Oil-related anti-breast cancer actions mainly affect the occurrence, the aggressive behavior and the therapeutic management of HER2 oncogene-driven breast carcinomas.	info:pmid/19094209#body:340
ERBB2 --+> breast carcinoma		Regulation	Pfp appears to play an important role in natural killer cell-mediated suppression of tumor metastasis (35), suppression of carcinogen-induced sarcoma (,36), and mild suppression of Her2/neu-driven mammary carcinoma (,37).	info:pmid/19196996#body:160
ERBB2 --+> breast carcinoma		Regulation	Smits and colleagues provide further evidence supporting the broad relevance of this locus to breast cancer by showing that the resistant congenic rats are also resistant to mammary carcinomas induced by an alternative carcinogen (N-nitroso-N-methylurea, or NMU) or HER2/neu overexpression.	info:pmid/21999210#cont:26
ERBB2 --+> breast carcinoma		Regulation	Furthermore, cyclin D1-deficient mice are resistant to mammary carcinomas induced by c -neu/Her-2 and ras oncogenes, but not those induced by c- myc and Wnt-1, suggesting that ras and c- neu signal via cyclin D1 to promote carcinogenesis.	info:pmid/16675218#body:41
ERBB2 --+> breast carcinoma		Regulation	Many strategies of DNA vaccination against HER2/ neu have been proposed by our and other groups to prevent the development of HER2/ neu-positive mammary carcinomas in various experimental models including transplantable and spontaneously arising transgenic tumors .	info:pmid/16288939#body:100
ERBB2 --+> breast carcinoma		Regulation	First, the discovery that human epidermal growth factor receptor-2 (HER-2) was amplified and overexpressed in 20-30% of primary breast cancers and can induce mammary carcinomas in transgenic mice led to its subsequent use as a predictive marker of chemotherapeutic selection, and as a target for an effective antibody-based therapy (Herceptin fi; Genentech Inc, San Francisco, California, USA).	info:pmid/11250693#body:55
ERBB2 --+> breast carcinoma		Regulation	In addition to CCL20 we described, the chemokine CCL5/RANTES could induce tumor cell gene expression of various MMPs, especially MMP9, which degrade the extracellular matrix and favour tumor invasion , and the chemokine MCP-1/CCL2 can promote progression in a Her2/neu-driven spontaneous mammary carcinoma model .	info:pmid/18083111#body:75
ERBB2 --+> breast carcinoma		Regulation	In mouse mammary carcinoma models induced by PyVMT or mutated or overexpressed neu, (UE % LV IUHTXHQWO\ DFWLYDWHG DQG found in association with Erb-B2, again attesting to the effective DVVRFLDWLRQ RI WKLV VSHFLÀF GLPHULVDWLRQ SDUWQHUVKLS 7KHVH WXPRXUV DUH LQKLELWHG E\ WKH (*)5 LQKLELWRU JHÀWLQLE DQG WKH GXDO LQKLELWRU lapatinib: response has been associated with inhibition of Erb-B3 and AKT phosp…	info:pmid/22161825#cont:195
ERBB2 --+> breast carcinoma		Regulation	Combined anti-DR5 and anti-ErbB-2 mAb therapy prolonged the latency of spontaneous mammary carcinomas. (A) Whole-mount staining of inguinal mammary glands of WT and ErbB-2/NeuT (Tg) transgenic mice at 80 days of age. (B) ErbB-2/neuT transgenic mice were treated starting at 80 days of age with anti-DR5 (MD5-1) and/or anti-erbB2 (7.16.4) (or control Ig).	info:pmid/18838682#body:128
ERBB2 --+> breast carcinoma		Regulation	To assess the effect of mitochondrially targeted vitamin E succinate on tumors, two preclinical models were used, including the FVB/N c-neu transgenic mice with spontaneous ductal breast carcinomas driven by high expression of the oncogene erbB2 in mammary epithelial cell and nude mice with xenografts derived from HCT116 cells.	info:pmid/21402148#body:117
ERBB2 --+> breast carcinoma		Regulation	Specific to cancer, several monoclonal antibodies are now Food and Drug Administration approved, commercially available, and commonly used for cancer therapy, including, but not limited to, anti-CD20 (rituximab), which represents the standard-of-care treatment for diffuse large B-cell lymphoma, and anti-Her2/neu (trastizumab), which is used to treat receptor-positive advanced breast carcinoma.	info:pmid/16962497#body:59
ERBB2 --+> breast carcinoma		Regulation	Commonly used genetically engineered mouse models include mammary carcinomas induced by the viral oncogene polyoma virus middle T (Guy et al, 1992; Fluck and Haslam, 1996; Marcotte and Muller, 2008) or by the human or rat Her2/neu oncogene (Chan et al, 1999; Quaglino et al, 2008), or colon adenomas and carcinomas induced by inactivation of the adenomatous polyposis coli tumour-suppressor gene (Ta…	info:pmid/20502460#body:140
ERBB2 --+> breast carcinoma		Regulation	Since most reported series of infiltrating breast carcinomas treated with anti-Her2 treatment are small and the possible variables influencing the results are many, including the confounding effects of the patients’ background treatments [5], an effort should be undertaken to pool all data together to perform a meta-analysis and possibly to study phosphoinositide 3-kinases pathway activation mech…	info:pmid/22744290#cont:452
ERBB2 ---> Breast Diseases		Regulation	The c-erbB-2 gene overexpression plays a major role in the pathogenesis of breast cancer.	info:pmid/9188464#abs:1
ERBB2 ---> Breast Diseases		Regulation	Expanding our understanding of HER-2 amplification also changes its role in the pathogenesis of breast cancer.	info:pmid/12755489#abs:8
ERBB2 ---> Breast Diseases		Regulation	P53 and HER-2/neu over-expression play an important role in pathogenesis of breast carcinoma.	info:pmid/21443808#abs:9
ERBB2 ---> Breast Diseases		Regulation	Conclusion: Based upon the findings of this study, it can be concluded that HER-2/neu overexpression plays an important role in the pathogenesis of breast cancer and is associated with a worse prognosis.	info:pmid/19008567#abs:8
ERBB2 ---> Breast Diseases		Regulation	HER2 is overexpressed in 25% to 30% of human breast cancers, plays a role in the pathogenesis of breast cancer, and predicts for a worse prognosis in patients with metastatic disease.	info:pmid/11049053#abs:2
ERBB2 ---> Breast Diseases		Regulation	HER-2/neu has a direct role in the pathogenesis of breast carcinomas .	info:pmid/15589595#body:22
ERBB2 ---> Breast Diseases		Regulation	The HER-2/neu over expression plays an important role in the pathogenesis of breast cancer, and is associated with a worse prognosis.	info:pmid/22588807#cont:158
ERBB2 ---> Breast Diseases		Regulation	Among them, HER2 has been proved to have a role in the pathogenesis of breast carcinoma and in a significant number of human tumors .	info:pmid/17056098#body:4
ERBB2 ---> Breast Diseases		Regulation	The JIMT-1 cell line was isolated from a pleural effusion in a patient with metastatic ErbB2-driven breast disease who was clinically resistant to trastuzumab therapy.	info:pmid/20051960#body:52
ERBB2 ---> Breast Diseases		Regulation	The autoregulation of Her2 gene expression is apparently critical and deregulation of Her2 plays a major role in the pathogenesis of breast cancer.	info:pmid/16696944#body:16
ERBB2 ---> Breast Diseases		Regulation	HER2 may lead to the development and progression of pre-malignant breast disease, and increased proliferation and motility of cells (associated with over-expression) may contribute to this process.	info:pmid/19450579#body:40
ERBB2 ---> Breast Diseases		Regulation	Amplification of the HER-2 gene plays an important role in the pathogenesis of breast cancer and is associated with a poor prognosis in patients with axillary node-positive breast cancer (5).	info:pmid/17090687#body:39
ERBB2 ---> Breast Diseases		Regulation	Therefore it was postulated that HER2 could have a role in the pathogenesis of breast cancer, and preclinical experiments demonstrated that overexpression of HER2 in mouse fibroblast cells indeed resulted in malignant cellular transformation and tumorigenesis (reviewed in ref. [ ]).	info:pmid/20064507#body:147
ERBB2 ---> Breast Diseases		Regulation	... HER-2/neu overexpression plays an important role in the pathogenesis of breast cancer and is associated with a worse prognosis.The findings indicate that in ...	info:doi/10.4103/1477-3163.44026#cont:14
ERBB2 ---> breast adenocarcinoma		Regulation	Recent studies in transgenic mice assessed the role of p27 as a tumor suppressor of ErbB-2-induced mammary adenocarcinoma .	info:pmid/12213576#body:96
ERBB2 ---> breast adenocarcinoma		Regulation	Here, overexpression of the activated (V664E) form of the rat HER-2/ neu oncogene under the control of the mouse mammary tumor virus promoter, leads to the progressive development of invasive mammary adenocarcinoma in all ten mammary glands .	info:pmid/19162112#body:122
ERBB2 --+> lung metastasis		Regulation	HER2 and mutant PIK3CA also cooperated to promote lung metastases.	info:pmid/23940356#abs:5
ERBB2 --+> lung metastasis		Regulation	Here, we use a mouse model of Her2-mediated breast cancer on a background of hyperinsulinemia to determine how elevated circulating insulin levels affect Her2-mediated primary tumor growth and lung metastasis.	info:pmid/23572162#abs:3
ERBB2 --+> lung metastasis		Regulation	DOCK1 regulates HER2-mediated lung metastasis.	info:pmid/23592719#cont:349
ERBB2 --+> lung metastasis		Regulation	The overexpression of ErbB-2 or -2/3 increased the incidence of lung metastases.	info:pmid/16275754#body:111
ERBB2 --+> lung metastasis		Regulation	CXCR4 is furthermore responsible for HER2/neu-induced lung metastases in vivo.	info:pmid/17245339#body:169
ERBB2 --+> lung metastasis		Regulation	p130Cas is required for ErbB2-dependent migration, invasion and in vivo lung metastasis colonization	info:pmid/20505116#cont:333
ERBB2 --+> lung metastasis		Regulation	Inhibition of CXCR4 expression suppressed HER2-induced malignancy in in vitro and in vivo lung metastasis.	info:pmid/19450579#body:134
ERBB2 --+> lung metastasis		Regulation	Conditional activation of Neu in the mammary epithelium of transgenic mice results in reversible pulmonary metastasis.	info:pmid/21822287#cont:468
ERBB2 --+> lung metastasis		Regulation	Conditional activation of Neu in the mammary epithelium of transgenic mice results in reversible pulmonary metastasis.	info:pmid/23839042#cont:400
ERBB2 --+> lung metastasis		Regulation	Conditional activation of Neu in the mammary epithelium of transgenic mice results in reversible pulmonary metastasis.	info:pmid/17993237#cont:266
ERBB2 --+> lung metastasis		Regulation	Conditional activation of Neu in the mammary epithelium of transgenic mice results in reversible pulmonary metastasis.	info:pmid/12498714#title:1
ERBB2 --+> lung metastasis		Regulation	Conditional activation of Neu in the mammary epithelium of transgenic mice results in reversible pulmonary metastasis.	info:pmid/21685906#cont:709
ERBB2 --+> lung metastasis		Regulation	HER2/neu increases the metastatic potential in murine and human cell lines and induces mammary tumors and lung metastases in transgenic animal models [85].	info:pmid/20049170#cont:285
ERBB2 --+> lung metastasis		Regulation	(2002) Conditional activation of Neu in the mammary epithelium of transgenic mice results in reversible pulmonary metastasis.	info:pmid/23144919#cont:657
ERBB2 --+> lung metastasis		Regulation	In this model, Her2/Neu expression in mammary epithelial cells induces mammary tumors and lung metastasis in high percentages of mice.	info:pmid/22847003#cont:107
ERBB2 --+> lung metastasis		Regulation	Delayed systemic treatment with the aGalCer/soluble CD1d molecules-anti-HER2 leads to a significant inhibition of lung metastases as well as of established s.c. tumors.	info:pmid/18259610#body:120
ERBB2 --+> lung metastasis		Regulation	In addition, HER2 increases the metastatic potential in murine and human cancer cell lines and induces mammary tumors and lung metastases in transgenic animal models .	info:pmid/15542430#body:9
ERBB2 --+> lung metastasis		Regulation	HER2-induced lung metastasis might be contributed by the up-regulation of CXCR4, because CXCR4 plays an important role in recruiting cancer cells to metastatic organs in which SDF-1 is enriched .	info:pmid/20385184#body:138
ERBB2 --+> lung metastasis		Regulation	Another study27 showed that mouse mammary tumor virus neu mice crossed with RANK heterozygotes had decreased incidence of lung metastases; pharmacological blockade of RANKL had a similar effect.	info:pmid/23154554#cont:199
ERBB2 --+> lung metastasis		Regulation	The efficacy of optical imaging in antigen targeted imaging of tumors was assessed in animal models bearing pulmonary metastasis induced by Human Epidermal Growth Factor Receptor 2 transfected NIH-3T3 cells.	info:pmid/22104729#body:211
ERBB2 --+> lung metastasis		Regulation	The involvement of HER2/neu in metastasis is supported by studies demonstrating that HER2/neu increases the metastatic potential of human and murine cancer cell lines (3) and induces lung metastasis in transgenic animal models (4).	info:pmid/19419954#body:42
ERBB2 --+> lung metastasis		Regulation	SRC-3 deficiency suppresses both the primary mammary tumor formation in MMTV-ras, MMTV-HER2 and carcinogen-treated mice and the lung metastasis in MMTV-ras and MMTV-MMTV-polyoma middle T antigen mice (8, 26, 27, 40).	info:pmid/19109434#body:206
ERBB2 --+> lung metastasis		Regulation	The different rates of primary tumor growth and metastatic abilities displayed by these transgenic strains provide good model systems for examining whether activation or attenuation of the TGF-ß pathway can alter the formation of Neu-induced primary mammary tumors or subsequent lung metastases.	info:pmid/12808151#body:122
ERBB2 --+> lung metastasis		Regulation	These results demonstrate that, in both tumor models, vaccination three times with 104 infectious units virus-like replicon particles-neu or twice with 105 infectious units virus-like replicon particles-neu significantly reduced the tumor mass and lung metastasis.	info:pmid/15642163#body:212
ERBB2 --+> lung metastasis		Regulation	Moreover, expression of the decoy protein as a transgene in the mammary gland of mice and crossing with the Neu breast oncomouse or injecting isogenic melanoma cells in the tail vein, effectively reduced lung metastases in all cases.	info:pmid/22710176#body:220
ERBB2 --+> lung metastasis		Regulation	This study also showed that the combination of two chimeric vaccines (multi-epitope vaccine) was more efficient than a single vaccine and that the multi-epitope vaccine, in association with IL-12, significantly decreased the number of lung metastases induced by transplantation of syngeneic HER2 over-expressing tumor cells in BALB/c mice [77].	info:pmid/20532501#cont:531
ERBB2 --+> lung metastasis		Regulation	Similar to results obtained from xenograft and allograft models, here we observed that Elf5 knockout/Neu transgenic mice exhibited a clear trend of increased lung metastasis incidence (Fig. 8b), as well as significantly increased numbers of lung metastasis nodules (Fig. 8c) and greater lung lesion surface area (Fig. 8d,e) as compared with their wild-type/Neu counterparts.	info:pmid/23086238#cont:830
ERBB2 --+> lung metastasis		Regulation	Interestingly, the downregulation of ErbB2 resulted in reversible pulmonary metastasis, whereas a sustained regression of c-Myc-induced mammary lesions following brief or prolonged c-Myc inactivation was not observed.	info:doi/10.1016/j.ddmod.2005.05.008#body:75
ERBB2 --+> lung metastasis		Regulation	Moreover, expression of the decoy protein as a transgene in the mammary gland of mice and crossing with the Neu breast oncomouse or injecting isogenic melanoma cells in the tail vein, effectively reduced lung metastases in all cases.	info:doi/10.1016/j.febslet.2012.02.037#body:220
ERBB2 ---> prostate carcinoma		Regulation	Recombinant oncotoxin AR209 (anti-P185erbB-2) diminishes human prostate carcinoma xenografts.	info:pmid/10022738#title:1
ERBB2 ---> prostate carcinoma		Regulation	Her-2/neu protein immunoreactivity significantly increased in prostate carcinoma (57%, 61/107), compared to that in BPT (29%, 12/42) (p=0.002).	info:doi/10.1016/j.urology.2009.07.531#body:4
ERBB2 ---> Meningioma		Regulation	Thus, we believe that HER2 could stimulate meningioma growth.	info:pmid/16564915#body:124
ERBB2 ---> Meningioma		Regulation	The overexpression of ErbB-2 implicates the possible formation of their homodimers in these meningiomas and may feature as a characteristic for benign tumourigenesis.	info:pmid/20547458#body:82
ERBB2 ---> Lung Cancer		Regulation	The abnormal expressions of p16 and C-erbB-2 may play a role in the progression of lung cancers.	info:pmid/20237870#abs:8
ERBB2 ---> Lung Cancer		Regulation	Among oncogenes, c-myc, K-ras, and erbB-2 are considered to play important roles in lung carcinogenesis.	info:pmid/12094700#abs:4
ERBB2 ---> Lung Cancer		Regulation	Overexpression of the oncogene erbB-2 contributes to chemoresistance in various malignant tumors including lung cancer.	info:pmid/10534697#abs:1
ERBB2 ---> Lung Cancer		Regulation	Activation of HER-2/neu (erbB2) and/or epidermal growth factor receptor (EGFR) are important in breast, colon, and lung cancers.	info:pmid/19262900#abs:3
ERBB2 ---> Lung Cancer		Regulation	Lung cancers may also be driven by mutant ErbB2, mutant B-Raf, or mutant or overexpressed c-Met, all of which are also degraded on heat shock protein 90 inhibition.	info:pmid/18520302#abs:4
ERBB2 ---> Lung Cancer		Regulation	This study by Zhou et al. examines lung cancer formation induced by oncogenic mutants of ERBB, EGFR and HER2, as well as KRAS, using a novel chimeric mouse approach.	info:pmid/20528228#abs:7
ERBB2 ---> Lung Cancer		Regulation	Both inactivation of the retinoblastoma susceptibility gene gene and overexpression of the neu gene are involved in human breast and lung cancers.	info:pmid/1350277#abs:4
ERBB2 ---> Lung Cancer		Regulation	The data presented herein suggest that the expression of HER2 did not influence the solamargine-induced apoptosis of different types of lung cancer cells and that the solamargine up-regulation of HER2 and TOP2A expressions simultaneously augmented trastuzumab and epirubicin-induced deaths of lung cancer H661 and H69 cells.	info:pmid/18078328#abs:8
ERBB2 ---> Lung Cancer		Regulation	The ErbB family, ErbB1-4, plays an important role in lung cancer development.	info:pmid/21505178#cont:39
ERBB2 ---> Lung Cancer		Regulation	HER2 genomic gain and mutation play an integral role in tumor cell survival in some lung cancers.	info:pmid/20679607#cont:120
ERBB2 ---> Lung Cancer		Regulation	Activation of HER2/neu plays a role in many tumors, such as breast and lung cancer .	info:pmid/15833410#body:115
ERBB2 ---> Lung Cancer		Regulation	This mutation causes an amino acid change identical to a mutation studied in a recently published preclinical model of mutant HER2-driven lung cancer .	info:pmid/22325357#body:86
ERBB2 ---> Lung Cancer		Regulation	Lung cancer in never-smokers is also characterized by a higher rate of gene mutations, involving EGFR, HER2, or PI3K, and of EML4–ALK translocations.	info:pmid/23608817#cont:42
ERBB2 ---> Lung Cancer		Regulation	Because EGFR families and KRAS function sequentially, activation of these 3 molecules might be functionally redundant, and mutation of EGFR, HER2, or KRAS is sufficient for lung carcinogenesis.	info:pmid/16226114#body:77
ERBB2 ---> Lung Cancer		Regulation	Inducible tissue-specific over-expression of mutant HER2 in a transgenic mouse model was found to result in rapid development of non–small-cell lung cancer, confirming the oncogenicity of this driver mutation.34	info:pmid/23401445#cont:101
ERBB2 ---> Lung Cancer		Regulation	On the other hand, a correlation between positive TTF1 staining and various molecular markers expression such as p53 or HER2/neu involved in lung carcinogenesis has been suggested (Haque et al, 2002; Yatabe et al, 2002; Myong, 2003).	info:pmid/16052216#body:107
ERBB2 ---> Lung Cancer		Regulation	Combination treatment with the dual-specificity EGFR/ErbB2 irreversible inhibitor HKI-272 and rapamycin induced dramatic tumor regression in these erlotinib-resistant mouse lung cancers, whereas rapamycin or HKI-272 alone failed to produce significant responses.	info:pmid/17613438#body:3
ERBB2 ---> Lung Cancer		Regulation	However, it remains unclear whether the HER2 mutations detected in human lung cancers are critical for initiation and maintenance of the lung cancer or whether it is a byproduct of a selection process for growth advantage after tumor initiation (9).	info:pmid/19122144#body:68
ERBB2 ---> Lung Cancer		Regulation	Therefore, although possible mechanisms by which overexpressed Her2 induces cell migration and invasion have already been extensively studied [25,4], further elucidation of Her2-mediated invasive/metastatic mechanisms in lung cancer are necessary for the future development of therapeutics for this disease.	info:pmid/21966491#cont:40
ERBB2 ---> Lung Cancer		Regulation	The authors postulated that HER-2/ neu may be involved in the development and progression of lung cancer in patients with chronic lymphocytic leukemia and that there seems to be an interplay between chronic lymphocytic leukemia and HER-2/ neu overexpression in the lung, leading to the development of advanced stage lung cancer in such patients.	info:pmid/16125820#body:6
ERBB2 ---> Lung Cancer		Regulation	RAS, c- MYC, epidermal growth factor receptors ERBB1 or EGFR, and ERBB2 ( HER2/NEU) have important roles in lung cancer carcinogenesis.	info:doi/10.1016/S1470-2045(03)01244-0#body:57
ERBB2 ---> breast metastasis		Regulation	HER2 is the target of a new treatment for metastatic breast cancer using the humanized monoclonal antibody trastuzumb (Herceptin).	info:pmid/15670895#abs:1
ERBB2 ---> breast metastasis		Regulation	HER2 is the target of a new treatment for metastatic breast cancer using the humanised monoclonal antibody trastuzumab (Herceptin).	info:pmid/11827407#abs:1
ERBB2 ---> breast metastasis		Regulation	The anti-Erb B-2 monoclonal antibody (trastuzumab) is used in treatment of metastatic breast cancer both as a single drug and in combination with chemotherapy.	info:pmid/12916278#abs:7
ERBB2 ---> breast metastasis		Regulation	We analyzed their antitumor potential in a well established and clinically relevant model of ErbB2-driven metastatic breast cancer: the MMTV-neu mouse.	info:pmid/20649976#abs:5
ERBB2 ---> breast metastasis		Regulation	Reports of HER-2/neu gene amplification and overexpression in this malignancy have raised the possibility of applying targeted immunotherapy with trastuzumab, the monoclonal antibody used to treat metastatic breast cancer.	info:pmid/16879393#abs:2
ERBB2 ---> breast metastasis		Regulation	HER-2 has been implicated in the oncogenesis of human prostate cancer (CaP) and is the target of a new treatment for metastatic breast cancer using the humanised monoclonal antibody trastuzumab (Herceptin).	info:pmid/15036648#abs:1
ERBB2 ---> breast metastasis		Regulation	We hypothesized that human epidermal growth factor receptor 2 (HER2)/epidermal growth factor receptor (EGFR) activation promotes HPSE function in human brain metastatic breast cancer.	info:pmid/20164500#abs:4
ERBB2 ---> breast metastasis		Regulation	Overexpression of human epidermal growth factor receptor-2 (Her2, ErbB-2) contributes to the progression and metastasis of breast cancer, implying that Her2 gene is a suitable target of RNA interference for breast cancer therapy.	info:pmid/16781665#abs:1
ERBB2 ---> breast metastasis		Regulation	Indeed, mammary epithelial expression of activated receptor tyrosine kinases such as ErbB2/neu in transgenic mice has resulted in the efficient induction of metastatic mammary tumours.	info:pmid/11250712#abs:3
ERBB2 ---> breast metastasis		Regulation	The humanized anti-HER-2 monoclonal antibody trastuzumab (Herceptin) is a new treatment modality for metastatic breast cancer, the efficacy of which is directly correlated with the HER-2 status of the tumour, evaluated either by immunohistochemistry and/or by fluorescence in situ hybridisation .	info:pmid/12176781#abs:1
ERBB2 ---> breast metastasis		Regulation	Trastuzumab has been approved by the US Food and Drug Administration as a single agent for the treatment of patients who have metastatic breast cancer involving overexpression of the HER2 protein and who have received 1 or more chemotherapy regimens; in combination with paclitaxel, it has been approved for the treatment of such patients who have not received chemotherapy.	info:pmid/10211534#abs:13
ERBB2 ---> breast metastasis		Regulation	In a retrospective analysis of 516 patients with metastatic breast cancer, circulating tumor cell detection did not predict clinical outcome in chemo-naïve women with HER2-positive metastatic breast cancer treated with anti-HER2 therapy, but had prognostic value in other breast cancer subtypes.	info:pmid/20706122#abs:5
ERBB2 ---> breast metastasis		Regulation	Testing for alterations in HER-2/neu in breast cancer has become increasingly popular in recent years, particularly with the recent development of a humanized antiHER-2/neu monoclonal antibody, trastuzumab, which is currently being employed in conjunction with cytotoxic chemotherapy to treat metastatic breast cancer in patients whose tumors exhibit this HER-2/neu alteration.	info:pmid/12409642#abs:1
ERBB2 ---> breast metastasis		Regulation	HER2-directed therapy for metastatic breast cancer.	info:pmid/23687784#title:1
ERBB2 ---> breast metastasis		Regulation	Trastuzumab, lapatinib, capecitabine, a taxane, an anthracycline; ¸ 2 HER2-directed therapies for metastatic breast cancer Trastuzumab	info:pmid/22271209#cont:81
ERBB2 ---> breast metastasis		Regulation	Moreover, combined trastuzumab (anti-HER2) and lapatinib (HER1/HER2 TKI) treatment improves PFS in metastatic breast cancer.19	info:pmid/22412137#cont:91
ERBB2 ---> breast metastasis		Regulation	From these in vitro data it was tempting to hypothesize that HER2 influences metastasis of breast cancer in vivo via a similar pathway.	info:pmid/15743500#body:223
ERBB2 ---> breast metastasis		Regulation	It remains interesting to identify additional molecular markers that are critical for HER2-mediated invasion and metastasis in breast cancer.	info:pmid/23291984#cont:17
ERBB2 ---> breast metastasis		Regulation	Prognostic and predictive impact of the HER-2/ neu extracellular domain in the serum of patients treated with chemotherapy for metastatic breast cancer.	info:pmid/15218357#title:1
ERBB2 ---> breast metastasis		Regulation	Overexpression of the wild type Neu in the mammary glands of transgenic mice induces metastatic breast cancer.	info:pmid/17098432#body:292
ERBB2 ---> breast metastasis		Regulation	Overexpression of wild-type ErbB-2 in the mammary glands of transgenic mice induces metastatic breast cancer [9,53*].	info:pmid/11250707#body:143
ERBB2 ---> breast metastasis		Regulation	It has been demonstrated that the over-expression of HER2 contributes to mammary carcinogenesis, and promotes invasion and metastasis of breast cancer.	info:pmid/24391448#cont:24
ERBB2 ---> breast metastasis		Regulation	HER2 overexpression and amplification have central roles in the initiation, progression and metastasis of breast cancer and gastric cancer and are associated with poor prognosis.5–7	info:pmid/24176949#cont:21
ERBB2 ---> breast metastasis		Regulation	In another study, the evaluation of angiogenic plasma markers in patients with metastatic breast cancer treated with docetaxel HER2-ECD and IL-8 plasma ...	info:pmid/23697558#cont:160
ERBB2 ---> breast metastasis		Regulation	Over-expression of HER2 has been linked to both adverse prognosis and improved responsiveness to treatment with trastuzumab (Herceptin, Genentech) in a sub-population of metastatic breast cancers [1-5].	info:pmid/20178580#body:58
ERBB2 ---> breast metastasis		Regulation	Thus, the monoclonal antibody called trastuzumab, anti-p185-HER2, has shown high response rates (15%) when used as monotherapy in pre-treated, metastatic breast malignancies, or in combination with chemotherapy.	info:pmid/16483720#body:45
ERBB2 ---> breast metastasis		Regulation	HER-2 overexpression is a prerequisite for treating patients with metastatic breast cancer with trastuzumab, and may be considered for adjuvant treatment in the future (Ross and Fletcher, 1998; Andrulis, 2001; Eiermann, 2001).	info:pmid/16106267#body:129
ERBB2 ---> breast metastasis		Regulation	Finally, the anti-HER2/neu antibody, Herceptin, has single-agent activity in metastatic breast cancer, and potentiates the anti-tumor effects of taxol chemotherapy (Baselga et al., 1996; Slamon et al., 1998).	info:pmid/11156528#body:66
ERBB2 ---> breast metastasis		Regulation	Trastuzumab is approved as a single agent for the treatment of patients who have metastatic breast cancer involving overexpression of the HER2 protein and who have received one or more chemotherapeutic regimens.	info:pmid/11578913#body:146
ERBB2 ---> breast metastasis		Regulation	Thus, several anti-HER2 mAbs have entered clinical trials in the past 6 years, and the humanized anti-HER2 antibody Herceptin™ is currently used clinically in metastatic breast cancer therapy.	info:pmid/10843208#body:9
ERBB2 ---> breast metastasis		Regulation	These findings helped to establish the interest in molecular targeted agents in breast cancer, which eventually led to the successful development of anti-HER2-directed therapy in adjuvant and metastatic breast cancer.	info:pmid/18929151#body:22
ERBB2 ---> breast metastasis		Regulation	Consistent with these findings, c-Cbl has been implicated in degradation of HER-2/ErbB-2, the human form of Neu that promotes metastatic breast cancer, by its ligation with anti-HER-2/ErbB-2 or EGF.	info:pmid/11607840#body:356
ERBB2 ---> breast metastasis		Regulation	Consistent with its oncogenic activity, overexpression of wild-type Neu or HER2 under the control of a mammary-specific promoter leads to metastatic mammary tumors in transgenic mice ( ).	info:pmid/24651011#body:13
ERBB2 ---> breast metastasis		Regulation	Taken together, these observations suggest that mammary epithelial-specific expression of these activated forms of neu results in the efficient induction of metastatic mammary adenocarcinomas.	info:pmid/10205169#body:112
ERBB2 ---> breast metastasis		Regulation	While trastuzumab (Herceptin), a humanized monoclonal antibody against ErbB2, is widely used in the treatment of ErbB2-overexpressing metastatic breast cancer , another anti-ErbB2 monoclonal antibody, pertuzumab (Omnitarg) is in clinical trials .	info:pmid/18276068#body:9
ERBB2 ---> breast metastasis		Regulation	It has already been used as a target for cancer therapies such as trastuzumab (Herceptin), an anti-HER2 antibody that has shown a good clinical benefit in patients with HER2-driven metastatic breast cancer .	info:pmid/15542430#body:10
ERBB2 ---> breast metastasis		Regulation	The most recent mAb to be accepted by the Food and Drugs Administration for clinical use is Herceptin (Trastuzumab), a humanized mAb directed at the product of the proto-oncogene, Her-2 (also known as neu and erbB2) , which is used to treat metastatic breast cancer .	info:pmid/10508709#body:4
ERBB2 ---> breast metastasis		Regulation	Consistent with this, overexpression of a wild type or constitutively activated ErbB-2/neu transgene in the mammary epithelia of mice induces the formation of metastatic mammary tumors (Muller et al., 1988).	info:pmid/11314013#body:69
ERBB2 ---> breast metastasis		Regulation	These findings reinforce the potential activity of everolimus in the treatment of HER2-driven metastatic breast cancer and the role of mTOR inhibition in delaying or reversing trastuzumab-resistance mediated by the phosphoinositide-3-kinase/AKT/mTOR pathways.	info:pmid/20975068#cont:366
ERBB2 ---> breast metastasis		Regulation	The HER2/neu antibody trastuzumab induces tumour regression in approximately 30 - 35% of patients with HER2-amplified metastatic breast cancer (Hsieh and Moasser, 2007), indicating that additional signalling molecules may influence the biological response to trastuzumab.	info:pmid/18781181#body:50
ERBB2 ---> breast metastasis		Regulation	Andrechek and Muller reported that mammary epithelial expression of activated receptor tyrosine kinases such as ErbB2/neu in transgenic mice resulted in the efficient induction of metastatic mammary tumors.	info:pmid/16517149#body:179
ERBB2 ---> breast metastasis		Regulation	Although combined chemotherapy and anti-HER2 therapy will remain the treatment of choice for metastatic breast cancer, the combination of anti-HER2 and hormone therapy is a rational modality that expands the available choices for the hormone receptor-and HER2-positive patient population.	info:pmid/24503800#cont:6
ERBB2 ---> breast metastasis		Regulation	In the HER2-unknown group, although the population of this group was too small to evaluate the positivity of tumor markers, the percentage of patients with HER2 extracellular domain-elevated recurrent or metastatic breast cancer was compatible with that of patients with elevated levels of other markers (Fig. 1D).	info:pmid/23114645#cont:164
ERBB2 ---> breast metastasis		Regulation	The first advance is the anti-human epidermal growth factor receptor 2 (HER2) humanized monoclonal antibodies trastuzumab, which improves overall survival in HER2-positive metastatic breast and gastric cancer and is a unique targeted drug approved in the adjuvant breast cancer setting.	info:pmid/22851046#cont:23
ERBB2 ---> breast metastasis		Regulation	In mouse models, wherein metastatic mammary carcinomas are induced by the doxycycline induction of Neu overexpression, withdrawal of the Neu oncogene by cessation of doxycycline therapy results in complete regression of the mammary tumours and its associated tumour metastases (Moody et al, 2002).	info:pmid/17667926#body:83
ERBB2 ---> breast metastasis		Regulation	Upregulation of CXCR4 is vital for Her2-mediated metastasis of breast cancer .	info:doi/10.1186/1478-811X-12-10#cont:223
ERBB2 ---> breast metastasis		Regulation	The anti-Her2 antibody Trastuzumab (Herzeptin) is currently used for the treatment of metastatic breast cancer.	info:doi/10.1016/S1359-6446(04)03058-2#body:2
ERBB2 ---> breast metastasis		Regulation	Interest now revolves around the ongoing phase III trials assessing whether antibodies to HER2/ neu effectively improve survival in metastatic breast cancer.	info:doi/10.1016/S0039-6109(05)70064-5#body:52
ERBB2 ---> breast metastasis		Regulation	HER-2 is the target of a new treatment for metastatic breast cancer using the humanized monoclonal antibody trastuzumab (Herceptin).	info:doi/10.1016/j.canlet.2003.10.035#body:121
ERBB2 ---> breast metastasis		Regulation	In the individual patient, choice of therapy for metastatic breast cancer is influenced by factors including the hormonal and HER2 status of the tumour and the nature of any prior adjuvant therapy, patients' performance status and visceral involvement.	info:doi/10.1016/S1359-6349(10)70002-1#body:9
ERBB2 ---> triple negative breast cancer		Regulation	Although cytoplasmic Kaiso did not correlate to clinicopathological features, we found a significant correlation between nuclear Kaiso, high histological grade (p?=?0.023), ERa negativity (p?=?0.001), and the HER2-driven and basal/triple-negative breast cancers (p?=?0.018).	info:pmid/22662240#abs:5
ERBB2 ---> triple negative breast cancer		Regulation	As HER2 direct therapy in HER2 positive subtype, new innovative targets for triple negative breast cancer need to be developed.	info:pmid/20920367#cont:216
ERBB2 ---> triple negative breast cancer		Regulation	These data suggest that PTPN12-deficient triple-negative breast cancer tumors may be combinatorially dependent on HER2 family and other receptor tyrosine kinases.	info:pmid/21376233#body:183
ERBB2 ---> triple negative breast cancer		Regulation	Hormone therapies and anti-HER2 therapies are innefective in the treatment of triple-negative breast cancer and thus, searching for new drug targets selective for this subtype of tumors is a major challenge in modern oncology.	info:pmid/20385028#body:76
ERBB2 ---> triple negative breast cancer		Regulation	The reported prevalence of triple-negative breast cancer may be changed slightly in the future in light of amendments to the definition of HER2 and hormone receptor positivity in guidelines from the American Society of Clinical Oncology and the College of American Pathologists .	info:pmid/21524569#body:24
ERBB2 ---> triple negative breast cancer		Regulation	Combinatorial inhibition of HER2 and PDGFR-ß by lapatinib and sunitinib greatly reduces the growth of Triple-negative breast cancers, suggesting that PTPN12-deficient Triple-negative breast cancers may be successfully treated with a combination of TK inhibitors.	info:pmid/24298072#cont:258
ERBB2 ---> lung carcinoma		Regulation	HER2 seems to be a valid therapeutic target of EGFR inhibitors in HER2-addicted lung carcinomas, and soluble HER2 may be an effective biomarker to guide the appropriate treatment of such cancer cells.	info:pmid/22199274#abs:10
ERBB2 ---> lung carcinoma		Regulation	Oncogenes such as ErbB-2, c-Ha-Ras, and Tpr-Met increase uPA expression in lung carcinoma cells and fibroblast (20-22).	info:pmid/10766865#body:38
ERBB2 ---> lung carcinoma		Regulation	HER2/neu plays a central role in the pathogenesis of several human cancers, including breast, ovarian, renal, colon, and lung carcinomas .	info:pmid/20350624#body:2
ERBB2 ---> lung carcinoma		Regulation	These HER2 mutant-driven bronchiolar lung carcinomas have a unique histology with both glandular and squamous differentiation within most tumors observed.	info:pmid/19122144#body:195
ERBB2 ---> Malignant Peripheral Nerve Sheath Tumors		Regulation	Thus, ErbB2 activation could trigger malignant peripheral nerve sheath tumor formation by dysregulating signaling pathways downstream of erbB2 homodimers, downstream of EGF or neuregulin-1 or all three.	info:pmid/21855613#body:199
ERBB2 ---> Malignant Peripheral Nerve Sheath Tumors		Regulation	Thus, ErbB2 activation could trigger malignant peripheral nerve sheath tumor formation by dysregulating signaling pathways downstream of erbB2 homodimers, downstream of EGF or neuregulin-1 or all three.	info:doi/10.1016/j.brainresbull.2011.08.005#body:199
ERBB2 --+> Glioma		Regulation	Moreover, HER2 expression increases with the degree of anaplasia in glial tumors .	info:pmid/19896544#body:48
ERBB2 ---> Inflammatory Breast Neoplasms		Regulation	Furthermore, in non-inflammatory breast cancers these 2 genes were independently activated, in contrast to IBC in which activated genes were negatively correlated, suggesting that c-erbB-2 and EGFR genes play different roles in non-inflammatory breast cancers and IBC.	info:pmid/2563719#abs:10
ERBB2 ---> Inflammatory Breast Neoplasms		Regulation	To our knowledge, this study comprises the largest dataset to date describing the clinical characteristics and prognosis for relapsed or refractory inflammatory breast cancer treated with ongoing HER2-targeted monotherapy (or any biological therapy).	info:pmid/19482243#body:13
ERBB2 --+> invasive breast cancer		Regulation	Her2 proto-oncogene amplification and protein overexpression is observed in 20-40% of patients with breast cancer and plays a crucial role in invasive breast cancer and its treatment.	info:pmid/22614884#abs:1
ERBB2 --+> invasive breast cancer		Regulation	Her2/neu proto-oncogene amplification and protein over-expression is observed in 20-40 % of patients with breast cancer and plays a crucial role in invasive breast cancer and its treatment.	info:pmid/22123461#abs:1
ERBB2 --+> invasive breast cancer		Regulation	These results indicate that HER-2/neu peptides can activate T cells in draining lymph nodes from women with invasive breast cancer.	info:pmid/12060497#abs:12
ERBB2 --+> invasive breast cancer		Regulation	Thus, all invasive breast cancers require a HER2 evaluation at diagnosis.	info:pmid/22475781#body:6
ERBB2 --+> invasive breast cancer		Regulation	Overexpression of HER-2/neu and its relationship with other prognostic factors change during the progression of in situ to invasive breast cancer.	info:pmid/24052576#cont:533
ERBB2 --+> invasive breast cancer		Regulation	Overexpression of HER-2/neu and its relationship with other prognostic factors change during the progression of in situ to invasive breast cancer.	info:pmid/11850540#body:253
ERBB2 --+> invasive breast cancer		Regulation	Overexpression of HER-2/neu and its relationship with other prognostic factors change during the progression of in situ to invasive breast cancer.	info:pmid/15696127#body:224
ERBB2 --+> invasive breast cancer		Regulation	Overexpression of HER-2/neu and its relationship with other prognostic factors change during the progression of in situ to invasive breast cancer.	info:pmid/15864317#body:361
ERBB2 --+> invasive breast cancer		Regulation	Overexpression of HER-2/neu and its relationship with other prognostic factors change during the progression of in situ to invasive breast cancer.	info:pmid/1355464#title:1
ERBB2 --+> invasive breast cancer		Regulation	Overexpression of HER-2/neu and its relationship with other prognostic factors change during the progression of in situ to invasive breast cancer.	info:pmid/10658908#body:323
ERBB2 --+> invasive breast cancer		Regulation	Overexpression of HER-2/neu and its relationship with other prognostic factors change during the progression of in situ to invasive breast cancer.	info:pmid/12481013#body:205
ERBB2 --+> invasive breast cancer		Regulation	Allred DCet al (1992) Overexpression of HER-2/neu and its relationship with other prognostic factors change during the progression of in situ to invasive breast cancer.	info:pmid/11556839#body:32
ERBB2 --+> invasive breast cancer		Regulation	The HER2 oncoprotein is an important therapeutic target in the treatment of invasive breast cancers associated with poor disease-free survival (4–7) and resistance to chemotherapy (8, 9).	info:pmid/21175347#cont:23
ERBB2 --+> invasive breast cancer		Regulation	Loss of ATG6/Beclin-1 may provide also an efficient mechanism to bypass ERBB2-induced oncogene-induced senescence, thus enhancing the ability of ERBB2 to promote ductal carcinoma in situ progression to invasive breast cancer ( ).	info:pmid/21600837#body:27
ERBB2 --+> invasive breast cancer		Regulation	Thus, expression of epithelial growth factor receptor is found in a high proportion of benign breast lesions whilst expression of the closely related HER-2neu oncogene increases with progression to ductal carcinoma in situ and invasive breast cancer.	info:pmid/10505026#body:33
ERBB2 --+> invasive breast cancer		Regulation	In murine transgenic models, overexpression of HER-2/ neu leads to the development of invasive breast cancer.	info:doi/10.1016/S1043-321X(07)80102-0#body:10
ERBB2 --+> invasive breast cancer		Regulation	This stimulated debate about whether ErbB2 overexpression alone is sufficient to promote progression from noninvasive ductal carcinomas in situ to invasive breast cancer.	info:doi/10.1016/j.ccr.2009.08.010#body:11
ERBB2 --+> Medulloblastoma		Regulation	ERBB2 up-regulates S100A4 and several other prometastatic genes in medulloblastoma.	info:pmid/12517790#title:1
ERBB2 --+> Medulloblastoma		Regulation	ERBB2 up-regulates S100A4 and several other prometastatic genes in medulloblastoma.	info:pmid/18794852#body:301
ERBB2 --+> Medulloblastoma		Regulation	ERBB2 increases the potential for metastasis by upregulating the expression of the prometastatic S100A4 in medulloblastoma (Hernan et al., 2003[Go]).	info:pmid/17550972#body:55
ERBB2 --+> Medulloblastoma		Regulation	There is evidence that aberrant expression of ERBB2 in granule-neuron precursor cells of the cerebellum might have a role in medulloblastoma formation.	info:pmid/15050952#body:109
ERBB2 ---> lung squamous cell carcinoma		Regulation	Further research needs to be done to confirm the efficacy of ERBB2-directed therapy in ERBB2-amplified lung Squamous cell carcinoma of the lung.	info:pmid/23489560#body:110
ERBB2 ---> Prostatic Intraepithelial Neoplasia		Regulation	To begin addressing such open questions in an animal model, we have developed a transgenic line in which an oncogenic Neu cDNA (Neu*) driven by the probasin gene promoter is overexpressed in the mouse prostate and causes development of prostatic intraepithelial neoplasia that progresses to invasive carcinoma.	info:pmid/16401639#abs:2
ERBB2 ---> Prostatic Intraepithelial Neoplasia		Regulation	In addition to SV40 antigens, Her-2/Neu and c-Myc was ectopically expressed in probasin-Her-2/Neu, probasin-c-Myc and ARR 2probasin-c-Myc transgenic mice which resulted in prostatic intraepithelial neoplasias and invasive adenocarcinomas.	info:doi/10.1016/j.ddmod.2011.05.003#body:43
ERBB2 ---> prostate adenocarcinoma		Regulation	A reduction in Pten tumor suppressor activity promotes ErbB-2-induced mouse prostate adenocarcinoma formation through the activation of signaling cascades downstream of PDK1.	info:pmid/19443706#title:1
ERBB2 ---> prostate adenocarcinoma		Regulation	... and malignant lesions in ductal carcinoma in situ and Erb2-dependent transgenic breast cancer mouse models Diminution of prostate adenocarcinoma ...	info:pmid/21733819#cont:60
ERBB2 ---> prostate adenocarcinoma		Regulation	A reduction in Pten tumor suppressor activity promotes ErbB-2-induced mouse prostate adenocarcinoma formation through the activation of signaling cascades downstream of PDK1.	info:pmid/20940316#cont:818
ERBB2 ---> prostate adenocarcinoma		Regulation	Upon construction of analogues 48-53, evaluation of anti-proliferative activity against SKBr3 (estrogen receptor negative, Her2 over-expressing breast cancer cells), MCF-7 (estrogen receptor positive breast cancer cells), LNCaP (androgen-sensitive human prostate adenocarcinoma), 253JB-V (human bladder cancer), and PC3-MM2 (androgen receptor insensitive prostate cancer) cell lines were investigate…	info:pmid/24461493#body:57
ERBB2 ---| estrogen receptor positive breast cancer		Regulation	Our study demonstrated that phosphorylation of estrogen receptora serine118 was positively associated with phosphorylation of mitogen-activated protein kinase and expression of AIB1 and HER2, and that high phosphorylation of estrogen receptora serine118 and high expression of AIB1 and HER2 significantly reduced disease-free survival in estrogen receptor-positive breast cancer.	info:pmid/18550720#body:143
ERBB2 ---> Lung Neoplasms		Regulation	Co-expression of erb-B-2 and erb-B-3 may play a critical role in lung tumor formation.	info:pmid/12483526#body:177
ERBB2 ---> Neuroblastoma		Regulation	These findings suggest that ERBB2, ERBB3 and ERBB4 play a significant role in tumor progression of Neuroblastoma, but Gambini et al reported that expression of ERBB2 was not related to tumor progression of Neuroblastoma (22).	info:pmid/23135478#cont:191
ERBB2 ---> Carcinoma, Ductal, Breast		Regulation	HER2 gene amplification by fluorescence in situ hybridization and protein expression by immunohistochemistry have been used for prognosis and guiding treatment of invasive ductal carcinoma of the breast with trastuzumab.	info:pmid/19214111#abs:1
ERBB2 ---> Carcinoma, Ductal, Breast		Regulation	of HER-2/neu increased significantly from ductal carcinoma in situ and invasive ductal carcinoma (10.94 vs. 21.27%).	info:pmid/19657752#cont:199
ERBB2 ---> Carcinoma, Ductal, Breast		Regulation	HER2 gene amplification has been used for predicting prognosis and guiding treatment of invasive ductal carcinoma of the breast with trastuzumab [7–9].	info:pmid/22754312#cont:24
ERBB2 ---> Carcinoma, Ductal, Breast		Regulation	Immunohistochemical co-expression of c-erbb-2/Neu oncoprotein, altered tumour suppressor (p53) protein, EGF-R and EMA in histological subtypes of infiltrating duct carcinoma of the breast.	info:pmid/10641149#title:1
ERBB2 ---> Carcinoma, Ductal, Breast		Regulation	LQYDVLRQ DQG PHWDVWDVLV $ VSOLFH YDULDQW 65& ? SURPRWHV neuregulins-Erb-B2 mediated motility, co-operating with Erb-B2 to induce progression of DCIS to invasive ductal carcinoma.	info:pmid/22161825#cont:248
ERBB2 ---> breast hyperplasia		Regulation	Effect of hyperinsulinemia on Neu-NT-mediated mammary gland hyperplasia.	info:pmid/23572162#cont:188
ERBB2 ---> Brain Neoplasms		Regulation	Recent studies suggest that aberrations of c-erbB-2 may be involved in astrocytic brain tumours.	info:pmid/8605096#abs:1
ERBB2 ---> Brain Neoplasms		Regulation	In line with roles as suppressors of EGF receptor (EGFR) signaling, we report that the abundance of this early subset of microRNAs is decreased in breast and in brain tumors driven by the EGFR or the closely related HER2.	info:pmid/20516477#abs:6
ERBB2 ---> lung adenocarcinoma		Regulation	Atypical adenomatous hyperplasia is considered the preinvasive lesion of pulmonary adenocarcinoma, and mutations of EGFR, HER2, and K-ras are involved in the early stage of lung adenocarcinoma carcinogenesis, also predicting clinical response to anti-EGFR small molecule inhibitors.	info:pmid/18208799#abs:1
ERBB2 ---> lung adenocarcinoma		Regulation	c-erbB-2/p185-directed therapy in human lung adenocarcinoma.	info:pmid/8893583#title:1
ERBB2 ---> Glioblastoma Multiforme		Regulation	The HER-2/neu oncogene does not seem to play a role in the pathogenesis of glioblastoma multiforme.	info:pmid/17536308#abs:13
