# Supplementary material for: Revisiting HER2 in Prostate Cancer from an Inclusive Perspective: From Biomarkers to Omics
Source: Cancers (Basel). 2024 Sep 25;16(19):3262. doi: 10.3390/cancers16193262 (PMC11476348; doi:10.3390/cancers16193262)
Supplement: Supplementary file 1 [file cancers-16-03262-s001.zip › Supplementary Figures/Supplementary Data 2 Pathway Studio Figures Raw Data.xlsx]

## Sheet: Fig. 1 - diseases
Relation	Status	Type	Sentence	TextRef
ERBB2 --+> Prostate Cancer		Regulation	HER-2/neu may play a role in prostate carcinogenesis.	info:pmid/14735191#abs:1
ERBB2 --+> Prostate Cancer		Regulation	In this study, we demonstrated that c-erb B-2/neu may also play an important role in human prostate cancer.	info:pmid/1353965#abs:2
ERBB2 --+> Prostate Cancer		Regulation	Increasing evidences indicates that HER-2/neu may contribute to hormone resistance in prostate cancer.	info:pmid/11547123#abs:2
ERBB2 --+> Prostate Cancer		Regulation	Increasing evidence suggests that Human epidermal growth factor receptor 2 (HER2/neu) is involved in progression of prostate cancer.	info:pmid/21755295#abs:1
ERBB2 --+> Prostate Cancer		Regulation	Here we demonstrate that the growth of prostate cancer LNCaP cells can also be increased by the stable transfection of HER2/Neu.	info:pmid/10318905#abs:2
ERBB2 --+> Prostate Cancer		Regulation	Epidermal growth factor receptor (EGFR) and HER-2 tyrosine kinases may be involved in activation of androgen receptor and progression of prostate cancer.	info:pmid/21396844#abs:1
ERBB2 --+> Prostate Cancer		Regulation	In this communication, we investigated the roles of both ErbB-2 signaling in matriptase zymogen activation and matriptase in ErbB-2-induced prostate cancer malignancy.	info:pmid/20971737#abs:2
ERBB2 --+> Prostate Cancer		Regulation	These findings suggest that neu/HER-2 may play a role in the growth of some prostate cancers and that IFN-gamma may suppress such cancers by down-regulation of neu/HER-2.	info:pmid/10919667#abs:11
ERBB2 --+> Prostate Cancer		Regulation	Our study suggest that, in primary prostate cancer, HER3, together or not with HER4, rather than in receptor complexes involving HER2, could play an important role in the biology of these tumors.	info:pmid/16107210#abs:9
ERBB2 --+> Prostate Cancer		Regulation	These results show that HER-2 signaling is required for optimal transcriptional activity of androgen receptor in prostate cancer cells and suggest that HER-2 inhibition may provide a novel strategy to disrupt androgen receptor function in prostate cancer.	info:pmid/15833875#abs:10
ERBB2 --+> Prostate Cancer		Regulation	ErbB2 may also be involved in prostate cancer.	info:pmid/18279851#body:155
ERBB2 --+> Prostate Cancer		Regulation	Transfected neu oncogene induces human prostate cancer metastasis.	info:pmid/8604395#title:1
ERBB2 --+> Prostate Cancer		Regulation	Her2 might have a function in androgen independency in prostate cancer.28	info:pmid/20585343#cont:99
ERBB2 --+> Prostate Cancer		Regulation	HER-2/neu (p185neu) protein expression in the natural or treated history of prostate cancer.	info:pmid/11555574#title:1
ERBB2 --+> Prostate Cancer		Regulation	Thus, ERBB2 could be involved in the progression of prostate cancer to androgen independence.	info:pmid/11786427#body:12
ERBB2 --+> Prostate Cancer		Regulation	Thus, inhibiting Tyr 1221/2 phosphorylation at ErbB-2 may serve as a novel approach for CR Prostate cancer therapy.	info:pmid/21862211#body:220
ERBB2 --+> Prostate Cancer		Regulation	There is increasing evidence that HER2 also plays a role in advanced prostate cancer.	info:pmid/21111858#body:89
ERBB2 --+> Prostate Cancer		Regulation	Recent studies have demonstrated that ErB1 (EGFR) and ErbB2 (HER-2) both contribute to the growth of human prostate cancer .	info:pmid/15571968#body:91
ERBB2 --+> Prostate Cancer		Regulation	These data support the hypothesis that the activation of ErbB-2 promotes the prostate carcinogenesis.	info:pmid/10851066#body:199
ERBB2 --+> Prostate Cancer		Regulation	Increasing evidence suggests that over-expression of Her-2/neu may contribute to the development of hormone resistance in prostate cancer .	info:pmid/15630842#body:209
ERBB2 --+> Prostate Cancer		Regulation	For example, ERBB2 (ranked at 17) could contribute to the progression of prostate cancer by activating the androgen receptor in hormone-poor conditions.47	info:pmid/21735017#cont:191
ERBB2 --+> Prostate Cancer		Regulation	The CWR22 hormone-independent prostate cancer xenograft expresses HER2 and its growth is inhibited in vivo by an anti-HER2 antibody (Agus et al, 1999; Mendoza et al, 2002).	info:pmid/17211467#body:40
ERBB2 --+> Prostate Cancer		Regulation	HER-2/neu overexpression results in enhanced growth of prostate cancer and up-regulation of prostate-specific antigen (Craft et al. 1999; Shi et al. 2006; Veeramani et al. 2005).	info:pmid/17384772#body:186
ERBB2 --+> Prostate Cancer		Regulation	On the other hand, Mellhinghoff et al. ( ) reported that the dual EGFR/HER2/ neu inhibitor, PKI-166 markedly inhibited the growth of human prostate cancer xenograft.	info:pmid/16965995#body:156
ERBB2 --+> Prostate Cancer		Regulation	For example, expression of Her-2/neu and EGFR is different according to disease state, and increases from untreated prostate cancer towards castration-resistant disease .	info:pmid/19942459#body:55
ERBB2 --+> Prostate Cancer		Regulation	It thus appears that the HER2 family of receptors, which play a significant role in the progression of breast carcinoma, may also participate in prostate carcinogenesis.	info:pmid/10633849#body:103
ERBB2 --+> Prostate Cancer		Regulation	In summary, we concluded from our analysis that four genes (EGFR, ERBB2, PTK2 and RAF1) undergoing positive selection might be important in the regulation of prostate cancer development via various mechanisms.	info:pmid/24223781#cont:862
ERBB2 --+> Prostate Cancer		Regulation	ERBB-2 and activation of its downstream oncogenic signaling networks (e.g. PI3K/Akt pathway) is thought to promote persistent androgen receptor signaling in hormone-independent prostate cancer (11).	info:pmid/21971048#cont:39
ERBB2 --+> Prostate Cancer		Regulation	For example, blockage of HER2 could reverse tumor cells to androgen dependent phenotype, suggesting the combination of anti-HER2 and anti-androgen therapies might be an effective therapy for prostate cancer .	info:pmid/20385184#body:106
ERBB2 --+> Prostate Cancer		Regulation	This would suggest that SPRY2 loss and HER2 activation are particularly important in prostate carcinogenesis in early to local invasive disease prior to the development of metastatic lesions where PTEN is often completely inactivated or lost.	info:pmid/23584380#cont:70
ERBB2 --+> Prostate Cancer		Regulation	Radionuclide in vivo imaging of HER2 might become a part of personalized Prostate cancer treatment enabling selection of patients with HER2-overexpressing metastases, who would most likely benefit from HER2-targeted therapy.	info:pmid/22137850#body:26
ERBB2 --+> Prostate Cancer		Regulation	The development of anti-ERBB2 antibody (trastuzumab) based strategy for treatment of ERBB2 overexpressing breast carcinomas has raised the question whether ERBB2 could be a useful target in treatment of prostate cancer too.	info:pmid/15663988#body:134
ERBB2 --+> Prostate Cancer		Regulation	Several Authors found that overexpression of HER2/neu promotes progression of prostate cancer in vivo and increases the expression of PSA by regulating the androgen receptor activity via MAPK/phosphatidyl inositol 3'-kinase signalling pathways.	info:pmid/16487738#body:66
ERBB2 --+> Prostate Cancer		Regulation	One of the possible mechanisms of castration resistance is the activation of alternate growth-promoting pathways (including those stimulated by IGF-1, EGF and HER2), which can drive the growth of Prostate cancer tumors independently of androgens [37].	info:pmid/23342109#cont:411
ERBB2 --+> Prostate Cancer		Regulation	Further, the crosstalk between the Her-2 and androgen receptor signaling pathways indicates that Her-2 is a promising target for prostate cancer therapy especially since the clinical use of Her-2 targeting in other types of solid tumors has shown encouraging results.	info:pmid/21861840#cont:275
ERBB2 --+> Prostate Cancer		Regulation	Interestingly, INSM-18 can also inhibit HER2, another kinase that plays a role in prostate cancer.	info:doi/10.1016/j.bbcan.2011.11.003#body:103
ERBB2 --+> Prostate Cancer		Regulation	HER2 has been shown to have a role in the progression of prostate cancer, particularly in androgen independent and aggressive types.	info:doi/10.1016/S0022-5347(05)64462-X#body:1
ERBB2 --+> Prostate Cancer		Regulation	Increasing evidences indicates that HER-2/neu may contribute to the development of hormone resistance in prostate cancer.	info:doi/10.1016/S0022-5347(05)65741-2#body:43
ERBB2 --+> Prostate Cancer		Regulation	In the light of our data demonstrating the relationship between ErbB-2 activity and matriptase activation, we wondered if matriptase might play a role in ErbB-2-induced prostate cancer malignancy.	info:doi/10.2353/ajpath.2010.100228#body:164
ERBB2 ---| cardiotoxicity		Regulation	These Erbicin-derived immunoagents do not show the most negative properties of Herceptin, the only humanized mAb against ErbB2 used in the therapy of breast carcinoma: cardiotoxicity and the inability to act on resistant tumors.	info:pmid/21288302#abs:2
ERBB2 ---| cardiotoxicity		Regulation	The mechanism of cardiotoxicity induced by ErbB2-inhibition is not clear.	info:pmid/21947749#cont:19
ERBB2 ---| cardiotoxicity		Regulation	HER2 imaging, can most likely assist in determining the optimal time for the start of trastuzumab after anthracyclines, in order to prevent cardiotoxicity.	info:pmid/17719768#body:110
ERBB2 ---| cardiotoxicity		Regulation	As JNJ-26483327 is a Her2 inhibitor potentially inducing cardiotoxicity, special attention was given towards early recognition of this phenomenon (Perez, 2008).	info:pmid/20823884#cont:304
ERBB2 ---| cardiotoxicity		Regulation	Moreover, mice with conditional ErbB2 deletion or heterologous Nrg-1 deficiency have increased susceptibility to anthracycline cardiotoxicity .	info:pmid/21729703#body:34
ERBB2 ---| cardiotoxicity		Regulation	For example, in rat cardiomyocytes, Doxorubicin-induced cardiotoxicity was modulated in a reciprocal way by Neuregulin-1 beta versus anti-ErbB2 treatment .	info:pmid/17005195#body:124
ERBB2 ---| cardiotoxicity		Regulation	More importantly, evidence suggested that combining anthracyclines with the human epidermal growth factor receptor 2 targeting monoclonal antibody trastuzumab potentiates the associated cardiotoxicity.8	info:pmid/21606423#cont:11
ERBB2 ---| cardiotoxicity		Regulation	In addition, HER2 protects against anthracycline cardiotoxicity, probably accounting for the marked increase in left ventricle dysfunction seen when the two were administered together.	info:pmid/20728698#body:64
ERBB2 ---| cardiotoxicity		Regulation	HER2-mediated cardiotoxicity from 111In-nuclear localization sequence-trastuzumab in humans is possible because trastuzumab has been associated with an increased risk for cardiac dysfunction, especially when combined with anthracyclines (24).	info:pmid/20554744#cont:207
ERBB2 ---| cardiotoxicity		Regulation	Therefore, it will be important to show that HER2-targeted liposomal doxorubicin does not cause any appreciable inhibition in HER2-signaling that could lead to direct cardiotoxicity or exacerbate doxorubicin-mediated cardiotoxicity.	info:pmid/22676972#body:23
ERBB2 ---| cardiotoxicity		Regulation	Human studies using 111In DPTA-trastuzumab scintigraphy have demonstrated overexpression of myocardial HER2 within 4 weeks of anthracycline therapy, but not in patients with heart failure, supporting the hypothesis that HER2 plays an important role in the mitigation of drug-induced myocardial toxicity.	info:pmid/19619708#body:85
ERBB2 ---| cardiotoxicity		Regulation	One point of consideration pertains to the risk-benefit ratio of combining doxorubicin with drugs, like the tubulin-active paclitaxel or the anti-HER2/neu antibody trastuzumab, that improve tumor response but also aggravate cardiotoxicity by increasing DOXOL formation through allosteric mechanisms (22) or by down-regulating survival pathways against reactive oxygen species (58).	info:pmid/16423826#body:383
ERBB2 ---| cardiotoxicity		Regulation	Recent research raises doubt regarding the hypothesis that HER2 blockade causes trastuzumab-mediated cardiotoxicity .	info:doi/10.1186/bcr3142#cont:71
ERBB2 ---| cardiotoxicity		Regulation	Therefore, it will be important to show that HER2-targeted liposomal doxorubicin does not cause any appreciable inhibition in HER2-signaling that could lead to direct cardiotoxicity or exacerbate doxorubicin-mediated cardiotoxicity.	info:doi/10.1016/j.taap.2012.04.008#body:23
ERBB2 --+> Breast Cancer		Regulation	HER2 is a validated target in breast cancer therapy.	info:pmid/19010901#abs:1
ERBB2 --+> Breast Cancer		Regulation	Her-2 is a validated therapeutic target in breast cancer.	info:pmid/16507217#abs:1
ERBB2 --+> Breast Cancer		Regulation	ErbB2 has been proven to be an important target for breast cancer therapy.	info:pmid/21503962#abs:1
ERBB2 --+> Breast Cancer		Regulation	HER2 is a highly specific and promising target for new breast cancer treatments.	info:pmid/11521719#abs:9
ERBB2 --+> Breast Cancer		Regulation	c-erbB-2 (HER-2, c-neu) might play a role as a predictive factor in breast cancer.	info:pmid/11304787#abs:1
ERBB2 --+> Breast Cancer		Regulation	This family includes ErbB2 (HER2/Neu), a validated therapeutic target in breast cancer.	info:pmid/22393464#abs:2
ERBB2 --+> Breast Cancer		Regulation	Her-2 is the molecular target for antibody-based treatment of breast cancer (trastuzumab).	info:pmid/19269014#abs:1
ERBB2 --+> Breast Cancer		Regulation	HER-2 is the molecular target for antibody-based treatment of breast cancer (trastuzumab).	info:pmid/20656317#abs:1
ERBB2 --+> Breast Cancer		Regulation	The human epidermal growth factor receptor-2 (HER2) plays an important role in breast cancer.	info:pmid/18851945#abs:1
ERBB2 --+> Breast Cancer		Regulation	The ErbB2/3 heterodimer plays a critical role in breast cancer genesis and progression.	info:pmid/18355957#abs:1
ERBB2 --+> Breast Cancer		Regulation	HER2 has been thought to play a critical role in both breast cancer development and progression.	info:pmid/19929405#abs:1
ERBB2 --+> Breast Cancer		Regulation	The HER-2/neu protein (p185) has become a promising target for antibody therapy in breast cancer.	info:pmid/12699058#abs:1
ERBB2 --+> Breast Cancer		Regulation	The HER2 gene is an important prognostic and therapeutic marker in newly diagnosed breast cancer.	info:pmid/19448591#abs:1
ERBB2 --+> Breast Cancer		Regulation	Her-2 and VEGF may play synergic roles in the occurrence and development of breast cancer.	info:pmid/20868598#abs:7
ERBB2 --+> Breast Cancer		Regulation	These anti-HER2 drugs are changing the natural history of HER2-overexpressing breast cancer.	info:pmid/21307659#abs:2
ERBB2 --+> Breast Cancer		Regulation	Herceptin is an anti-ErbB2 humanised antibody successfully used in the immunotherapy of breast cancer.	info:pmid/17923870#abs:4
ERBB2 --+> Breast Cancer		Regulation	Overexpression and amplification of the erbB-2 (neu) is thought to play a major role in mammary cancer.	info:pmid/7478608#abs:1
ERBB2 --+> Breast Cancer		Regulation	The human epidermal growth factor receptor 2 (HER2) is a validated therapeutic target in breast cancer.	info:pmid/21080941#abs:1
ERBB2 --+> Breast Cancer		Regulation	Strikingly, knockin mice were resistant to breast cancers initiated by ErbB-2.	info:pmid/16413468#abs:4
ERBB2 --+> Breast Cancer		Regulation	Progesterone receptor and ErbB-2 bidirectional cross talk participates in breast cancer development.	info:pmid/20876300#abs:1
ERBB2 --+> Breast Cancer		Regulation	The receptor tyrosine kinase ErbB2 is an important prognostic marker and therapeutic target in breast cancer.	info:pmid/16770086#abs:1
ERBB2 --+> Breast Cancer		Regulation	These data suggest that ligand-dependent mechanisms of ErbB-2 activation are important in human breast cancer.	info:pmid/15718311#abs:11
ERBB2 --+> Breast Cancer		Regulation	Alterations of TP53 and ERBB2 have been shown to play important roles in the prognosis of breast cancer.	info:pmid/17221157#abs:1
ERBB2 --+> Breast Cancer		Regulation	Aberrant activation of HER2 through overexpression has been shown to play an important role in some breast cancers.	info:pmid/19733440#abs:1
ERBB2 --+> Breast Cancer		Regulation	The anti-HER-2 antibody trastuzumab significantly improves clinical outcome for HER2-positive breast cancer.	info:pmid/17079488#abs:3
ERBB2 --+> Breast Cancer		Regulation	HER1 and HER2 expression may have a prognostic role in locally advanced breast cancer and warrant further studies.	info:pmid/17986623#abs:8
ERBB2 --+> Breast Cancer		Regulation	The use of anti-HER2 monoclonal antibodies has improved the clinical outcome of HER2-overexpressing breast cancers .	info:pmid/23585514#abs:1
ERBB2 --+> Breast Cancer		Regulation	Although ErbB2 is known to enhance breast cancer metastasis, the signaling events responsible for this remain elusive.	info:pmid/16407820#abs:1
ERBB2 --+> Breast Cancer		Regulation	Anti-mitogenic effects against erbB-2-dependent breast cancers are achieved at non-cytotoxic concentrations (IC(50)=0.6 microM).	info:pmid/14521921#abs:5
ERBB2 --+> Breast Cancer		Regulation	The combined testing of HER-2/neu and CA15-3 can increase the sensitivity and overall accuracy of breast cancer diagnosis.	info:pmid/24426198#abs:11
ERBB2 --+> Breast Cancer		Regulation	Dual inhibition of HER2 might be a valid approach to treatment of HER2-positive breast cancer in the neoadjuvant setting.	info:pmid/22257673#abs:13
ERBB2 --+> Breast Cancer		Regulation	The activation of receptor tyrosine kinases, particularly ErbB2, has an important role in the genesis of breast cancer.	info:pmid/20711231#abs:1
ERBB2 --+> Breast Cancer		Regulation	The neu-induced retroviral rat mammary carcinogenesis model represents a valuable addition to existing rodent chemoprevention models.	info:pmid/16818667#abs:11
ERBB2 --+> Breast Cancer		Regulation	Tyrosine kinase receptors Her2/neu and c-Met play an important role in breast cancer development and progression.	info:pmid/17593080#abs:1
ERBB2 --+> Breast Cancer		Regulation	Our data point to inhibition of mammary carcinogenesis by Epitalon in transgenic erbB-2/neu mice.	info:pmid/12101568#abs:9
ERBB2 --+> Breast Cancer		Regulation	Background:HER2 proto-oncogene is critical in the biology of breast cancer and an important therapeutic target of monoclonal antibodies .	info:pmid/24341883#abs:1
ERBB2 --+> Breast Cancer		Regulation	Trastuzumab (anti-Her2) is a breakthrough in the treatment of breast cancer in combination with chemotherapeutic agents.	info:pmid/14988743#abs:12
ERBB2 --+> Breast Cancer		Regulation	These findings suggest that a decreased DCC expression and HER-2/neu overexpression may influence the prognosis of breast cancer.	info:pmid/10969518#abs:8
ERBB2 --+> Breast Cancer		Regulation	The neu-related lipocalin is a protein overexpressed in rat mammary cancer induced by activated neu (HER-2/c-erbB2).	info:pmid/10777108#abs:1
ERBB2 --+> Breast Cancer		Regulation	Therapeutic targeting of HER-2 with humanized antibody derived oligopeptide may be a promising approach to the treatment of breast cancer.	info:pmid/20149699#abs:2
ERBB2 --+> Breast Cancer		Regulation	The status of Her-2/neu in the tumor has become a critical factor in the management strategy of a breast cancer patient.	info:pmid/11552716#abs:5
ERBB2 --+> Breast Cancer		Regulation	Here we report that these cyclin D1-deficient mice are resistant to breast cancers induced by the neu and ras oncogenes.	info:pmid/11429595#abs:4
ERBB2 --+> Breast Cancer		Regulation	Trastuzumab is a humanized monoclonal antibody against HER2 used in the treatment of breast cancers in which HER2 is overexpressed.	info:pmid/22135629#abs:3
ERBB2 --+> Breast Cancer		Regulation	The proto-oncogene ErbB2 is known to be amplified and to play an important role in the development of about one-third of human breast cancers.	info:pmid/11709727#abs:1
ERBB2 --+> Breast Cancer		Regulation	We tested the efficacy of gefitinib in the prevention of HER2/neu-mediated breast cancer development in BALB-NeuT transgenic mice.	info:pmid/18076070#abs:1
ERBB2 --+> Breast Cancer		Regulation	There are several other factors such as insulin and HER2 may be involved in the relationship between leptin and breast cancer.	info:pmid/21877194#abs:5
ERBB2 --+> Breast Cancer		Regulation	Human epidermal growth factor receptor 2 (HER2/neu) is an important target for the treatment of the breast cancers in which it is overexpressed.	info:pmid/19435924#abs:1
ERBB2 --+> Breast Cancer		Regulation	The receptor tyrosine kinase ERBB2 plays a central role in the development of breast cancer and other epithelial malignancies.	info:pmid/15705882#abs:1
ERBB2 --+> Breast Cancer		Regulation	Herceptin (trastuzumab) is the backbone of HER2-directed breast cancer therapy and benefits patients in both the adjuvant and metastatic settings.	info:pmid/19411071#abs:1
ERBB2 --+> Breast Cancer		Regulation	The management and prognosis of breast cancer nowadays require the evaluation of Estrogen , Progesterone Receptors and HER2/neu.	info:pmid/16799708#abs:1
ERBB2 --+> Breast Cancer		Regulation	Human epidermal growth factor receptor 2 (HER2) overexpression drives the biology of 20% of breast cancers, and predicts a poor prognosis for patients.	info:pmid/23687784#abs:1
ERBB2 --+> Breast Cancer		Regulation	Proto-oncogene HER2 (also known as erbB-2 or neu) plays an important role in the carcinogenesis and the prognosis of breast cancer.	info:pmid/20401632#abs:1
ERBB2 --+> Breast Cancer		Regulation	Activation of ErbB2 is one of the major causes of breast cancers, the second most common cause of death for women in many countries.	info:pmid/24122876#abs:3
ERBB2 --+> Breast Cancer		Regulation	Estrogen receptor and human epidermal growth factor 2 (HER2) are well-investigated molecules and the focus of many breast cancer therapies.	info:pmid/16012712#abs:1
ERBB2 --+> Breast Cancer		Regulation	These results demonstrate that the use of anti-HER-2 ribozymes may be a beneficial strategy for gene therapy of breast cancer.	info:pmid/19444644#abs:6
ERBB2 --+> Breast Cancer		Regulation	HER2 and estrogen receptor are important in breast cancer and are therapeutic targets of trastuzumab (Herceptin) and tamoxifen, respectively.	info:pmid/20696059#abs:1
ERBB2 --+> Breast Cancer		Regulation	Molecular genetic analysis supports the distinctive nature of HER2-positive breast cancer, which is primarily driven by HER2 gene amplification.	info:pmid/17906451#abs:2
ERBB2 --+> Breast Cancer		Regulation	Using whole-body PTP1B knockout mice, recent studies have shown that PTP1B ablation delays HER2/Neu-induced mammary cancer.	info:pmid/21849469#abs:2
ERBB2 --+> Breast Cancer		Regulation	Overexpressed Human epidermal growth factor receptor 2 (HER2) drives the biology of 20% breast cancer and is a prediction of a poor prognosis for patients.	info:pmid/24312561#abs:1
ERBB2 --+> Breast Cancer		Regulation	These results suggest that overexpression and increased activity of HER2/neu might be responsible for the development of raloxifene-resistant breast cancer.	info:pmid/16609042#abs:12
ERBB2 --+> Breast Cancer		Regulation	HER-2 is the target for antibody-based treatment of breast cancer (trastuzumab), which is highly successful in both advanced disease and the adjuvant setting.	info:pmid/19474354#abs:1
ERBB2 --+> Breast Cancer		Regulation	The aim of this study was to determine whether celecoxib, a selective Cox-2 inhibitor, protected against HER-2/neu-induced experimental breast cancer.	info:pmid/12359744#abs:2
ERBB2 --+> Breast Cancer		Regulation	The anti-HER2 drugs trastuzumab and lapatinib are increasingly changing the natural history of early and metastatic HER2-overexpressing breast cancer.	info:pmid/21248299#abs:1
ERBB2 --+> Breast Cancer		Regulation	Mice deficient in Per3 showed increased susceptibility to breast cancer induced by carcinogen treatment or by overexpression of Erbb2.	info:pmid/20625127#abs:7
ERBB2 --+> Breast Cancer		Regulation	We here applied human cytokine antibody arrays with the goal of identifying a unique HER2-induced 'cytokine signature' in breast cancer.	info:pmid/17379503#abs:2
ERBB2 --+> Breast Cancer		Regulation	Overexpression by the HER2 gene plays a significant role in breast cancer pathogenesis, and the phenomenon is commonly regarded as a predictor of a poor prognosis.	info:pmid/9110342#abs:1
ERBB2 --+> Breast Cancer		Regulation	These in situ carcinomas represent a distinct biological time point in the development of neu-induced mammary cancer in the rat.	info:pmid/19196722#abs:5
ERBB2 --+> Breast Cancer		Regulation	We conclude that an anti-HER2 and anti-PRLR regimen may offer a new approach to treat HER2-overexpressing breast cancers.	info:pmid/17955362#abs:10
ERBB2 --+> Breast Cancer		Regulation	We then tested the hypothesis that overexpression of Her-2 increases the colonization of breast cancer cells in the brain in vivo.	info:pmid/17483330#abs:6
ERBB2 --+> Breast Cancer		Regulation	The HER2 oncogene is involved in the biology of many different tumor types and serves as a prognostic marker and a therapeutic target in breast cancer.	info:pmid/20179235#abs:1
ERBB2 --+> Breast Cancer		Regulation	Dysregulation of the human transforming acidic coiled-coil 1 (TACC1) and ErbB-2 genes is thought to be important in the development and progression of breast cancer.	info:pmid/23354013#abs:2
ERBB2 --+> Breast Cancer		Regulation	The advent of the anti-HER2 monoclonal antibody trastuzumab (Herceptin) has markedly altered the clinical course of both early and advanced HER2-driven breast cancer.	info:pmid/17263127#abs:3
ERBB2 --+> Breast Cancer		Regulation	Overexpression of erbB-2 plays a key role in tumorigenesis and the progression of tumors such as breast cancer and ovarian cancer.	info:pmid/16367926#abs:2
ERBB2 --+> Breast Cancer		Regulation	Studies with pertuzumab, a novel anti-HER2 antibody, show improved efficacy when combined with the established HER2-directed antibody trastuzumab in breast cancer therapy.	info:pmid/22153890#abs:1
ERBB2 --+> Breast Cancer		Regulation	We thus demonstrated that the combination of anti-DR5 and anti-ErbB2 mAbs might be an effective form of treatment for ErbB-2-overexpressing breast cancer.	info:pmid/18838682#abs:9
ERBB2 --+> Breast Cancer		Regulation	HER2/neu amplification/overexpression is the only somatic mutation widely considered to be a marker of disease outcome and response to treatment in breast cancer.	info:pmid/23421906#abs:1
ERBB2 --+> Breast Cancer		Regulation	Thus, while HER-2/neu amplification may be biologically important in primary breast cancer, it will only be of marginal utility as a prognostic factor for predicting clinical outcome.	info:pmid/1988136#abs:7
ERBB2 --+> Breast Cancer		Regulation	Accordingly, abrogation of the kinase-dependent function of cyclin D1 is sufficient to render mice resistant to breast cancer initiated by ErbB2.	info:pmid/23041550#abs:2
ERBB2 --+> Breast Cancer		Regulation	Mice deficient in mPGES-1 were crossed with a strain in which breast cancer is driven by overexpression of human epidermal growth factor receptor 2 (HER2/neu).	info:pmid/23624019#abs:7
ERBB2 --+> Breast Cancer		Regulation	Since this signaling pathway was recently shown to activate NF-kappaB, here we have tested the hypothesis that Her-2/neu can activate NF-kappaB in breast cancer.	info:pmid/11313873#abs:5
ERBB2 --+> Breast Cancer		Regulation	Dietary fish oil inhibits atypical ductal hyperplasia at early stages of HER-2/neu-mediated mammary carcinogenesis relative to corn oil diets.	info:pmid/23213007#abs:9
ERBB2 --+> Breast Cancer		Regulation	Breast cancers that overexpress the ERBB2 tyrosine kinase receptor may be treated with the recombinant humanized monoclonal anti-ERBB2 antibody trastuzumab (herceptin).	info:pmid/17525746#abs:1
ERBB2 --+> Breast Cancer		Regulation	Recent adjuvant treatment with anti-HER2 monoclonal antibodies in breast cancer has increased the demand for an evaluation of the HER2/neu status in breast cancer.	info:pmid/12089741#abs:2
ERBB2 --+> Breast Cancer		Regulation	Hormonal therapy and the humanised anti-HER2 monoclonal antibody trastuzumab (Herceptin) represent one of the oldest and one of the newest treatment modalities for breast cancer, respectively.	info:pmid/14630672#abs:1
ERBB2 --+> Breast Cancer		Regulation	HER2 plays an important role in the biology of breast cancer, an observation that has led to the selection of HER2 as a potential target for breast cancer treatment.	info:pmid/11167089#abs:2
ERBB2 --+> Breast Cancer		Regulation	Akt1 governs mammary epithelial tumor cells polarity, migratory directionality and breast cancer onset induced by ErbB2 in vivo.	info:pmid/17460049#abs:8
ERBB2 --+> Breast Cancer		Regulation	It is now clear that the growth of breast cancer is regulated by growth factor receptors (eg, EGFR and Her-2/neu), and that their upregulation is associated with impaired prognosis.	info:pmid/8614850#abs:8
ERBB2 --+> Breast Cancer		Regulation	Here we show that the dual ErbB1/ErbB2 inhibitor, lapatinib (GW572016), can restore tamoxifen sensitivity in estrogen receptor-positive, tamoxifen-resistant breast cancer models.	info:pmid/15665275#abs:5
ERBB2 --+> Breast Cancer		Regulation	In addition, dendritic cell(neu) significantly delayed breast cancer development in transgenic mice in comparison to DNA vaccine (P<0.05).	info:pmid/16724093#abs:7
ERBB2 --+> Breast Cancer		Regulation	Recent studies with fluorescence in situ hybridization have tended to confirm the purported association, showing that HER-2/neu overexpression causes a more aggressive, less responsive breast cancer.	info:pmid/10482202#abs:3
ERBB2 --+> Breast Cancer		Regulation	The integration of trastuzumab in the adjuvant setting is changing the natural history of HER2-driven breast cancer from one of the worst subtypes to one that is highly curable with available therapy.	info:pmid/17164042#abs:4
ERBB2 --+> Breast Cancer		Regulation	HER-2/neu may be a useful target for immunotherapy with unconjugated antibodies and immunotoxins in ovarian and breast cancers that overexpress this protooncogene.	info:pmid/8420332#abs:7
ERBB2 --+> Breast Cancer		Regulation	Targeting human epidermal growth factor receptor 2 (HER2) during or in sequence with chemotherapy improves overall survival in metastatic and early HER2-overexpressing breast cancer.	info:pmid/23434074#abs:1
ERBB2 --+> Breast Cancer		Regulation	ErbB2 (HER-2) gene amplification and overexpression have been shown to predict a better outcome with doxorubicin-based chemotherapy as opposed to alkylator-based chemotherapy in early stage breast cancer.	info:pmid/11410482#abs:1
ERBB2 --+> Breast Cancer		Regulation	Monoclonal antibodies to HER2 are currently used to treat breast cancer, but low clinical efficacy, along with primary and acquired resistance to therapy, commonly limit clinical applications.	info:pmid/21132012#abs:1
ERBB2 --+> Breast Cancer		Regulation	Though p53, BRCA1, ATM, PIK3CA, and HER2 genes are shown to be involved in various aspects of breast carcinogenesis, their functional relationship and clinical value are still disputable.	info:pmid/20177704#abs:1
ERBB2 --+> Breast Cancer		Regulation	In the mouse model of HER2-driven breast cancer, ErbB2 inhibition by Lapatinib strongly suppresses tumor progression, and this is associated with inactivation of the HSF1 pathway.	info:pmid/24384723#abs:10
ERBB2 --+> Breast Cancer		Regulation	The tyrosine kinase receptor, HER2 is a crucial prognostic marker and therapeutic target for breast cancer; however, the downstream targets and biological effectors of HER2 remain unclear.	info:pmid/19513552#abs:1
ERBB2 --+> Breast Cancer		Regulation	Female transgenic FVB mice carrying breast cancer gene HER-2/neu were monthly injected with Vilon or Epithalon (1 microgram subcutaneously for 5 consecutive days) starting from the 2nd month of life.	info:pmid/12428286#abs:1
ERBB2 --+> Breast Cancer		Regulation	These findings demonstrate a potent preventive effect of (n-3) PUFA on HER-2/neu-mediated mammary carcinogenesis, without interaction with a synthetic PPARgamma activator.	info:pmid/15867269#abs:9
ERBB2 ---> Cancer		Regulation	ErbB2 is an excellent target for cancer therapies.	info:pmid/16585203#abs:1
ERBB2 ---> Cancer		Regulation	HER2 is a validated therapeutic target for cancer.	info:pmid/15941387#abs:1
ERBB2 ---> Cancer		Regulation	Thus, ErbB2 is an important target for cancer therapies.	info:pmid/20936496#abs:2
ERBB2 ---> Cancer		Regulation	The HER-2/neu oncoprotein is a promising cancer vaccine target.	info:pmid/19799847#abs:1
ERBB2 ---> Cancer		Regulation	Her-2/neu proto-oncogene is a suitable target for cancer immunotherapy.	info:pmid/17004107#abs:3
ERBB2 ---> Cancer		Regulation	The Her-2/neu proto-oncogene is a suitable target for cancer immunotherapy.	info:pmid/18059165#abs:3
ERBB2 ---> Cancer		Regulation	This study highlights a new pathway by which HER-2 may modify cancer behaviour.	info:pmid/14580260#abs:9
ERBB2 ---> Cancer		Regulation	HER-2, therefore, has become the focus of many anti-cancer therapeutic approaches.	info:pmid/19442060#abs:3
ERBB2 ---> Cancer		Regulation	Humanized monoclonal antibodies against HER2 are being engineered to treat cancer.	info:pmid/23880472#abs:1
ERBB2 ---> Cancer		Regulation	The c-erbB-2 gene overexpression plays a major role in the pathogenesis of breast cancer.	info:pmid/9188464#abs:1
ERBB2 ---> Cancer		Regulation	Genetic alterations within ERBB2 have been shown to induce carcinogenesis and metastasis.	info:pmid/15550452#abs:2
ERBB2 ---> Cancer		Regulation	HER2 has become a solicitous therapeutic target in metastatic and clinical drug-resistant cancer.	info:pmid/23900492#abs:1
ERBB2 ---> Cancer		Regulation	Overexpression and activation of HER-2/neu, a proto-oncogene, play a pivotal role in cancer formation.	info:pmid/10859299#abs:1
ERBB2 ---> Cancer		Regulation	The HER2 protein is a useful target for antibody therapy of cancers overexpressing the HER2 gene.	info:pmid/16529047#abs:3
ERBB2 ---> Cancer		Regulation	The HER2 gene, which is located on chromosomes 17, is a therapeutic target for cancer.	info:pmid/21318736#abs:1
ERBB2 ---> Cancer		Regulation	HER2/neu oncogene-mediated malignancy is clearly associated with various human cancers.	info:pmid/18805633#abs:1
ERBB2 ---> Cancer		Regulation	The product of the HER2 protooncogene, p185HER2, represents an attractive target for cancer immunotherapies.	info:pmid/7877976#abs:1
ERBB2 ---> Cancer		Regulation	ERBB2 may be involved in the malignancy and metastasis of colorectal cancer.	info:pmid/22200761#abs:7
ERBB2 ---> Cancer		Regulation	Epidermal growth factor receptor-1 (EGFR) and EGFR-2 (HER2) have become major targets for cancer treatment.	info:pmid/16166289#abs:1
ERBB2 ---> Cancer		Regulation	Because of this fact, HER2/neu is an intriguing target for specific cancer therapeutic strategies.	info:pmid/1979347#abs:3
ERBB2 ---> Cancer		Regulation	Expanding our understanding of HER-2 amplification also changes its role in the pathogenesis of breast cancer.	info:pmid/12755489#abs:8
ERBB2 ---> Cancer		Regulation	These data suggest that MnSOD may be useful in treating HER2/neu-mediated human breast tumor malignancy.	info:pmid/17719580#abs:6
ERBB2 ---> Cancer		Regulation	Ligand-activated HER-2 may also play a role in cancers, particularly those that do not overexpress HER-2 at high levels.	info:pmid/11236032#abs:5
ERBB2 ---> Cancer		Regulation	The epidermal growth factor receptors, HER1, HER2, HER3 and HER4 play a key role in the growth of malignant tumors.	info:pmid/18575766#abs:1
ERBB2 ---> Cancer		Regulation	C-erbB-2 does not seem to be involved in the first step of carcinogenesis of squamous cell carcinoma.	info:pmid/16158937#abs:8
ERBB2 ---> Cancer		Regulation	Our results imply that the combinatorial inhibition of cyclins D1 and E might be useful in the treatment of malignancies induced by Neu.	info:pmid/11803472#abs:7
ERBB2 ---> Cancer		Regulation	Targeting HER2 with multiple HER2-directed therapies represents a promising area of treatment for HER2-positive cancers.	info:pmid/24097864#abs:1
ERBB2 ---> Cancer		Regulation	Overexpression of the oncogene erbB-2 contributes to chemoresistance in various malignant tumors including lung cancer.	info:pmid/10534697#abs:1
ERBB2 ---> Cancer		Regulation	Human epidermal growth factor receptor 2 (HER2) is a novel target for biologic therapy in metastatic gastric cancer.	info:pmid/21532492#abs:2
ERBB2 ---> Cancer		Regulation	ErbB2 antagonists prolong survival in cancer, but also interfere with homeostatic processes in the heart.	info:pmid/20056944#abs:2
ERBB2 ---> Cancer		Regulation	HER2 plays a critical role in the pathogenesis of many cancers and is linked to poor prognosis or cancer metastases.	info:pmid/22748113#abs:1
ERBB2 ---> Cancer		Regulation	The c-erbB-2 overexpression in some of the cell lines may also contribute to the carcinogenesis or progression of this cancer.	info:pmid/7947634#abs:5
ERBB2 ---> Cancer		Regulation	The data presented further support the concept that the HER-2/neu gene may be involved in the pathogenesis of some human cancers.	info:pmid/2470152#abs:6
ERBB2 ---> Cancer		Regulation	Moreover, the c-erbB-2 and p53 genes are considered to be involved relatively early in the process of human carcinogenesis.	info:pmid/9311600#abs:2
ERBB2 ---> Cancer		Regulation	Overexpression of erbB2 in breast tumors is associated with poor prognosis and is a target of receptor-oriented cancer therapy.	info:pmid/15695389#abs:1
ERBB2 ---> Cancer		Regulation	In animal models, HER-2/neu overexpression was shown to enhance malignancy and metastasis phenotypes.	info:pmid/7607574#abs:2
ERBB2 ---> Cancer		Regulation	Proto-oncogene HER2 (also known as erbB-2 or neu) plays an important role in the carcinogenesis and the prognosis of breast cancer.	info:pmid/20401632#abs:1
ERBB2 ---> Cancer		Regulation	Overexpression of epidermal growth factor (EGF) receptor and HER2 (p185neu) may both contribute to the growth of human cancers.	info:pmid/9989823#abs:1
ERBB2 ---> Cancer		Regulation	The oncogenenic transmembrane tyrosine kinase receptor HER-2/neu is a promising target for treatment of HER-2-overexpressing cancers.	info:pmid/12036454#abs:1
ERBB2 ---> Cancer		Regulation	Both epidermal growth factor receptor (EGFR) and ErbB-2 play an important role in cancer biology and constitute promising molecular targets of therapy.	info:pmid/16729016#abs:1
ERBB2 ---> Cancer		Regulation	Early HER-2 directed therapy (such as the monoclonal antibody trastuzumab) as a part of multimodal treatment may improve outcome in this poor prognosis cancer.	info:pmid/15019688#abs:11
ERBB2 ---> Cancer		Regulation	A direct consequence of this hypothesis was the promise that inhibitors of oncogenic HER2 would be highly effective treatments for HER2-driven cancers.	info:pmid/17486079#abs:4
ERBB2 ---> Cancer		Regulation	The HER2/neu oncogene is an important diagnostic and prognostic factor and therapeutic target in breast and other cancers.	info:pmid/17638894#abs:1
ERBB2 ---> Cancer		Regulation	Nevertheless, it is still poorly understood how HER2 overexpression and enhanced cellular signaling contributes to the development of human cancer.	info:pmid/15687589#abs:4
ERBB2 ---> Cancer		Regulation	HER2-overexpression promotes malignancy by modulating signalling molecules, which include PTPs/DSPs (protein tyrosine and dual-specificity phosphatases).	info:pmid/20413845#abs:1
ERBB2 ---> Cancer		Regulation	Human epidermal growth factor receptor 2 (Her-2) are highly expressed in a variety of human cancer cells and are potential targets for cancer therapy.	info:pmid/23225019#abs:2
ERBB2 ---> Cancer		Regulation	Thus, HER2 represents an appropriate target for anticancer treatment and the humanized anti-HER2 monoclonal antibody Herceptin has been developed for this purpose.	info:pmid/11989525#abs:2
ERBB2 ---> Cancer		Regulation	Co-amplification of TOP2A and HER2/neu may play an important role in the carcinogenesis and progression of pancreatic carcinoma.	info:pmid/17493384#abs:12
ERBB2 ---> Cancer		Regulation	Amplification and overexpression of the c-erbB-2/neu gene has been shown in certain human tumors and is postulated to be important in human carcinogenesis.	info:pmid/1350198#abs:2
ERBB2 ---> Cancer		Regulation	The KIT, epidermal growth factor receptor (EGFR) and HER-2 oncoproteins have tyrosine kinase activity and are molecular targets in human cancer therapy.	info:pmid/16287490#abs:1
ERBB2 ---> Cancer		Regulation	Overexpression/amplification of human epidermal growth factor receptor 2/neu (erbB-2) oncogene plays a causal role in carcinogenesis and correlates with a poor clinical prognosis.	info:pmid/20522955#abs:1
ERBB2 ---> Cancer		Regulation	On the basis of preclinical and clinical evidence, EGFR, HER2 and VEGF represent validated targets for cancer therapy and remain the subject of intensive investigation.	info:pmid/17883287#abs:4
ERBB2 ---> Cancer		Regulation	Amplification and overexpression of the c-erbB-2 gene appears to play a role in the pathogenesis of human breast and other cancers.	info:pmid/7909319#abs:1
ERBB2 ---> Cancer		Regulation	Dissecting the HER-2/neu-modulated molecules in cancer will be helpful in elucidating the underlying molecular mechanisms of HER-2/neu-driven tumourigenesis.	info:pmid/21136783#abs:2
ERBB2 ---> Cancer		Regulation	These findings suggest that increased ERBB3 expression, as in the case of epidermal growth factor receptor and ERBB2, may play a role in some human malignancies.	info:pmid/2687875#abs:5
ERBB2 ---> Cancer		Regulation	Because HER-2/neu overexpression is important in cancer development, we looked for a method of suppressing the cell transformation mediated by HER-2/neu overexpression.	info:pmid/10655108#abs:1
ERBB2 ---> Cancer		Regulation	While HER2/neu receptor tyrosine kinase is involved in various malignancies, studies on colorectal adenocarcinoma remain controversial.	info:pmid/15753987#abs:1
ERBB2 ---> Cancer		Regulation	The analysis identified an association of ERBB2 overexpression with 3p copy number, a finding supported by data from human tumors and a mouse model of ERBB2-induced carcinogenesis.	info:pmid/16648555#abs:4
ERBB2 ---> Cancer		Regulation	The polymorphisms in codon 72 of the tumor suppressor protein p53 (P53) gene and codon 655 of the human epidermal growth factor receptor 2 (HER2) gene have been suggested to play roles in most cancers.	info:pmid/20380571#abs:1
ERBB2 ---> Cancer		Regulation	The combination of HSP90 inhibition and direct HER2 blockade represents a novel approach to the treatment of HER2-amplified cancers and clinical trials based on the above data are ongoing.	info:pmid/23395886#abs:13
ERBB2 ---> Cancer		Regulation	In contrast, the IC(50) values of three clinical anticancer drugs, etoposide, paclitaxel and vinblastine were significantly elevated in HER2 and/or P-glycoprotein overexpressing cells.	info:pmid/22116711#abs:8
ERBB2 ---> Cancer		Regulation	HER-2 overexpression promotes the growth and malignancy of mammary epithelial cells, in part, by conferring resistance to the growth inhibitory effects of TGF-beta.	info:pmid/16457687#abs:11
ERBB2 ---> Cancer		Regulation	We investigated whether the systemic inflammation induced by Freund's adjuvant promotes mammary carcinogenesis in a rat model in which cancer is induced by the neu oncogene.	info:pmid/19144184#abs:3
ERBB2 ---> Cancer		Regulation	Although the optimal treatment for HER2/neu-overexpressing cancer patients remains elusive, the initial success of trastuzumab indicates that HER2/neu is a good target for cancer therapy.	info:pmid/12860460#abs:8
ERBB2 ---> Cancer		Regulation	In this study we used the HC11 mammary epithelial cell line to develop an orthotopic, ErbB2-driven tumor model for testing efficacy of anti-cancer compounds.	info:pmid/11571643#abs:2
ERBB2 ---> Cancer		Regulation	Treatments that target HER2/neu expression in cancer cells have been shown to be useful strategies to significantly reverse the malignancy induced by HER2/neu overexpression.	info:pmid/11706403#abs:5
ERBB2 ---> Cancer		Regulation	Treatments that target HER2/neu expression in cancer cells have been shown to be useful strategies to significantly reverse the malignancy induced by HER2/neu overexpression.	info:pmid/11774202#abs:3
ERBB2 ---> Cancer		Regulation	The Her-2/neu and invariant chain molecules may be important in cancer development and progression, but their usefulness as clinical predictors of outcome in colorectal cancer has not been well studied.	info:pmid/12074327#abs:3
ERBB2 ---> Cancer		Regulation	In this communication, we investigated the roles of both ErbB-2 signaling in matriptase zymogen activation and matriptase in ErbB-2-induced prostate cancer malignancy.	info:pmid/20971737#abs:2
ERBB2 ---> Cancer		Regulation	Based on expression data, cervical, gastric and adenocarcinomas of the lung emerged as new potential indications for ErbB2-directed cancer therapies.	info:pmid/16770086#abs:7
ERBB2 ---> Cancer		Regulation	They also suggest that therapeutic inhibitors of HER3 should be used in combination with HER2 inhibitors and PI3K pathway inhibitors in patients with HER2- and PI3K-dependent cancers.	info:pmid/21385943#abs:7
ERBB2 ---> Cancer		Regulation	This definition of the T cell repertoires available is critical to the designing of immunological maneuvers able to elicit an effective immune reaction against HER-2-driven carcinogenesis.	info:pmid/17114432#abs:10
ERBB2 ---> Cancer		Regulation	Conclusion: Based upon the findings of this study, it can be concluded that HER-2/neu overexpression plays an important role in the pathogenesis of breast cancer and is associated with a worse prognosis.	info:pmid/19008567#abs:8
ERBB2 ---> Cancer		Regulation	The HER2/neu proto-oncogene encodes a 185-kDa trans-membrane glycoprotein kinase with extensive homology to the epidermal growth factor receptor and plays a key role in the transformation and growth of malignant tumors.	info:pmid/22903275#abs:1
ERBB2 ---> Cancer		Regulation	Blocking of overexpressed HER2 oncogene improves survival in breast and gastroesophageal cancer and might be also a therapeutic option in pancreatic ductal adenocarcinoma.	info:pmid/23702645#abs:2
ERBB2 ---> Cancer		Regulation	HER2 is overexpressed in 25% to 30% of human breast cancers, plays a role in the pathogenesis of breast cancer, and predicts for a worse prognosis in patients with metastatic disease.	info:pmid/11049053#abs:2
ERBB2 ---> Cancer		Regulation	The transmembrane protein HER2, a member of the epidermal growth factor receptor family of tyrosine kinase, plays important roles in many fundamental cellular processes as well as the pathogenesis of many cancers.	info:pmid/18324805#abs:1
ERBB2 ---> Cancer		Regulation	Affibody molecules generated by combinatorial protein engineering to bind the human epidermal growth factor receptor 2 (HER2) have in earlier studies proven to be promising tracers for HER2-mediated molecular imaging of cancer.	info:pmid/21029777#abs:1
ERBB2 ---> Cancer		Regulation	HER-2 appeared to influence the outcome of advanced ovarian cancer patients included in a clinical trial with prolonged follow-up, thereby suggesting that HER-2 is a potential target for treatment of this cancer.	info:pmid/14679128#abs:9
ERBB2 ---> Cancer		Regulation	In addition, toward the realization of genetically driven personalized medicine, some of the most clinically successful anticancer strategies have involved targeting addictive oncogenes such as HER2, BCR/ABL, EGFR, and VEGF.	info:pmid/22647359#abs:9
ERBB2 ---> Cancer		Regulation	Previously, we have reported that hemizygous loss of Cdc25A, the major activator of CDK2, can also protect mice from ErbB-2-induced mammary tumorigenesis [Cancer Res (2007) 67(14): 6605-11].	info:pmid/21532884#abs:6
ERBB2 ---> Cancer		Regulation	Overexpression of the erbB-1 (EGFR, epidermal growth factor receptor) and erbB-2 (HER2/neu) proteins contributes to the aggressive behavior of malignant tumors originating from the endometrium.	info:pmid/17549377#abs:1
ERBB2 ---> Cancer		Regulation	Elucidation of the molecular regulatory mechanisms in HER2 will help establish structure-function relationships in the wild-type kinase, as well as predict mutations with a propensity for constitutive activation in HER2-mediated cancers.	info:pmid/19289058#abs:7
ERBB2 ---> Cancer		Regulation	CDBT blocks microtubule formation, decreases cancer-essential proteins CRAF-1, ERBB2 and phosphorylated AKT, and causes G2/M arrest and apoptosis.	info:pmid/23743233#abs:4
ERBB2 ---> Cancer		Regulation	Amplification of HER-2/neu, a proto-oncogene related to the epidermal growth factor receptor, and mutation of the ras proto-oncogene and p53 tumor suppressor gene appear to play a role in the pathogenesis of some human cancers.	info:pmid/7911296#abs:2
ERBB2 ---> Cancer		Regulation	The epidermal growth factor (EGF) family of tyrosine kinase receptors (ErbB1, -2, -3, and -4) and their ligands are involved in cell differentiation, proliferation, migration, and carcinogenesis.	info:pmid/10648571#abs:1
ERBB2 ---> Cancer		Regulation	As ErbB2 is directly involved in carcinogenesis, mice transgenic for the rat neu oncogene allow straightforward assessment of the ability of drugs and vaccines to inhibit the progression of neu-driven cancer.	info:pmid/18729063#abs:4
ERBB2 ---> Cancer		Regulation	On the basis of its favorable preclinical pharmacological profile, HKI-272 has been selected as a candidate for additional development as an antitumor agent in breast and other HER-2-dependent cancers.	info:pmid/15173008#abs:11
ERBB2 ---> Cancer		Regulation	Mutant p53 tumour suppressor gene and c-erbB-2 proto-oncogene are involved in human carcinogenesis, and their protein product detection in human malignancies might influence the evolution of many neoplasms.	info:pmid/7579815#abs:1
ERBB2 ---> Cancer		Regulation	Our findings show that ErbB2 increases VEGF protein production by activating p70S6K in cell lines, xenografts, and in human cancers and suggest that these signaling molecules may serve as targets for antiangiogenic and antimetastatic therapies.	info:pmid/16489002#abs:12
ERBB2 ---> Cancer		Regulation	Overexpression of human epidermal growth factor receptor-2 (Her2, ErbB-2) contributes to the progression and metastasis of breast cancer, implying that Her2 gene is a suitable target of RNA interference for breast cancer therapy.	info:pmid/16781665#abs:1
ERBB2 ---> Cancer		Regulation	Results suggest that overexpression of c-erbB-2 occurs prior to the development of metastatic disease in canine mammary tumors and plays a role in the development of malignancy.	info:pmid/8723884#abs:7
ERBB2 ---> Cancer		Regulation	HER2 (also known as NEU, EGFR2, or ERBB2) is a member of the EGFR family of receptor tyrosine kinases and plays important roles in the pathogenesis of certain human cancers, and mutations have recently been reported in lung cancers.	info:pmid/15753357#abs:2
ERBB2 ---> Cancer		Regulation	The results suggest that the activation of C-erbB-2 and EGFR genes is an early event and play a synergic role in the carcinogenesis of nasopharyngeal carcinomas and examination of their expression is helpful in early diagnosis.	info:pmid/10072985#abs:5
ERBB2 ---> Cancer		Regulation	These findings help further understanding of the molecular mechanisms through which HER2 promotes malignancy, and suggest that targeting both HER2 and MMP-1 may be required to effectively block HER2 signaling in gastric cancer therapy.	info:pmid/20460098#abs:8
ERBB2 ---> Cancer		Regulation	Human epidermal growth factor receptor 2 (HER2) amplification and overexpression play a central role in initiation, progression and metastasis of some common cancers, including breast and gastric cancer.	info:pmid/21505336#abs:1
ERBB2 ---> Cancer		Regulation	The statistically significant difference (P < 0.005) between HER-2/neu alteration in tumor samples(25/131, 19%) and in the nonneoplastic tissue (0/34, 0%) implies that HER-2/neu may have a role in the carcinogenesis of non-small-cell lung cancers.	info:pmid/14639106#abs:13
ERBB2 ---> Cancer		Regulation	The ErbB family (HER-1, HER-2, HER-3 and HER-4) of receptor tyrosine kinases has been the focus of cancer immunotherapeutic strategies while antiangiogenic therapies have focused on VEGF and its receptors VEGFR-1 and VEGFR-2.	info:pmid/22894670#abs:1
ERBB2 ---> Cancer		Regulation	One of the most aggressive models of mammary p185neu-dependent carcinogenesis is that of BALB-neuT mice, which are transgenic for the rat transforming Her-2/neu oncogene (a homologue of the human ErbB-2 oncogene).	info:pmid/15687705#abs:5
ERBB2 ---> Cancer		Regulation	The observed discrepancy in the pattern of the human oncogenes CCND1 and ERBB2, which are involved in the process of carcinogenesis of ductal tumors, appears to suggest a different molecular basis for development and progression of invasive lobular carcinoma.	info:pmid/12203362#abs:10
ERBB2 --+> liver mass		Regulation	However a compensatory up-regulation in ErbB-3, ErbB-2, MET, and Src resulted in an increase in formation of ErbB-3-ErbB-2 heterodimers, which in turn activated the PI3K-Akt survival pathway and restoration of liver mass by hepatic hypertrophy.	info:pmid/20395437#body:274
ERBB2 --+> Neoplasms		Regulation	The mechanism of enhanced neu-induced tumorigenesis was explored.	info:pmid/9850086#abs:6
ERBB2 --+> Neoplasms		Regulation	The receptor tyrosine kinase ErbB2 plays a crucial role in tumorigenesis.	info:pmid/17030621#abs:1
ERBB2 --+> Neoplasms		Regulation	Overexpression of HER2 could directly lead to tumorigenesis and metastasis.	info:pmid/23289141#abs:2
ERBB2 --+> Neoplasms		Regulation	The combination of ras and neu resulted in a decreased tumor incidence.	info:pmid/1887859#abs:7
ERBB2 --+> Neoplasms		Regulation	This demonstrates that Neu-initiated tumorigenesis is reversible.	info:pmid/12498714#abs:3
ERBB2 --+> Neoplasms		Regulation	Smaller studies suggest that Her-2/neu may be involved in the tumorigenesis of this disease.	info:pmid/15284264#abs:3
ERBB2 --+> Neoplasms		Regulation	However, it remains largely unknown how Grb7 is involve in the ErbB2-mediated tumorigenesis.	info:pmid/20622016#abs:3
ERBB2 --+> Neoplasms		Regulation	The induction of Her-2/neu leads to tumor development in 60% of transgenic mice.	info:pmid/22006184#abs:2
ERBB2 --+> Neoplasms		Regulation	HER-2 plays an important role in oncogenic transformation, tumorigenesis and metastatic spread.	info:pmid/11872048#abs:3
ERBB2 --+> Neoplasms		Regulation	Cyclooxygenase-2 (COX-2) and c-erbB-2 are involved in the pathogenesis of solid organ tumors.	info:pmid/15863127#abs:1
ERBB2 --+> Neoplasms		Regulation	The enhanced ErbB3/ErbB2 signaling causes tumorigenesis, invasion, and metastasis.	info:pmid/19561085#abs:2
ERBB2 --+> Neoplasms		Regulation	Compound 8l exhibited promising oral efficacy in both EGFR and HER2-driven human tumor xenograft models.	info:pmid/21177105#abs:2
ERBB2 --+> Neoplasms		Regulation	Trastuzumab is the only targeted agent showing better survival when added to chemotherapy in HER2-driven tumors.	info:pmid/23102520#abs:12
ERBB2 --+> Neoplasms		Regulation	HER-2/neu oncogene is believed to be involved in tumorigenesis of several human malignancies.	info:pmid/9646853#abs:1
ERBB2 --+> Neoplasms		Regulation	In addition, PIK3CB(K805R) mice were protected in a model of ERBB2-driven tumor development.	info:pmid/18780892#abs:5
ERBB2 --+> Neoplasms		Regulation	This suggests that ErbB2 and ErbB4 may play distinct roles in tumorigenesis in vivo.	info:pmid/12114214#abs:7
ERBB2 --+> Neoplasms		Regulation	Interaction network analysis indicated that ERBB2 signaling played a critical role in tumorigenesis.	info:pmid/20198662#abs:5
ERBB2 --+> Neoplasms		Regulation	Hence, HER2 oligomeric states may predict the odds of a clinical response to trastuzumab in HER2-driven tumors.	info:pmid/21324925#abs:3
ERBB2 --+> Neoplasms		Regulation	The amplification and/or overexpression of the c-erbB-2/neu oncogene may play a role in tumor development and progression.	info:pmid/15255019#abs:1
ERBB2 --+> Neoplasms		Regulation	Furthermore, this analysis has revealed several transcription factors that may be involved in ErbB2-mediated tumorigenesis.	info:pmid/12941816#abs:9
ERBB2 --+> Neoplasms		Regulation	Homozygous deletion of SRC-3 in mice completely prevents Neu-induced tumor formation.	info:pmid/18483252#abs:5
ERBB2 --+> Neoplasms		Regulation	Here, we investigated the role of Hsp72 in Her2 oncogene-induced neoplastic transformation and tumorigenesis.	info:pmid/21297664#abs:2
ERBB2 --+> Neoplasms		Regulation	In vivo, HKI-272 is active in HER-2- and EGFR-dependent tumor xenograft models when dosed orally on a once daily schedule.	info:pmid/15173008#abs:10
ERBB2 --+> Neoplasms		Regulation	These analyses revealed that c-Yes kinase activity was elevated in Neu-induced tumors by comparison to the adjacent tissue.	info:pmid/7478608#abs:5
ERBB2 --+> Neoplasms		Regulation	By contrast, promyelocytic leukemia inactivation did not affect neu-induced tumorigenesis.	info:pmid/11181703#abs:6
ERBB2 --+> Neoplasms		Regulation	Bioinformatic analysis indicated that, HSF1, which is required for HER2-induced tumorigenesis, might be a target of miR-608.	info:pmid/22586447#abs:12
ERBB2 --+> Neoplasms		Regulation	Several transgenic mice models solidly support the hypothesis that HER2 (ERBB2) overexpression or mutation promotes tumorigenesis.	info:pmid/21559085#abs:1
ERBB2 --+> Neoplasms		Regulation	This study underscores the role of 14-3-3s as a potent tumor suppressor in ERBB2-driven tumor initiation and progression.	info:pmid/22585164#abs:2
ERBB2 --+> Neoplasms		Regulation	estrogen receptor and HER-2 expression may modify tumor pathology via estrogen receptor/HER-2-mediated cross talk.	info:pmid/17906205#abs:12
ERBB2 --+> Neoplasms		Regulation	The present data suggest that ErbB2, ErbB3, and ErbB4 genes may have a role in bladder cancer tumorigenesis.	info:pmid/23333248#abs:9
ERBB2 --+> Neoplasms		Regulation	Antitumor therapies directed at erbB-2 have also been developed utilizing targeted immunotoxins (7).	info:pmid/21340837#abs:5
ERBB2 --+> Neoplasms		Regulation	These data demonstrate that the Neu oncogene can induce tumors in all the tissues where it is expressed at high levels.	info:pmid/1322235#abs:7
ERBB2 --+> Neoplasms		Regulation	Thus, induction of HER-2 protein instability enhanced the sensitivity of tumor for cytotoxic T lymphocyte lysis.	info:pmid/11269662#abs:12
ERBB2 --+> Neoplasms		Regulation	An increasing body of evidence shows that HER3 plays a critical role in EGFR- and human epidermal growth factor receptor2-driven tumours.	info:pmid/17667926#abs:5
ERBB2 --+> Neoplasms		Regulation	We hypothesize that these changes in the cellular proteome may be responsible for early onset of HER2/NEU-driven tumorigenesis.	info:pmid/19960538#abs:6
ERBB2 --+> Neoplasms		Regulation	These results suggest that HER2 may potentiate tumorigenesis by inducing tumor cell resistance to host defense mechanisms.	info:pmid/2899323#abs:8
ERBB2 --+> Neoplasms		Regulation	HER-2/neu oncogene products have been implicated as a potential target of T cell-mediated immune responses to HER-2/neu-induced tumors.	info:pmid/15492286#abs:1
ERBB2 --+> Neoplasms		Regulation	HER-2 depletion inhibited the in vitro proliferation rate by approximately 40% and decreased in vivo tumour growth by approximately 60% (P<0.05).	info:pmid/11527697#abs:5
ERBB2 --+> Neoplasms		Regulation	c-erbB-2 (Her-2/neu) represents a well established prognostic marker and therapeutic target in several human tumor types, especially breast cancer.	info:pmid/11410773#abs:1
ERBB2 --+> Neoplasms		Regulation	topoisomerase 2alpha and Her-2/neu genes play a pivotal role in the tumor biology, CAP response, and survival of advanced thymic neoplasia patients.	info:pmid/17154178#abs:12
ERBB2 --+> Neoplasms		Regulation	HER2 gene amplification may further destabilize the tumor genome, facilitating the generation of additional genomic aberrations including aneuploidy.	info:pmid/17906451#abs:4
ERBB2 --+> Neoplasms		Regulation	Also, ErbB2/Neu-induced tumors ectopically expressing PGC-1a displayed lowered unfolded protein response activation compared with controls.	info:pmid/22266114#abs:11
ERBB2 --+> Neoplasms		Regulation	The HER2 oncogene is involved in the biology of many different tumor types and serves as a prognostic marker and a therapeutic target in breast cancer.	info:pmid/20179235#abs:1
ERBB2 --+> Neoplasms		Regulation	Cumulatively, our results suggest that Akt1 and ErbB2 are involved in in vivo tumorigenesis and modulation of estrogen receptor-alpha expression and activity.	info:pmid/17138652#abs:10
ERBB2 --+> Neoplasms		Regulation	The results suggested that the alterations of ras, p53 and c-erbB-2 genes are involved in the tumorigenesis and development of colorectal carcinoma.	info:pmid/8732090#abs:8
ERBB2 --+> Neoplasms		Regulation	Overexpression or amplification of HER2 by standard criteria is an indication for anti-HER2 therapy for all but the very lowest risk invasive tumours.	info:pmid/19535820#abs:3
ERBB2 --+> Neoplasms		Regulation	ErbB2 overexpression also impaired the regression of established RM11A tumors following IGF-IR downregulation and enhanced their metastatic potential.	info:pmid/20825649#abs:7
ERBB2 --+> Neoplasms		Regulation	Overexpression of erbB-2 plays a key role in tumorigenesis and the progression of tumors such as breast cancer and ovarian cancer.	info:pmid/16367926#abs:2
ERBB2 --+> Neoplasms		Regulation	Amplification of human Her2 and its aberrant signaling in 20-30% of early breast cancer patients is responsible for highly aggressive tumors with poor outcome.	info:pmid/23593540#abs:1
ERBB2 --+> Neoplasms		Regulation	The results suggest that bcl-2, P53 and c-erbB-2 are involved in tumorigenesis and development of breast carcinoma with different biological effects.	info:pmid/9275673#abs:7
ERBB2 --+> Neoplasms		Regulation	Therapy with rhuMAb HER-2 enhances tumor sensitivity to radiation at doses of 1-5 Gy, exceeding remission rates obtained with radiation alone.	info:pmid/10096569#abs:4
ERBB2 --+> Neoplasms		Regulation	We identified 324 candidate genes that were unique to ErbB2/Neu-induced tumors relative to normal mammary gland tissue from wild-type controls.	info:pmid/15897883#abs:4
ERBB2 --+> Neoplasms		Regulation	We observed high levels of PEA3 RNA in neu-induced tumors, but little, if any, PEA3 RNA in the surrounding mammary epithelium.	info:pmid/7692372#abs:4
ERBB2 --+> Neoplasms		Regulation	Taken together these results suggest that ErbB4 is not a potent, highly penetrant tumor suppressor, nor is it a factor in Neu-mediated tumorigenesis in this model.	info:pmid/16652155#abs:6
ERBB2 --+> Neoplasms		Regulation	Strong membranous staining of HER 2/neu was found in 10 tumours and reduced membranous E-cadherin and beta catenin in 19 and 18 tumours, respectively.	info:pmid/16311342#abs:4
ERBB2 --+> Neoplasms		Regulation	Our studies revealed HER2-dependent imaging of mouse tumor xenografts with a time-dependent increase in tumor-to-background signal over the course of the experiments.	info:pmid/15735035#abs:6
ERBB2 --+> Neoplasms		Regulation	Tumor prevention was mediated by T cell-derived cytokines, in particular gamma-interferon, and by anti-HER-2/neu antibodies.	info:pmid/15548714#abs:4
ERBB2 --+> Neoplasms		Regulation	Dissecting the HER-2/neu-modulated molecules in cancer will be helpful in elucidating the underlying molecular mechanisms of HER-2/neu-driven tumourigenesis.	info:pmid/21136783#abs:2
ERBB2 --+> Neoplasms		Regulation	Monoclonal antibodies raised against extracellular domains of the p185neu/c-erbB-2 receptor oncoprotein have been utilized to inhibit the pathway of neu-induced tumor development.	info:pmid/7736525#abs:2
ERBB2 --+> Neoplasms		Regulation	Taken together, these findings suggest that targeting neu expression by an integrated large anti-neu antisense segment affects the in vivo growth of these tumors.	info:pmid/9614559#abs:9
ERBB2 --+> Neoplasms		Regulation	Most significantly for clinical application, we found that Alternative reading frame protein inhibited HER2/neu-mediated cell growth, transformation, and tumorigenesis.	info:pmid/15273726#abs:9
ERBB2 --+> Neoplasms		Regulation	Since erbB2 is frequently over-expressed in breast cancers and renders the neoplastic disease resistant to established treatment, our findings are of clinical interest.	info:pmid/15582575#abs:8
ERBB2 --+> Neoplasms		Regulation	Whether PTP1B plays a cell-autonomous or a noncell-autonomous role in HER2/Neu-evoked tumorigenesis and whether it is involved in tumor maintenance was unknown.	info:pmid/21849469#abs:3
ERBB2 --+> Neoplasms		Regulation	Expression of activated ERBB2 induced neoplastic stratification through analogous vertical divisions of apically positioned luminal epithelial cells.	info:pmid/24550116#abs:10
ERBB2 --+> Neoplasms		Regulation	Furthermore, the expression of ER, progesterone receptor and human epidermal growth factor receptor 2 (HER2) may change over time as tumours metastasize and progress.	info:pmid/23844917#abs:6
ERBB2 --+> Neoplasms		Regulation	We have identified six genes (two of them novel) expressed in tumors initiated by neu, but usually absent from tumors initiated by c-myc.	info:pmid/7970700#abs:4
ERBB2 --+> Neoplasms		Regulation	Some of these differences appear to be unique to the effects of Wnt signaling; others seem to be common to tumors induced by both Neu and Wnt-1 oncogenes.	info:pmid/16207355#abs:8
ERBB2 --+> Neoplasms		Regulation	Taken together, our findings suggest that ErbB3 promotes HER2-induced changes in the breast epithelium before, during, and after tumor formation.	info:pmid/22461506#abs:9
ERBB2 --+> Neoplasms		Regulation	The association of high FAK expression with HER-2/neu overexpression lends further support that HER-2/neu and FAK collaborate to promote tumorigenesis.	info:pmid/15861214#abs:5
ERBB2 --+> Neoplasms		Regulation	Interestingly, HER-2 remained below the detection limit in recurrent tumor tissue, suggesting that initially HER-2-dependent tumors switched to HER-2 independence.	info:pmid/14612517#abs:11
ERBB2 --+> Neoplasms		Regulation	EGF, EGFR, ErbB-2 and FAS were commonly found and seem to be important in the tumorigenesis of salivary gland tumors, particularly in percentage of strongly positive cases.	info:pmid/20701095#abs:11
ERBB2 --+> Neoplasms		Regulation	The altered expression of oncogene c-erbB-2 and antioncogenes p16 and p53 might play a promotive role in the tumorigenesis and development of bladder tumors.	info:pmid/11866886#abs:6
ERBB2 --+> Neoplasms		Regulation	In NeuT mice, vaccination with self neu but not heterologous Her-2 DNA induced anti-neu antibodies and delayed spontaneous tumorigenesis.	info:pmid/16930573#abs:4
ERBB2 --+> Neoplasms		Regulation	Taken together, these findings indicate that activation of distinct Neu-coupled signaling pathways has an important impact on the biological behavior of Neu-induced tumors.	info:pmid/17699761#abs:8
ERBB2 --+> Neoplasms		Regulation	We demonstrate that p130Cas is necessary for ErbB2-dependent foci formation, anchorage-independent growth, and in vivo growth of orthotopic N202-1A tumors.	info:pmid/20505116#abs:3
ERBB2 --+> Neoplasms		Regulation	Growth of ErbB-2-positive tumor in BALB/c mice was inhibited after vaccination with ErbB-2 or ErbB-2A, but not with cyt ErbB-2 or cyt ErbB-2A.	info:pmid/10328228#abs:11
ERBB2 --+> Neoplasms		Regulation	These findings also suggest that c-erbB-2 oncogene participates not only in cholangiocarcinogenesis but also in biliary cell proliferation in non-neoplastic conditions.	info:pmid/9822921#abs:13
ERBB2 --+> Neoplasms		Regulation	Consistent with this hypothesis, inhibition of Erbb2 in v-ras(Ha) transgenic mice before UV exposure resulted in both 56% fewer skin tumors and tumors that were 70% smaller.	info:pmid/19406993#abs:3
ERBB2 --+> Neoplasms		Regulation	Continuous expression of HER2(YVMA) is essential for tumor maintenance, suggesting a key role for HER2 in lung adenosquamous tumorigenesis.	info:pmid/19122144#abs:3
ERBB2 --+> Neoplasms		Regulation	In these mice, the loss of lkb1 expression reduced the latency of ErbB2-mediated tumorigenesis compared to the latency of tumorigenesis in NIC mice alone.	info:pmid/23451056#abs:4
ERBB2 --+> Neoplasms		Regulation	Cyclin D1 is required for lobuloalveolar development during pregnancy and lactation as well as MMTV-ErbB2- but not MMTV-Wnt1-mediated tumorigenesis.	info:pmid/20129248#abs:3
ERBB2 --+> Neoplasms		Regulation	Furthermore, experiments using THC (ERalpha-agonist and ERbeta-antagonist) clearly demonstrate the critical role of ERbeta in HER2/neu-mediated tumorigenesis.	info:pmid/17604617#abs:7
ERBB2 --+> Neoplasms		Regulation	Whereas polyoma middle T-induced tumors are all invasive, Akt1(-/-)Neu-induced tumors are more invasive than Akt2(-/-)Neu-induced tumors.	info:pmid/17210696#abs:5
ERBB2 --+> Neoplasms		Regulation	The overexpression of p53 and Ki-67 seems to indicate more malignant phenotype, while bcl-2 and c-erb-2 may have a limited role in the identification of high-risk tumors.	info:pmid/18711961#abs:10
ERBB2 --+> Neoplasms		Regulation	Our data suggest that inhibition of both the HER2 and estrogen signaling pathways is required to prolong the responsiveness of the tumors to endocrine therapies.	info:pmid/20133251#abs:10
ERBB2 --+> Neoplasms		Regulation	Activating mutations in the aC-ß4 loop of the ERBB2 kinase domain, such as ERBB2(YVMA) and ERBB2(G776VC), have been identified in human lung cancers and found to drive tumor formation.	info:pmid/23612964#abs:1
ERBB2 --+> Neoplasms		Regulation	Established tumors in BALB/c transgenic mice expressing a constitutively active ErbB-2/neuT were treated with anti-DR5 mAb and/or anti-ErbB-2 mAb and monitored for tumor progression.	info:pmid/18838682#abs:3
ERBB2 --+> Neoplasms		Regulation	Overexpression of HER-2/neu is frequently found in human cancer and has been shown to enhance the metastatic potential of tumors and to induce the chemoresistance of cancer cells.	info:pmid/9045619#abs:1
ERBB2 --+> Neoplasms		Regulation	Our results strongly suggest that the c-erbB-2 proto-oncogene product on human tumor cells may be a good target for bispecific antibody-directed adoptive tumor immunotherapy.	info:pmid/1347516#abs:7
ERBB2 --+> Neoplasms		Regulation	In mouse mammary tumor virus -NEU mice where tumors are initiated by activation of HER2, MYB deletion was sufficient to abolish tumor formation.	info:pmid/21948968#abs:5
ERBB2 --+> Neoplasms		Regulation	Our findings indicate that overexpression of HER2 induces the transformed phenotype of NIH3T3 cells and is required for tumor formation and progression in nude mice.	info:pmid/8806679#abs:7
ERBB2 --+> Neoplasms		Regulation	Tiam1-deficiency delayed Neu-induced tumor initiation and reduced metastasis but had no effect on the growth of the MMTV-c-neu tumors.	info:pmid/18592271#abs:8
ERBB2 --+> Neoplasms		Regulation	This study is the first to distinguish between the kinase-dependent and kinase-independent actions of Src and shows that its kinase-dependent properties are not requisite for Neu-induced tumorigenesis.	info:pmid/16740714#abs:6
ERBB2 --+> Neoplasms		Regulation	These results show that active induction of both humoral and cellular immunity to HER2/neu is required for efficient tumor protection, and that neither response alone is sufficient.	info:pmid/17947487#abs:12
ERBB2 --+> Neoplasms		Regulation	Our results show that Cdk4 expression is required for efficient neu-induced tumorigenesis but is dispensable for wnt-induced breast tumorigenesis.	info:pmid/16288002#abs:4
ERBB2 --+> Neoplasms		Regulation	Thus, while downregulation of Neu expression may contribute to DecR1-mediated tumor suppression in certain cell types, this is not an obligate event in all Neu-transformed breast cancer cells.	info:pmid/17636013#abs:9
ERBB2 --+> Neoplasms		Regulation	Trastuzumab is a humanised IgG1 monoclonal antibody, which selectively binds to the human epidermal growth factor receptor 2 (HER2), inhibiting cell proliferation and survival in HER2-dependent tumours.	info:pmid/18062723#abs:1
ERBB2 --+> Neoplasms		Regulation	Here, we show that HSF1 is required for the cell transformation and tumorigenesis induced by the human epidermal growth factor receptor-2 (HER2) oncogene responsible for aggressive breast tumors.	info:pmid/20622894#abs:2
ERBB2 --+> Neoplasms		Regulation	Human epidermal growth factor receptor 2 (HER2) and hormone receptor expression have an important role in tumor behavior and clinical outcome, but their relevance in Uterine papillary serous carcinoma is not clear.	info:pmid/22329832#abs:3
ERBB2 --+> Neoplasms		Regulation	Due to its causal involvement in malignant transformation and its presence on the tumor cell surface erbB2 is an attractive target for directed tumor therapy.	info:pmid/9334818#abs:2
ERBB2 --+> Skin Neoplasms		Regulation	We hypothesized that Erbb2 activation contributes to UV-induced skin tumorigenesis by suppressing cell cycle arrest.	info:pmid/19406993#abs:2
ERBB2 --+> Skin Neoplasms		Regulation	In BK5.erbB2 mice, erbB2 is overexpressed in the basal layer of epidermis and leads to heightened sensitivity to skin tumor development.	info:pmid/20682802#abs:4
ERBB2 --+> Skin Neoplasms		Regulation	Exposure of keratinocytes to UVA has previously been reported to lead to the activation of a variety of epidermal growth factor receptors (EGFR), including ErbB2, and ErbB2 activation is involved in skin tumor development.	info:pmid/18177484#abs:2
ERBB2 --+> Skin Neoplasms		Regulation	Constitutive expression of erbB2 in epidermis of transgenic mice results in epidermal hyperproliferation and spontaneous skin tumor development.	info:pmid/10980598#title:1
ERBB2 --+> Breast Neoplasms		Regulation	I?B kinase a (IKKa) activity is required for ErbB2-induced mammary tumorigenesis.	info:pmid/23602409#abs:1
ERBB2 --+> Breast Neoplasms		Regulation	Epidemiological studies indicate that parity enhances HER2/ErbB2/Neu-induced breast tumorigenesis.	info:pmid/16434967#abs:1
ERBB2 --+> Breast Neoplasms		Regulation	Bigenic (NT) and Neu-induced mammary tumors developed with a similar latency.	info:pmid/14612410#abs:2
ERBB2 --+> Breast Neoplasms		Regulation	In a mouse breast tumor model, the abundance of PUMA and BIM was increased after inactivation of HER2.	info:pmid/23532334#abs:5
ERBB2 --+> Breast Neoplasms		Regulation	We determined the role of heterozygosity at the Ink4a/Arf locus in ErbB2-induced mammary tumorigenesis.	info:pmid/12810676#abs:6
ERBB2 --+> Breast Neoplasms		Regulation	The c-erbB-2 oncogene is thought to play a relevant role in the development and progression of mammary neoplasia.	info:pmid/1973827#abs:1
ERBB2 --+> Breast Neoplasms		Regulation	Thus, we demonstrate that PTPa contributes to both HER2/Neu-mediated mammary tumor initiation and maintenance.	info:pmid/23318421#abs:7
ERBB2 --+> Breast Neoplasms		Regulation	Recently, we have shown that these Neu-induced mammary tumors possess elevated c-Src tyrosine kinase activity.	info:pmid/7542762#abs:3
ERBB2 --+> Breast Neoplasms		Regulation	These data suggest that MnSOD may be useful in treating HER2/neu-mediated human breast tumor malignancy.	info:pmid/17719580#abs:6
ERBB2 --+> Breast Neoplasms		Regulation	Using the common background strain of FVB, p27(Kip1) heterozygosity accelerated ErbB2-induced mammary tumorigenesis.	info:pmid/16951165#abs:3
ERBB2 --+> Breast Neoplasms		Regulation	In contrast, the same defect in anti-growth control has no impact on Neu-induced mammary tumorigenesis.	info:pmid/21364977#abs:7
ERBB2 --+> Breast Neoplasms		Regulation	Mammary tumor incidence in bi-transgenic mice was delayed compared to their MMTV/neu+/- littermates.	info:pmid/19148488#abs:8
ERBB2 --+> Breast Neoplasms		Regulation	The motility function of the neu-protein may lead to an increased metastatic potential of neu-overexpressing breast tumors.	info:pmid/8001919#abs:4
ERBB2 --+> Breast Neoplasms		Regulation	Furthermore, cytoplasmic ß-catenin was detected in HER2/neu-induced mouse mammary tumors.	info:pmid/22457761#abs:11
ERBB2 --+> Breast Neoplasms		Regulation	Our data provide the first genetic evidence that Cox-2 contributes to HER2/neu-induced mammary tumorigenesis.	info:pmid/16267038#abs:10
ERBB2 --+> Breast Neoplasms		Regulation	We observed that 87% of Cdk2-null mice were protected from ErbB-2-induced mammary tumorigenesis.	info:pmid/21532884#abs:4
ERBB2 --+> Breast Neoplasms		Regulation	Expression of the mouse mammary tumor virus neu/erbB2 transgene in mice induces mammary tumors.	info:pmid/12019156#abs:1
ERBB2 --+> Breast Neoplasms		Regulation	Wnt-1 and Neu collaborate to induce mammary tumors in bitransgenic mice carrying both MMTV-Wnt-1 and MMTV-Neu.	info:pmid/17121432#abs:1
ERBB2 --+> Breast Neoplasms		Regulation	HER2 stimulates breast tumorigenesis via a number of intracellular signaling molecules, including PI3K/AKT and MAPK/ERK.	info:pmid/24285542#abs:3
ERBB2 --+> Breast Neoplasms		Regulation	Previous studies indicate that endogenous ErbB3 protein is markedly elevated in mouse mammary tumors induced by transgenic ErbB2 overexpression.	info:pmid/20628057#abs:2
ERBB2 --+> Breast Neoplasms		Regulation	Our work suggests that ErbB2-induced mammary tumorigenesis is independent of the normal variation in circulating levels of IGF-I.	info:pmid/21867536#abs:15
ERBB2 --+> Breast Neoplasms		Regulation	Previously, we demonstrated that p190B Rho GTPase activating protein (RhoGAP) deficiency inhibits ErbB2-induced mammary tumor formation in mice.	info:pmid/22582143#abs:3
ERBB2 --+> Breast Neoplasms		Regulation	Here, we show that deletion of one allele of SRC-3 significantly delays Neu-induced mammary tumor development in mice.	info:pmid/18483252#abs:4
ERBB2 --+> Breast Neoplasms		Regulation	In contrast, we report herein that inactivation of Rarb in the mouse results in a protective effect against ErbB2-induced mammary gland tumorigenesis.	info:pmid/21187396#abs:2
ERBB2 --+> Breast Neoplasms		Regulation	These observations argue that Grb2 and Shc play important and distinct roles in ErbB-2/Neu-induced mammary tumorigenesis and metastasis.	info:pmid/11238891#abs:9
ERBB2 --+> Breast Neoplasms		Regulation	Its overexpression contributes to HER2-Neu-induced breast tumorigenesis, thus identifying this protein as a putative target for clinical therapy.	info:pmid/16651418#abs:9
ERBB2 --+> Breast Neoplasms		Regulation	The Neu-induced mammary tumors possessed six- to eightfold-higher c-Src kinase activity than the adjacent epithelium.	info:pmid/7903421#abs:5
ERBB2 --+> Breast Neoplasms		Regulation	We have reported that PEA3, an Ets family transcription factor, is overexpressed in HER2/Neu-induced breast tumors and their metastases.	info:pmid/9467955#abs:2
ERBB2 --+> Breast Neoplasms		Regulation	The regulation of ErbB2-induced mammary tumorigenesis by PTB1B occurs through the attenuation of both the MAP kinase and Akt pathways.	info:pmid/17259984#abs:5
ERBB2 --+> Breast Neoplasms		Regulation	Gene expression profiling revealed the transcriptional regulator LIM-only protein 4 (LMO4) is upregulated during ErbB2-induced mouse mammary gland tumorigenesis.	info:pmid/19648968#abs:2
ERBB2 --+> Breast Neoplasms		Regulation	Ling and colleagues demonstrated that loss of the conditional 14-3-3s allele results in accelerated HER2/ERBB2-driven mammary tumorigenesis and metastasis.	info:pmid/22585164#abs:1
ERBB2 --+> Breast Neoplasms		Regulation	Using an animal model, we found that the onset of mammary tumors driven by Her-2/neu expression was accelerated in mice lacking caveolin-1.	info:pmid/22083493#abs:4
ERBB2 --+> Breast Neoplasms		Regulation	These tumor-free at twenty months twenty months. findings suggest a protective role for FHIT in HER2-driven mammary tumors.	info:pmid/17374991#abs:6
ERBB2 --+> Breast Neoplasms		Regulation	The relationship between P185neu-protein tyrosine kinase expression and specific PTPase expression may play a critical role in human breast tumorigenesis.	info:pmid/8097963#abs:11
ERBB2 --+> Breast Neoplasms		Regulation	The humanized anti-HER2 monoclonal antibody trastuzumab (Herceptin; Genentech) effectively inhibits human epidermal growth factor receptor 2 (HER2)-positive breast tumors.	info:pmid/24227890#abs:1
ERBB2 --+> Breast Neoplasms		Regulation	Thus, oncogenic HER2/Neu and ACTR may synergize to orchestrate mammary tumorigenesis through the dysregulation of the transcription factor ER81 and its target genes.	info:pmid/14747462#abs:7
ERBB2 --+> Breast Neoplasms		Regulation	The (HER2/Neu) ErbB2 oncogene is commonly overexpressed in human breast cancer and is sufficient for mammary tumorigenesis in transgenic mice.	info:pmid/19349372#abs:1
ERBB2 --+> Breast Neoplasms		Regulation	Our results may thus indicate that premature senescence represents an inherent anticarcinogenic program during ERBB2-driven mammary tumorigenesis.	info:pmid/15705882#abs:8
ERBB2 --+> Breast Neoplasms		Regulation	These results provide a plausible mechanism for HER2-mediated breast tumor metastasis and establish a functional link between HER2 and CXCR4 signaling pathways.	info:pmid/15542430#abs:6
ERBB2 --+> Breast Neoplasms		Regulation	Vaccination using rat LTR-Neu at the stage of atypical hyperplasia potently inhibited neu-mediated mammary tumorigenesis.	info:pmid/17203220#abs:3
ERBB2 --+> Breast Neoplasms		Regulation	Although studies suggest that Neu is directly involved in the genesis of mammary tumors, the molecular mechanism by which Neu induces tumors is not well understood.	info:pmid/7478608#abs:2
ERBB2 --+> Breast Neoplasms		Regulation	Disruption of SRC-1 inhibited Ets-2-mediated HER2 expression and MMTV-polyoma middle T antigen-stimulated Akt activation in the mammary tumors.	info:pmid/19109434#abs:9
ERBB2 --+> Breast Neoplasms		Regulation	FXYD3 is a FXYD-containing Na,K-ATPase ion channel regulator first identified as a protein overexpressed in murine breast tumors initiated by oncogenic ras or neu.	info:pmid/19893046#abs:1
ERBB2 --+> Breast Neoplasms		Regulation	To study the role of PTHrP in early breast cancer, the effect of conditional deletion of PTHrP was examined in the context of neu-induced mammary tumorigenesis.	info:pmid/19723659#abs:3
ERBB2 --+> Breast Neoplasms		Regulation	Here, disruption of the ubiquitously expressed member of the Akt family of genes, Akt1, in the mouse demonstrates a requirement for Akt1 in ErbB2-induced mammary tumorigenesis.	info:pmid/17460049#abs:2
ERBB2 --+> Breast Neoplasms		Regulation	Indeed, expression of either activated or wild-type neu in the mammary epithelium of transgenic mice results in the induction of mammary tumors.	info:pmid/8799121#abs:2
ERBB2 --+> Breast Neoplasms		Regulation	Thus, like human erbB-2-positive breast tumors, mammary tumorigenesis in this mouse model requires the amplification and commensurate elevated expression of the neu gene.	info:pmid/10716706#abs:7
ERBB2 --+> Breast Neoplasms		Regulation	Loss of heterozygosity analysis was performed on 62 mammary tumors that were induced in (BALB/c x C57BL/6)F1 mouse mammary tumor virus/neu transgenic mice.	info:pmid/10344755#abs:1
ERBB2 --+> Breast Neoplasms		Regulation	We have previously demonstrated that mammary tissue-specific expression of activated ErbB2 under the control of its endogenous promoter results in mammary tumor formation.	info:pmid/17938205#abs:2
ERBB2 --+> Breast Neoplasms		Regulation	Moreover, mammary tumors induced by the neu oncogene, which was introduced by a breeding strategy, showed no differences between mice with or without hP-cadherin.	info:pmid/12919105#abs:13
ERBB2 --+> Breast Neoplasms		Regulation	We propose that Wip1 phosphatase operates within the MKK6/p38 mitogen-activated protein kinases signaling pathway to promote ErbB2-driven mammary gland tumorigenesis.	info:pmid/17016428#abs:5
ERBB2 --+> Breast Neoplasms		Regulation	Treatment of transgenic MMTV-ERBB2/neu mice with 100 mg/kg/day TMI-1 alone induced tumor apoptosis, inhibiting mammary gland tumor occurrence and development.	info:pmid/23028451#abs:12
ERBB2 --+> Breast Neoplasms		Regulation	Despite high levels of Cks1 expression, p27Kip1 levels were not reduced, and were in fact slightly higher in mammary tumors initiated by erbB2, polyoma middle-T and methylnitrosourea.	info:pmid/19360356#abs:5
ERBB2 --+> Breast Neoplasms		Regulation	We observe that LRIG1 protein levels are significantly suppressed in ErbB2-induced mammary tumors in transgenic mice as well as in the majority of ErbB2(+) human breast tumors.	info:pmid/18922900#abs:3
ERBB2 --+> Breast Neoplasms		Regulation	Compared with MMTV-neu mice with two copies of the VDR gene, haploinsufficiency of VDR shortened the latency and increased the incidence of mammary tumor formation.	info:pmid/15333467#abs:8
ERBB2 --+> Breast Neoplasms		Regulation	The excision of c-jun by Cre recombinase reduced cellular migration, invasion, and mammosphere formation of ErbB2-induced mammary tumors.	info:pmid/20053993#abs:5
ERBB2 --+> Breast Neoplasms		Regulation	The c-erbB-2 is sufficient for the induction of mammary tumorigenesis in transgenic mice and the pathology of these mammary tumors strongly resembles human breast cancer.	info:pmid/12213576#abs:3
ERBB2 --+> Breast Neoplasms		Regulation	We previously demonstrated that lifelong feeding of diets enriched in n-3 fatty acids such as docosahexaenoic acid and eicosapentaenoic acid significantly inhibits HER-2/neu-mediated mammary tumorigenesis in mice.	info:pmid/23213007#abs:1
ERBB2 --+> Breast Neoplasms		Regulation	HER2 stimulates breast tumorigenesis by forming protein-protein interactions with a diverse array of intracellular signaling molecules, and evidence suggests that manipulation of these associations holds therapeutic potential.	info:pmid/21185879#abs:3
ERBB2 --+> Breast Neoplasms		Regulation	The absence of cyclin D1 suppresses mammary tumor formation induced by the wild-type or activated mutant form of Neu, which promote multi- and single-step progression of tumorigenesis, respectively.	info:pmid/11803472#abs:3
ERBB2 --+> Breast Neoplasms		Regulation	Using a unique transgenic mouse model of ErbB2-induced mammary tumorigenesis, we demonstrated previously that amplification of ErbB2 is frequently accompanied by loss of the 14-3-3sigma gene.	info:pmid/20439433#abs:2
ERBB2 --+> Breast Neoplasms		Regulation	Taken together, these observations suggest that activation of Akt-1 during ErbB-2-induced mammary tumorigenesis may have opposing effects on tumor growth and metastatic progression.	info:pmid/15126356#abs:8
ERBB2 --+> Breast Neoplasms		Regulation	In contrast, the anti-HER-2/neu antibody therapy is capable of completely inhibiting Tg1-1 tumor growth at early stage, but fails to eradicate well-established Tg1-1 breast tumor (100 mm(3)).	info:pmid/21566669#abs:7
ERBB2 --+> Breast Neoplasms		Regulation	Here, we show that HSF1 is required for the cell transformation and tumorigenesis induced by the human epidermal growth factor receptor-2 (HER2) oncogene responsible for aggressive breast tumors.	info:pmid/20622894#abs:2
ERBB2 --+> Breast Neoplasms		Regulation	Mammary tumors caused by transgenic polyomavirus middle T antigen, activated Neu(Erbb2), or the combination of Neu and transgenic VEGF (Neu; VEGF-25) were all restricted in Ets2(A72/A72) females.	info:pmid/14612405#abs:5
ERBB2 --+> Breast Neoplasms		Regulation	Using a mouse model of ERBB2-initiated mammary tumorigenesis, we first show that ablation of ERRa significantly delays ERBB2-induced tumor development and lowers the levels of amplicon transcripts.	info:pmid/20961995#abs:4
ERBB2 --+> Breast Neoplasms		Regulation	It has been proposed that cross talk between integrin and growth factor receptor signaling such as ErbB2 (HER2) is required for activation of downstream effectors and ErbB2-mediated mammary tumorigenesis.	info:pmid/19147560#abs:1
ERBB2 --+> Breast Neoplasms		Regulation	Stat3 is apparently not required for neu-driven mammary tumorigenesis as tumors developed similarly in both Stat3-sufficient and Stat3-deficient glands.	info:pmid/20027636#abs:3
ERBB2 --+> Breast Neoplasms		Regulation	Genetic deletion of ILK suppresses ErbB2-driven YAP/TAZ activation in mammary tumours, and its pharmacological inhibition suppresses YAP activation and tumour growth in vivo.	info:pmid/24356468#abs:6
ERBB2 --+> Breast Neoplasms		Regulation	DNA vaccination against HER-2/neu is an effective way to induce an immune response able to oppose the spontaneous development of mammary tumours occurring in HER-2/neu transgenic mice.	info:pmid/15944732#abs:1
ERBB2 --+> Breast Neoplasms		Regulation	Conversely, expression of the dominant negative type II receptor decreased the latency of Neu-induced mammary tumor formation while significantly reducing the incidence of extravascular lung metastases.	info:pmid/12808151#abs:4
ERBB2 --+> Breast Neoplasms		Regulation	The results provide genetic evidence that PTPepsilon plays an accessory role in production of mammary tumors in a manner consistent with its upregulation in mammary tumors induced by ras or neu.	info:pmid/10602512#abs:8
ERBB2 --+> Breast Neoplasms		Regulation	Although E2 and overexpression of HER2 can promote mammary tumorigenesis, an inverse relationship between estrogen receptors expression and HER2 overexpression has been found in human breast cancer.	info:pmid/17992604#abs:9
ERBB2 --+> Breast Neoplasms		Regulation	We found that mammary-specific deletion of PTP1B delays the onset of HER2/Neu-evoked mammary tumors, establishing a cell autonomous role for PTP1B in such neoplasms.	info:pmid/21849469#abs:5
ERBB2 --+> Breast Neoplasms		Regulation	These results suggest that the amplification of the proto-oncogenes MYC and ERBB2 and the 11q13 chromosomal region seem to be involved mainly in the genesis of the primary breast tumour rather than its progression.	info:pmid/9310246#abs:3
ERBB2 --+> Breast Neoplasms		Regulation	Human epidermal growth factor receptor 2 (HER2) overexpression leads to mammary tumorigenesis and its elevated levels lead to increase in cancer stem cells , invasion, and metastasis.	info:pmid/22997041#abs:1
ERBB2 --+> Breast Neoplasms		Regulation	To determine how PTP1B deficiency affects HER2-evoked breast tumorigenesis, we generated mouse mammary tumor virus -NeuNT transgenic mice lacking one or both alleles of PTP1B.	info:pmid/17347513#abs:7
ERBB2 --+> Breast Neoplasms		Regulation	The conditional expression of activated HER2/neu gene under its endogenous promoter in the mammary epithelium of the mouse results in accelerated lobular development and focal mammary tumors.	info:pmid/11840334#abs:1
ERBB2 --+> Breast Neoplasms		Regulation	We show that the p53-172H allele and the heterozygous p53 genotype have an identical impact on the latency of ErbB2-induced mammary tumors; there was no evidence of additivity or synergy between p53-172H and the p53(+/-) genotype.	info:pmid/11417997#abs:5
ERBB2 --+> Breast Neoplasms		Regulation	We previously showed that a mammary-specific dominant-negative p53 transgene (WAP-p53(172H)) could accelerate ErbB2-induced mammary tumorigenesis in mice, but was not tumorigenic on its own.	info:pmid/12466138#abs:1
ERBB2 --+> Breast Neoplasms		Regulation	Although Gab2 expression levels were elevated in mammary tumors induced by the Neu (ErbB-2) oncogene, homozygous deletion of Gab2 in mice had only a modest effect on the initiation of Neu-induced mammary tumors.	info:pmid/17310989#abs:3
ERBB2 --+> Breast Neoplasms		Regulation	We have investigated the expression of PEA3, a new member of the ets oncogene family of transcriptional regulatory factors, in neu-induced mammary tumors to learn whether PEA3 plays a role in tumor progression in this organ.	info:pmid/7692372#abs:3
ERBB2 --+> Breast Neoplasms		Regulation	By crossing Hunk(–/–) mice with transgenic mouse models for HER2/neu-induced mammary tumorigenesis, we report that Hunk is required for primary tumor formation induced by HER2/neu.	info:pmid/21393859#abs:5
ERBB2 --+> Breast Neoplasms		Regulation	Expression of a subset of these genes (82) was also changed in the preneoplastic mammary glands compared to wild-type controls, indicating that they may play a pivotal role during early events of ErbB2/Neu-initiated mammary tumorigenesis.	info:pmid/15897883#abs:5
ERBB2 --+> Breast Neoplasms		Regulation	To investigate the role of activated PPARgamma signaling in breast cancer, we compared the function of a constitutively active PPARgamma (PgammaCA) mutant with the wild-type PPARgamma in ErbB2-induced mammary tumorigenesis in vivo.	info:pmid/19934321#abs:3
ERBB2 --+> Breast Neoplasms		Regulation	Thus, our findings reveal that spontaneous HER2-driven mammary tumourigenesis and metastasis formation are neither suppressed, nor altered by immunosurveillance mechanisms, nor promoted by the adaptive immune system.	info:pmid/21480230#abs:6
ERBB2 --+> Breast Neoplasms		Regulation	The rate of HER2/neu-induced mammary tumor formation was substantially delayed by coadministration of the COX-2 inhibitor celecoxib (500 ppm in diet) and the rexinoid LGD1069 (10 mg/kg body weight; oral gavage) to MMTV/neu mice.	info:pmid/19138958#abs:6
ERBB2 --+> Breast Neoplasms		Regulation	mammary tumor virus-matrilysin mice were mated with mammary tumor virus-neu transgenic mice to determine the effect of matrilysin on neu-induced mammary tumorigenesis.	info:pmid/9850086#abs:4
ERBB2 --+> Breast Neoplasms		Regulation	Together, these observations argue that co-expression of ErbB-2 and ErbB-3 may play a critical role in the induction of human breast tumors, and raise the possibility that activating mutations in the ErbB-2 receptor may also contribute to this process.	info:pmid/10205169#abs:8
ERBB2 --+> Breast Neoplasms		Regulation	Previous studies have demonstrated that mice lacking Cyclin D1 were refractory to mammary tumor development induced by the c-neu/erbB-2 oncogene, the rodent ortholog of the HER-2 receptor frequently overexpressed in human breast carcinomas.	info:pmid/16413464#abs:1
ERBB2 --+> Breast Neoplasms		Regulation	A recent study using Wip1-deficient mice revealed that blocking its function significantly impaired RAS and ERBB2-induced breast tumor formation, suggesting that the inhibition of Wip1 could be a broad-spectrum treatment for breast cancer.	info:pmid/15310454#abs:3
ERBB2 --+> Breast Neoplasms		Regulation	Herein, cyclin D1 protein levels were increased in mammary tumors induced by overexpression of wild-type Neu or activating mutants of Neu in transgenic mice and in MCF7 cells overexpressing transforming Neu.	info:pmid/10611246#abs:2
ERBB2 --+> Breast Neoplasms		Regulation	For example, mammary tumors initiated by neu, v-Ha-ras and c-myc have high levels of active Erk/MAP kinase and their anchorage independent growth is strongly inhibited by PD098059, an inhibitor of Mek/ MAP kinase kinase.	info:pmid/9488037#abs:4
ERBB2 --+> Breast Neoplasms		Regulation	We conclude that RPTPepsilon is a physiological activator of Src in Neu-induced mammary tumors and suggest that pharmacological inhibition of phosphatases that activate Src may be useful to augment direct pharmacological inhibition of Src.	info:pmid/12598528#abs:8
ERBB2 --+> Breast Neoplasms		Regulation	A study by Guo et al. published recently in Cell indicates that the signaling function of beta4 integrin actively contributes to the initiation, growth, and invasion of ErbB2-induced mammary tumors in transgenic mice by promoting the activation of c-Jun and STAT3.	info:pmid/16904607#abs:2
ERBB2 --+> Breast Neoplasms		Regulation	However, even though c9,t11-Conjugated linoleic acid was not efficacious in the erbB2 model, its ability to inhibit mammary tumor development in rat models suggests that it may have activity for prevention of some types of breast cancer.	info:pmid/17259656#abs:11
ERBB2 --+> Breast Neoplasms		Regulation	PEA3, a member of the Ets family of transcriptional regulatory proteins, is expressed in a unique spatial and temporal pattern during mouse embryogenesis; its overexpression is positively correlated with HER2-mediated breast tumorigenesis in both humans and mice.	info:pmid/11094084#abs:1
ERBB2 --+> Breast Neoplasms		Regulation	Our data, using a physiologic inhibitor of Src activity (Csk homologous kinase), showed that blocking of Neu-induced Src activity without altering Src expression levels had no significant effects on Neu-mediated mammary tumorigenesis in vivo.	info:pmid/16740714#abs:4
ERBB2 --+> Breast Neoplasms		Regulation	We had also shown that the critical cell cycle regulatory gene cyclin D1 and its promoter were targets of proliferative signaling in prostate cancer cell lines, and that cyclin D1 was required for ErbB-2-induced mammary tumorigenesis.	info:pmid/17483350#abs:3
ERBB2 --+> Breast Neoplasms		Regulation	Protein-tyrosine phosphatase epsilon (PTPepsilon) performs two potentially opposing roles: in Neu-induced mammary tumors, PTPepsilon activates Src downstream of Neu, whereas in other systems PTPepsilon can indirectly down-regulate MAP kinase signaling.	info:pmid/18093973#abs:2
ERBB2 ---| Prostatic Diseases		Regulation	The latency of initiation of prostate disease in both the dorsolateral prostate and ventral prostate was found to be greatly reduced in the probasin-driven ErbB-2 transgene mice × pten +/- model versus the singly modified probasin-driven ErbB-2 transgene mice model, with 100% of the animals presenting with prostate disease by 16 months of age.	info:doi/10.2353/ajpath.2009.080859#body:64
ERBB2 ---> epidermis hyperplasia		Regulation	Thus, the UV-induced activation of Erbb2 augments epidermal hyperplasia, a response that becomes more pronounced with multiple UV exposures.	info:pmid/19406993#body:66
ERBB2 ---> epidermis hyperplasia		Regulation	... BK5.erbB2 mice treated with the 7,12-dimethylbenz(a) anthracene/12-O-tetradecanoylphorbol-13-acetate protocol and maintained continuously on GW2974 had ...	info:pmid/20682802#cont:188
ERBB2 ---> epidermis hyperplasia		Regulation	Doxycycline-inducible, conditional expression of activated ERBB2 in adult animals resulted in hyperplasia of the epidermis and hair follicles; prenatal expression caused perinatal death.	info:pmid/18556782#body:81
ERBB2 ---> epidermis hyperplasia		Regulation	For example, overexpression of a constitutively active form of erbB-2, a member of the epidermal growth factor receptor family, in the hair follicles and the basal cells of the epidermis resulted in profound epidermal, dermal, and hair follicle abnormalities, including epidermal hyperplasia, preneoplasia, papilloma, hyperkeratosis, dyskeratosis, and dermal hyperplasia.	info:pmid/9708797#body:10
ERBB2 ---> Skin Diseases		Regulation	We propose that repeated cycles of Erbb2 activation on chronic UV exposure deregulates the response of the skin to UV, contributing to UV-induced skin pathologies such as cancer.	info:pmid/17003495#body:24
ERBB2 ---> Ovarian Neoplasms		Regulation	Accelerated HER-2 degradation enhances ovarian tumor recognition by CTL.	info:pmid/11269662#title:1
ERBB2 ---> Ovarian Neoplasms		Regulation	Src directly associates with EGFR and HER2, both of which are involved in ovarian tumorigenesis.	info:pmid/23402742#body:162
ERBB2 ---> Ovarian Neoplasms		Regulation	However, whether HER2 is involved in epidermal growth factor-induced Serous borderline ovarian tumors and low-grade serous carcinomas cell motility remains unknown.	info:pmid/22479527#cont:190
ERBB2 ---> Ovarian Neoplasms		Regulation	Although several oncogenes (eg, c-ErbB1, HER-2/neu, c-fms, K-ras) and tumor suppressor genes (eg, BRCA1, p53, DOC-2) have been implicated to be involved in ovarian tumor formation, the pathogenic mechanisms by which normal ovarian epithelial cells become malignant remain poorly understood.	info:pmid/11485919#body:6
ERBB2 ---> Ovarian Neoplasms		Regulation	However, we have not tested other genes, such as HER-2/neu, FGFs, TGF-ß, met, and BRCA 1 and 2, that have been shown to play a role in ovarian tumorigenesis.	info:doi/10.1016/S1535-6108(01)00002-2#body:156
ERBB2 ---> Ovarian Neoplasms		Regulation	HER2 amplification is relatively common in ovarian mucinous carcinomas.	urn:hash::md5:d81fc86a78530e6c26ab357b2b10d2b7
ERBB2 ---> Ovarian Neoplasms		Regulation	Mutated p53 and HER-2/neu play a role in the etiology of ovarian cancer.	info:pmid/10391533#abs:1
ERBB2 ---> Ovarian Neoplasms		Regulation	Overexpression of both p53 and one of the EGFR, c-erbB-2 and c-erbB-3 is a worse prognostic indicator in patients with endometrioid carcinoma of the ovary.	info:pmid/11324501
ERBB2 ---> Ovarian Neoplasms		Regulation	In addition, the gene amplification of the HER-2/neu suggests that HER-2 is a potential target for treatment in ovarian cancer.	info:pmid/16785787#abs:9
ERBB2 ---> Ovarian Neoplasms		Regulation	The results suggest that amplification of the c-erb B-2/neu gene may play a role in the pathogenesis of ovarian carcinoma.	info:pmid/2569708#abs:7
ERBB2 ---> Ovarian Neoplasms		Regulation	Overexpression of erbB-2 plays a key role in tumorigenesis and the progression of tumors such as breast cancer and ovarian cancer.	info:pmid/16367926#abs:2
ERBB2 ---> Ovarian Neoplasms		Regulation	The aim of this study was to investigate the antitumor effects of HER2-directed combination therapy in ovarian cancer xenograft models to evaluate their potential.	info:pmid/21571868#abs:1
ERBB2 ---> Ovarian Neoplasms		Regulation	The SKOV-3 ovarian carcinoma cell line, one of the only models for HER2-driven ovarian cancer, expresses a major uncharacterized 8-kb alternative HER-2 transcript.	info:pmid/10479501#abs:2
ERBB2 ---> Ovarian Neoplasms		Regulation	Here, we explore HER2 amplification and KRAS mutation status in an independent cohort of 189 Mucinous ovarian carcinomas (MCs) and 199 mucinous borderline ovarian tumours (MBOTs) and their association to clinicopathological features.	urn:hash::md5:ba3dc9d63d6ef765effb3acf324c6e16
ERBB2 ---> Ovarian Neoplasms		Regulation	Previous reports have shown that certain anti-HER2 antibodies and heregulin can inhibit clonogenic growth of breast and ovarian cancers that overexpress HER2.	info:pmid/10656457#abs:1
ERBB2 ---> intraductal papillary mucinous tumor		Regulation	Genetic alterations in Intraductal papillary-mucinous neoplasms have been reported to involve activating point mutations in the K- ras oncogene and overexpression of HER-2/ neu (c-erbB2) gene product, although the frequency of these changes is controversial.	info:pmid/11733352#body:6
ERBB2 ---> intraductal papillary mucinous tumor		Regulation	Genetic alterations in Intraductal papillary mucinous neoplasms have been reported to involve activating point mutations in the K- ras oncogene, overexpression of the HER-2/ neu (c-erbB2) gene product, loss of heterozygosity at several chromosomal loci, and inactivating mutations in the p53 and STK11/LKB1 tumor-suppressor genes.	info:pmid/14982844#body:10
ERBB2 --+> Hyperplasia		Regulation	HER2/neu-induced mammary hyperplasia was also substantially reduced in Cox-2 null mice.	info:pmid/16267038#abs:7
ERBB2 --+> Hyperplasia		Regulation	Decreased proliferation and increased apoptosis were seen in MMTV-HER2 and MMTV-Neu mammary glands lacking ErbB3, thus inhibiting premalignant HER2-induced hyperplasia.	info:pmid/22461506#abs:4
ERBB2 --+> Hyperplasia		Regulation	Expression of HER-2/neu paralleled with the hyperplasia grading, in most cases being negative in normal duct epithelium, weak in flat hyperplasia, and moderate to strong in atypical papillary hyperplasia and carcinoma in situ.	info:pmid/9798411#abs:8
ERBB2 --+> Hyperplasia		Regulation	The increased expression of TGF-alpha and ErbB2 in rheumatoid arthritis synovial fluid and synovial membrane may give rise to an abnormal growth pattern, contributing to inflammatory synovial hyperplasia.	info:pmid/16134726#abs:13
ERBB2 --+> Hyperplasia		Regulation	In contrast, expression of the c-neu transgene in the parotid gland or epididymis leads to benign, bilateral epithelial hypertrophy and hyperplasia which does not progress to full malignant transformation during the observation period.	info:pmid/2898299#abs:4
ERBB2 --+> Hyperplasia		Regulation	Therefore, Hsp70 knockout prevented Her2-induced tissue hyperplasia.	info:pmid/21297664#cont:202
ERBB2 --+> Hyperplasia		Regulation	We next assayed for molecular polarity in stratified hyperplasias induced by expression of activated ERBB2.	info:pmid/24550116#cont:184
ERBB2 --+> Hyperplasia		Regulation	Together, these data indicate that loss of EphA2 inhibits ErbB2-initiated mammary epithelial cell hyperplasia.	info:pmid/18079969#body:113
ERBB2 --+> Hyperplasia		Regulation	Neu trophils also promote mucous cell hyperplasia via secretion of ser ine proteases and reactive oxygen species (9).	info:pmid/23634855#cont:17
ERBB2 --+> Hyperplasia		Regulation	However, hyperplasias and tumors induced by polyoma middle T antigen, Neu or H-Ras are more homogeneous and do not express keratin 6.	info:pmid/16790075#body:232
ERBB2 --+> Hyperplasia		Regulation	The expression of ErbB-2 as a mouse transgene causes multifocal hyperplasia of renal tubular epithelial cells and cyst formation25.	info:pmid/11380803#body:224
ERBB2 --+> Hyperplasia		Regulation	Conditional expression of the ErbB2 oncogene elicits reversible hyperplasia in stratified epithelia and up-regulation of TGFalpha expression in transgenic mice.	info:pmid/15245431#body:299
ERBB2 --+> Hyperplasia		Regulation	Conditional expression of the ErbB2 oncogene elicits reversible hyperplasia in stratified epithelia and up-regulation of TGFalpha expression in transgenic mice.	info:pmid/10380881#title:1
ERBB2 --+> Hyperplasia		Regulation	On the other hand, hyperplasias and tumors driven by Neu, H-Ras, or the polyomavirus middle T antigen do not express cytokeratin 6 or Sca-1 and are much more homogenous in nature (10).	info:pmid/15738393#body:229
ERBB2 --+> Hyperplasia		Regulation	In this regard, overexpression of ErbB2 resulted in tubular hyperplasia and the development of renal cysts in transgenic mice .	info:pmid/18761338#body:122
ERBB2 --+> Hyperplasia		Regulation	mammary tumor virus-neu-induced mammary hyperplasia and tumors in the C57/Bl6 background are estrogen receptor alpha negative (ERa-) (Cardiff et al., 2000; Henry et al., 2004).	info:pmid/20890308#cont:70
ERBB2 --+> Hyperplasia		Regulation	It has been shown previously that neu, mos and ret transgenes can also induce Harderian gland hyperplasia, thus revealing an unusual response by this organ to various classes of oncogenes (Heath et al., 1992; Lucchini et al., 1992; Sinn et al., 1987).	info:pmid/11103935#body:138
ERBB2 --+> Hyperplasia		Regulation	For example, loss of transforming growth factor-a affects hair follicle structure, whereas the overexpression of the same ligand or overexpression of the isoform ERBB2 causes skin hyperplasia and enhanced tumor formation.	info:pmid/22170487#cont:171
ERBB2 --+> Hyperplasia		Regulation	In contrast, null mutations in several other genes, such as heparin-binding epidermal growth factor (HB-EGF), ErbB2, HOP, PTEN, and phospholamban, result in myocardial hyperplasia, and/or hypertrophy as well as reduced contractile function .	info:pmid/14499647#body:27
ERBB2 --+> Hyperplasia		Regulation	In transgenic mice, genetic ablation of ERBB3 in the mammary gland via Cre-mediated recombination abrogates ERBB2-driven mammary hyperplasias, DCIS, invasive cancers, and metastases ( ).	info:pmid/24651011#body:94
ERBB2 --+> Hyperplasia		Regulation	These data collectively indicate that acute activation of the ErbB2 oncogene induces hyperplasias that exhibit DNA damage response signaling and ARF induction, leading to p53 stabilization, apoptosis, and senescence. [Fig. 3.] View larger version: In this window.	info:pmid/20133707#body:128
ERBB2 --+> Hyperplasia		Regulation	In conclusion, overexpression of wild-type erbB2 in epidermal basal cells of mouse skin leads to a characteristic phenotype, i.e., alopecia, hyperplasia of follicular and interfollicular epidermis, and sebaceous gland enlargement.	info:pmid/10980598#body:268
ERBB2 --+> Hyperplasia		Regulation	In contrast to the activated Ha-Ras V12 or the truncated erbB2/neu or int3/Notch4 intra oncogenes that induce frequent hyperplasia of the Harderian glands, when expressed under the regulation of the same mammary tumor virus LTR, we have not observed such a phenotype with Notch1 intra or Notch3 intra.	info:pmid/16507912#body:238
ERBB2 --+> Hyperplasia		Regulation	For example, overexpression of a constitutively active form of erbB-2, a member of the epidermal growth factor receptor family, in the hair follicles and the basal cells of the epidermis resulted in profound epidermal, dermal, and hair follicle abnormalities, including epidermal hyperplasia, preneoplasia, papilloma, hyperkeratosis, dyskeratosis, and dermal hyperplasia.	info:pmid/9708797#body:10
ERBB2 --+> Neoplasm Metastasis		Regulation	Overexpression of HER2 could directly lead to tumorigenesis and metastasis.	info:pmid/23289141#abs:2
ERBB2 --+> Neoplasm Metastasis		Regulation	However, the mechanism by which ErbB2 might contribute to metastasis is not well defined.	info:pmid/22105364#abs:2
ERBB2 --+> Neoplasm Metastasis		Regulation	ErbB2 (HER2, Neu) and Ras play key roles in tumor invasion and metastasis.	info:pmid/16510594#abs:1
ERBB2 --+> Neoplasm Metastasis		Regulation	Genetic alterations within ERBB2 have been shown to induce carcinogenesis and metastasis.	info:pmid/15550452#abs:2
ERBB2 --+> Neoplasm Metastasis		Regulation	The c-erbB-2 proto-oncogene is important for tumor invasiveness and metastases.	info:pmid/19621664#abs:1
ERBB2 --+> Neoplasm Metastasis		Regulation	Restoration of RECK provides a novel strategy for the inhibition of HER-2/neu-induced metastasis.	info:pmid/16377629#abs:14
ERBB2 --+> Neoplasm Metastasis		Regulation	The enhanced ErbB3/ErbB2 signaling causes tumorigenesis, invasion, and metastasis.	info:pmid/19561085#abs:2
ERBB2 --+> Neoplasm Metastasis		Regulation	ERBB2 may be involved in the malignancy and metastasis of colorectal cancer.	info:pmid/22200761#abs:7
ERBB2 --+> Neoplasm Metastasis		Regulation	Although ErbB2 is known to enhance breast cancer metastasis, the signaling events responsible for this remain elusive.	info:pmid/16407820#abs:1
ERBB2 --+> Neoplasm Metastasis		Regulation	In animal models, HER-2/neu overexpression was shown to enhance malignancy and metastasis phenotypes.	info:pmid/7607574#abs:2
ERBB2 --+> Neoplasm Metastasis		Regulation	These observations suggest that overexpression of the unactivated neu protein can induce metastatic disease after long latency.	info:pmid/1359541#abs:7
ERBB2 --+> Neoplasm Metastasis		Regulation	The expression of HER-2/neu may play a role in the invasion, metastasis and progression of hepatocellular carcinoma.	info:pmid/20159713#abs:6
ERBB2 --+> Neoplasm Metastasis		Regulation	Prior results have suggested that tetraspanin CD151 might contribute to ErbB2-driven breast cancer growth, survival, and metastasis.	info:pmid/22952421#abs:2
ERBB2 --+> Neoplasm Metastasis		Regulation	Recently, we have shown that RhoB suppresses EGFR-, ErbB2-, Ras- and Akt-mediated malignant transformation and metastasis.	info:pmid/16909123#abs:1
ERBB2 --+> Neoplasm Metastasis		Regulation	Our study suggests that overexpression of ErbB2 may augment ethanol-elicited signaling and promote ethanol-stimulated tumor metastasis.	info:pmid/12917629#abs:14
ERBB2 --+> Neoplasm Metastasis		Regulation	These observations argue that Grb2 and Shc play important and distinct roles in ErbB-2/Neu-induced mammary tumorigenesis and metastasis.	info:pmid/11238891#abs:9
ERBB2 --+> Neoplasm Metastasis		Regulation	The E1A gene, which functions by inhibiting these steps, is thus a suppressor gene for c-erbB2/neu-induced experimental metastasis.	info:pmid/1359495#abs:10
ERBB2 --+> Neoplasm Metastasis		Regulation	We have reported that PEA3, an Ets family transcription factor, is overexpressed in HER2/Neu-induced breast tumors and their metastases.	info:pmid/9467955#abs:2
ERBB2 --+> Neoplasm Metastasis		Regulation	The results also suggest that neu-specific monoclonal antibodies may have preventative or therapeutic potential for neu-induced metastasis.	info:pmid/1682865#abs:6
ERBB2 --+> Neoplasm Metastasis		Regulation	Our data indicate that Her-2 overexpression increases the outgrowth of metastatic tumor cells in the brain in this model system.	info:pmid/17483330#abs:9
ERBB2 --+> Neoplasm Metastasis		Regulation	Ling and colleagues demonstrated that loss of the conditional 14-3-3s allele results in accelerated HER2/ERBB2-driven mammary tumorigenesis and metastasis.	info:pmid/22585164#abs:1
ERBB2 --+> Neoplasm Metastasis		Regulation	Our results suggest that c-erbB-2 gene may play an important role in the development of metastasis from colorectal cancer.	info:pmid/9413188#abs:10
ERBB2 --+> Neoplasm Metastasis		Regulation	Her-2/neu over-expression increased the odds of non-sentinel lymph node metastases (OR 4.3, p = 0.01) and extranodal disease (OR 7.9, p < 0.001).	info:pmid/23523315#abs:7
ERBB2 --+> Neoplasm Metastasis		Regulation	These results provide a plausible mechanism for HER2-mediated breast tumor metastasis and establish a functional link between HER2 and CXCR4 signaling pathways.	info:pmid/15542430#abs:6
ERBB2 --+> Neoplasm Metastasis		Regulation	Our studies have identified novel modulators that are likely to be intricately involved in HER-2/neu-driven tumour proliferation, invasion and metastasis.	info:pmid/21136783#abs:8
ERBB2 --+> Neoplasm Metastasis		Regulation	Our previous study demonstrates that HER-2/Neu oncogene inhibits a matrix metalloproteinase inhibitor and tumor metastasis suppressor RECK to promote metastasis.	info:pmid/21255571#abs:1
ERBB2 --+> Neoplasm Metastasis		Regulation	A recent in vitro study has suggested that overexpression of ERBB2 may mediate breast tumour progression and metastasis by inhibiting the transcription of the E-cadherin gene.	info:pmid/7496594#abs:1
ERBB2 --+> Neoplasm Metastasis		Regulation	Epidermal growth factor family members: EGF, EGFR and the c-erbB-2(HER-2/neu) are involved in the growth of pancreatic ductal carcinoma, its invasiveness and metastases.	info:pmid/20430737#abs:1
ERBB2 --+> Neoplasm Metastasis		Regulation	HER2 is a member of the epidermal growth factor receptor (EGFR) family of tyrosine kinases and is involved in the growth, invasion, metastasis, and prognosis of breast cancer.	info:pmid/11595120#abs:1
ERBB2 --+> Neoplasm Metastasis		Regulation	Tiam1-deficiency delayed Neu-induced tumor initiation and reduced metastasis but had no effect on the growth of the MMTV-c-neu tumors.	info:pmid/18592271#abs:8
ERBB2 --+> Neoplasm Metastasis		Regulation	Through up-regulating VEGF-C expression, HER-2 overexpression induces lymphangiogenesis, promotes metastasis, and results in the poor prognosis of breast cancer.	info:pmid/17425844#abs:7
ERBB2 --+> Neoplasm Metastasis		Regulation	Genetic alterations of the proto-oncogene human epidermal growth factor receptor (HER-2/neu) have been shown to induce malignant transformation and metastasis.	info:pmid/18837888#abs:1
ERBB2 --+> Neoplasm Metastasis		Regulation	The results indicate that the expression of EGFR, c-erbB-2, VEGF or matrix metalloproteinases play an important role in tumor growth, invasion and metastasis in Head and neck squamous cell carcinomas.	info:pmid/15254682#abs:9
ERBB2 --+> Neoplasm Metastasis		Regulation	Human epidermal growth factor receptor 2 (HER2) overexpression leads to mammary tumorigenesis and its elevated levels lead to increase in cancer stem cells , invasion, and metastasis.	info:pmid/22997041#abs:1
ERBB2 --+> Neoplasm Metastasis		Regulation	Amplification and/or overexpression of the C-erbB-2 gene has been demonstrated in breast and gastric cancer and is thought to be involved in the process of gastric cancer metastasis.	info:pmid/8397058#abs:1
ERBB2 --+> Neoplasm Metastasis		Regulation	Therefore, blockade of TGFß:HER2 crosstalk may suppress breast cancer progression and metastasis, and enhance the efficiency of conventional therapies in patients with HER2-overexpressing breast cancer.	info:pmid/21590373#abs:8
ERBB2 --+> Neoplasm Metastasis		Regulation	Abnormal HER2 activation, either through HER2 overexpression or heregulin (HRG):HER3 binding, elicits the formation of potent HER2-HER3 heterodimers and drives breast cancer cell growth and metastasis.	info:pmid/23378579#abs:2
ERBB2 --+> Neoplasm Metastasis		Regulation	Overexpression of HER-2/neu (also known as c-erbB-2) proto-oncogene frequently occurs in many different types of human cancers, including ovarian carcinoma, and is known to enhance tumor metastasis and chemoresistance.	info:pmid/10851070#abs:1
ERBB2 --+> Neoplasm Metastasis		Regulation	The human epidermal growth factor receptor 2 (HER2) and hormone receptor status of recurrent breast cancer may change between the tumor and metastases from negative to positive and vice versa, potentially affecting the treatment regimen.	info:pmid/23352656#abs:1
ERBB2 --+> Neoplasm Metastasis		Regulation	Human epidermal growth factor receptor 2 (HER2) amplification and overexpression play a central role in initiation, progression and metastasis of some common cancers, including breast and gastric cancer.	info:pmid/21505336#abs:1
ERBB2 --+> Neoplasm Metastasis		Regulation	Overexpression of p185erbB2/neu has been demonstrated in approximately 30% of prostatic carcinomas and has been shown to induce tumorigenesis and metastasis in a prostatic epithelial cell line, NbE.	info:pmid/9824630#abs:1
ERBB2 --+> Neoplasm Metastasis		Regulation	Thus, our findings reveal that spontaneous HER2-driven mammary tumourigenesis and metastasis formation are neither suppressed, nor altered by immunosurveillance mechanisms, nor promoted by the adaptive immune system.	info:pmid/21480230#abs:6
ERBB2 --+> Neoplasm Metastasis		Regulation	HER2, a member of the human epidermal growth factor (EGF) receptor family, not only plays important roles in the progression of breast cancer tumorigenesis and metastasis, but may protect cancer cells from conventional cytotoxic therapies as well.	info:pmid/14617784#abs:1
ERBB2 --+> Neoplasm Metastasis		Regulation	In this study, to explore the possibility that ERBB2 mutation is involved in the metastasis mechanism, we analyzed the kinase domain of ERBB2 for the detection of somatic mutations in 58 gastric adenocarcinomas with lymph node metastasis.	info:pmid/16309427#abs:4
ERBB2 --+> Neoplasm Metastasis		Regulation	Elevated circulating IGF-I had no effect upon ErbB2-induced mammary tumorigenesis or metastasis, with median time to tumor formation being 30 wks and 33 wks in TTR-IGF-I/ErbB2 bigenic and ErbB2 mice respectively (p = 0.65).	info:pmid/21867536#abs:11
ERBB2 --+> Neoplasm Metastasis		Regulation	Since the enhanced expression of HER2/neu results in increased tumor invasion/metastasis (1), these data suggest that, at least in vitro, HER2/neu-induced expression of urokinase may contribute to tumor progression in p185neu-positive cancers.	info:pmid/7653995#abs:5
ERBB2 --+> Neoplasm Metastasis		Regulation	However, only 25% of invasive breast cancer overexpress ErbB2, indicating that ErbB2 alone is not sufficient to drive metastasis and additional risk factors are necessary for the progression of ErbB2-overexpressing ductal carcinoma in situ to invasive breast cancer.	info:pmid/20009581#abs:3
ERBB2 --+> Neoplasm Metastasis		Regulation	Together, activation of ErbB2 and downstream signaling pathways can lead to increased Src protein synthesis and decreased Src protein degradation resulting in Src up-regulation and activation, which play critical roles in ErbB2-mediated breast cancer invasion and metastasis.	info:pmid/15753384#abs:8
ERBB2 --+> Neoplasm Metastasis		Regulation	Approximately 15% to 30% of breast cancers overexpress the protein HER-2/neu at the primary site, but there are few data on whether metastases from these tumors overexpress HER-2/neu and might be responsive to the potentially toxic anti-HER-2/neu immunotherapy (trastuzumab [Herceptin]) used in patients with disseminated disease.	info:pmid/14567724#abs:2
ERBB2 --+> Neoplasm Metastasis		Regulation	Systemic treatment of primary invasive breast cancer patients with synchronous axillary metastasis is currently based on the biomarker characteristics of the primary tumor; however, hormone receptors and HER2 status may change throughout tumor progression from the primary tumor to the synchronous axillary metastasis.	info:pmid/24307349#abs:2
ERBB2 --+> Neoplasm Metastasis		Regulation	Transfected neu oncogene induces human prostate cancer metastasis.	info:pmid/8604395#title:1
ERBB2 --+> Neoplasm Metastasis		Regulation	Mammary tumor formation and metastasis evoked by a HER2 splice variant.	info:pmid/23867476#title:1
ERBB2 --+> Neoplasm Metastasis		Regulation	ErbB-2 signals through Plexin-B1 to promote breast cancer metastasis.	info:pmid/24043639#cont:627
ERBB2 --+> Neoplasm Metastasis		Regulation	ErbB-2 signals through Plexin-B1 to promote breast cancer metastasis.	info:pmid/22378040#title:1
ERBB2 --+> Neoplasm Metastasis		Regulation	Angiogenic acceleration of Neu induced mammary tumor progression and metastasis.	info:pmid/14729621#title:1
ERBB2 --+> Neoplasm Metastasis		Regulation	Nonetheless, regulators of HER2-mediated metastasis remain poorly characterized.	info:pmid/23592719#cont:23
ERBB2 --+> Neoplasm Metastasis		Regulation	HER2 and mutant PIK3CA cooperate to promote mammary tumor formation and metastasis.	info:pmid/23940356#cont:113
ERBB2 --+> Neoplasm Metastasis		Regulation	Abnormal expression of Her-2/neu can result in tumorigenesis and metastasis .	info:pmid/23822993#body:108
ERBB2 --+> Neoplasm Metastasis		Regulation	ErbB2 overexpression impairs regression and enhances metastasis following IGF-IR downregulation	info:pmid/20825649#cont:211
ERBB2 --+> Neoplasm Metastasis		Regulation	There have been significant recent additions to the arsenal of HER2-directed therapy for metastatic disease.	info:pmid/24528543#body:101
ERBB2 --+> Neoplasm Metastasis		Regulation	However, it did induce metastatic disease of cells that had been initiated by oncogenes such as c-erbB-2/neu.	info:pmid/16265347#body:183
ERBB2 --+> Neoplasm Metastasis		Regulation	A naturally occurring HER2 carboxy-terminal fragment promotes mammary tumor growth and metastasis.	info:pmid/19364815#title:1
ERBB2 --+> Neoplasm Metastasis		Regulation	Expression of activated ERBB2/NEU oncogene is sufficient to induce experimental metastasis ( ).	info:pmid/16343545#body:18
ERBB2 --+> Neoplasm Metastasis		Regulation	These findings suggest that restoration of RECK would prevent the inhibition of HER-2/neu-induced metastasis.	info:pmid/22292753#cont:165
ERBB2 --+> Neoplasm Metastasis		Regulation	This study also demonstrates that inhibition of Skp2 or Her2 may suppress tumor invasion and metastasis.	info:pmid/22705896#body:160
ERBB2 --+> Neoplasm Metastasis		Regulation	Heterozygous or Homozygous Loss of PTEN Function Accelerates ErbB-2-induced Mammary Tumorigenesis and Metastasis.	info:pmid/19435886#body:109
ERBB2 --+> Neoplasm Metastasis		Regulation	Various studies show that HER2 overexpression is important in oncogenic transformation, tumorigenesis and metastasis .	info:pmid/24041695#body:108
ERBB2 --+> Neoplasm Metastasis		Regulation	However, the mutation or overexpression of HER2 could directly lead to tumorigenesis as well as metastasis.	info:pmid/20385184#body:60
ERBB2 --+> Neoplasm Metastasis		Regulation	DNA vaccination against neu reduces breast cancer incidence and metastasis in mice.	info:pmid/11393278#title:1
ERBB2 --+> Neoplasm Metastasis		Regulation	Inhibition of experimental metastasis by vaccination with SINCP-neu and adenovirus-neu.	info:pmid/16168101#body:154
ERBB2 --+> Neoplasm Metastasis		Regulation	Constitutively active Stat3 enhances neu-mediated migration and metastasis in mammary tumors via upregulation of Cten.	info:pmid/21652634#cont:395
ERBB2 --+> Neoplasm Metastasis		Regulation	Constitutively active Stat3 enhances neu-mediated migration and metastasis in mammary tumors via upregulation of Cten.	info:pmid/20215508#title:1
ERBB2 --+> Neoplasm Metastasis		Regulation	Introduction of the HER2/ neu gene into transgenic mice has also been found to induce mammary tumors and metastasis.	info:pmid/11949754#body:23
ERBB2 --+> Neoplasm Metastasis		Regulation	Suppression of ErbB2 or ErbB3 expression significantly reduced intravasation and metastasis (Xue et al., 2006b[Go]).	info:pmid/17881501#body:223
ERBB2 --+> Neoplasm Metastasis		Regulation	Consequently, targeting both EGFR and HER2 could be an useful therapeutic strategy for the prevention of ovarian cancer metastasis.	info:pmid/23542467#body:108
ERBB2 --+> Neoplasm Metastasis		Regulation	Mechanisms of c-erbB2/neu oncogene-induced metastasis and repression of metastatic properties by adenovirus 5 E1A gene products.	info:pmid/17993237#cont:492
ERBB2 --+> Neoplasm Metastasis		Regulation	Overexpression of Her-2/neu has been found to play a role in cellular transformation, tumorigenesis, and metastasis .	info:pmid/16182348#body:91
ERBB2 --+> Neoplasm Metastasis		Regulation	Moreover, introduction of the HER2/ neu gene into transgenic mice induces mammary tumors and metastases ( ).	info:pmid/12860460#body:23
ERBB2 --+> Neoplasm Metastasis		Regulation	Also, in an animal model study, HER-2 overexpression increased the outgrowth of metastatic tumor cells in the brain.	info:pmid/21871802#body:52
ERBB2 --+> Neoplasm Metastasis		Regulation	HER2-driven breast tumorigenesis and metastasis formation is independent of the adaptive immune system.	info:pmid/24155680#cont:474
ERBB2 --+> Neoplasm Metastasis		Regulation	Association of Src with Her2 results in increased Src kinase activity and plays a role in Her2-mediated invasion and metastasis (38).	info:pmid/21859709#cont:224
ERBB2 --+> Neoplasm Metastasis		Regulation	Physiological levels of Akt1 promote and reduced levels of Akt1 reduce ErbB2-mediated mammary tumor metastases in vivo.	info:pmid/17460049#body:199
ERBB2 --+> Neoplasm Metastasis		Regulation	Mechanisms of c-erbB2/neu oncogene-induced metastasis and repression of metastatic properties by adenovirus 5 early region 1A gene products.	info:pmid/17993239#cont:468
ERBB2 --+> Neoplasm Metastasis		Regulation	Thus, c-erbB2 gene amplification or protein overexpression is now considered to be involved in the tumorigenesis or metastasis of gastric cancers.	info:pmid/24005419#cont:259
ERBB2 --+> Neoplasm Metastasis		Regulation	Tyrosine kinase inhibitors, emodin and its derivative repress HER-2/neu-induced cellular transformation and metastasis-associated properties.	info:pmid/9671406#title:1
ERBB2 --+> Neoplasm Metastasis		Regulation	Expression of the neu protooncogene in the mammary epithelium of transgenic mice induces metastatic disease.	info:pmid/20453876#body:378
ERBB2 --+> Neoplasm Metastasis		Regulation	Her-2 overexpression induces VEGF expression, robust angiogenesis, tumor growth, tumor progression, and metastasis.	info:pmid/23933263#body:283
ERBB2 --+> Neoplasm Metastasis		Regulation	The median HER2/CEP17 ratio was found to increase from 8.3 (range: 3.1-18.4) in the primary tumour to 10.9 (range: 4.6-20.8) in the matched metastasis.	info:pmid/23473771#body:35
ERBB2 --+> Neoplasm Metastasis		Regulation	As a matter of fact, HER-2 overexpression is more frequent in metastases, which suggests that HER-2 may play a role in metastasis development .	info:pmid/23566949#body:151
ERBB2 --+> Neoplasm Metastasis		Regulation	Indeed, up-regulation of CXCR4 in HER2 cancer cells is essential to HER2-mediated tumor metastases .	info:pmid/24406211#body:201
ERBB2 --+> Neoplasm Metastasis		Regulation	Furthermore, ErbB-2 expression is also correlated with poor prognosis due to the resistance to chemotherapy (23) and increased metastasis (24, 25).	info:pmid/11940572#body:51
ERBB2 --+> Neoplasm Metastasis		Regulation	HER-2 over-expression is associated with increased tumor growth, increased rate of metastasis, and decreased overall survival rate for the patient .	info:pmid/20149699#body:21
ERBB2 --+> Neoplasm Metastasis		Regulation	... ErbB2 is also frequently associated with aggressive clinical course of breast cancer, decreased disease-free survival, poor prognosis, and development of ...	info:pmid/17138652#body:302
ERBB2 --+> Neoplasm Metastasis		Regulation	Li YM, Pan Y, Wei Y, Cheng X, Zhou BP, Tan M, Zhou X, Xia W, Hortobagyi GN, Yu D, Hung MC (2004) Upregulation of CXCR4 is essential for HER2-mediated tumor metastasis.	info:pmid/17245339#body:217
ERBB2 --+> Neoplasm Metastasis		Regulation	However, it should be noted that patients with HER2 extracellular domain-elevated recurrent or metastatic cancer in this group accounted for 22.6% of the patients in this group.	info:pmid/23114645#cont:161
ERBB2 --+> Neoplasm Metastasis		Regulation	Metastasis induced by overexpression of p185neu-T after orthotopic injection into a prostatic epithelial cell line (NbE).	info:pmid/9254883#title:1
ERBB2 --+> Neoplasm Metastasis		Regulation	ErbB2 overexpression in the mouse mammary gland is sufficient to induce metastatic tumors , underscoring its oncogenic potential.	info:pmid/20868762#body:6
ERBB2 --+> Neoplasm Metastasis		Regulation	In animal models, overexpression of HER2 promotes metastasis to lymph node, lung, bone, and brain.	info:pmid/23895915#body:49
ERBB2 --+> Neoplasm Metastasis		Regulation	In vitro and animal studies have indicated that HER2 gene amplification and protein overexpression play a pivotal role in oncogenic transformation, tumorigenesis and metastasis .	info:pmid/10741274#body:11
ERBB2 --+> Neoplasm Metastasis		Regulation	These data might contribute to the understanding of how Her-2/neu overexpression in human breast cancer affects tumor malignancy and metastasis (Fig. 5).	info:pmid/15743500#body:240
ERBB2 ---> Inflammation		Regulation	We hypothesized that Neu-164 and Neu-107 would inhibit acute cigarette smoke-induced inflammation.	info:pmid/23686858#abs:4
ERBB2 ---> Inflammation		Regulation	We found that transient Erbb2 activation augments UV-induced inflammation and regulates the expression of a myriad of effectors of this response.	info:pmid/17003495#body:203
ERBB2 ---> Inflammation		Regulation	These networks reveal involvement of key proteins including TNFa, NFkB, c-myc, Her2/Neu, b-catenin, Jnk and Erk1/2 proteins that regulate inflammation, survival and proliferation. doi:10.1371/journal.pone.0016352.g005	info:pmid/21305022#cont:658
ERBB2 ---> Inflammation		Regulation	As EGFR and ErbB2 promote intestinal epithelial cell survival in vitro and in vivo in the presence of TNF-a, we hypothesized that ErbB2 and ErbB3 protect the intestinal epithelium during injury and inflammation in vivo.	info:pmid/22157714#cont:42
ERBB2 ---> Inflammation		Regulation	This approach is currently being applied to other self-antigens, such as epidermal growth factor and HER2 (involved in cancer), PCSK9 (involved in cardiovascular disease), and C5a (involved in inflammation), as well as to conserved epitopes of human immunodeficiency virus and malaria that are difficult to target with traditional vac-	info:pmid/20307192#cont:979
ERBB2 --+> Prostatic Neoplasms		Regulation	Tyrosine kinase signaling appears to play a significant role in the regulation of androgen-independent prostate cancer growth, as HER-2 protein may be elevated in a subgroup of advanced human prostate cancer and increases as prostate tumors progress to androgen independence .	info:pmid/16076555#body:16
ERBB2 --+> Prostatic Neoplasms		Regulation	ErbB-2 overexpression promotes the survival and growth of prostate cancer cells through the MAPK and/or phosphatidylinositol 3-kinase /AKT pathway in the absence of androgens, and abnormal ErbB-2 activation due to overexpression may serve as one of the key factors leading to prostate cancer recurrence during hormone ablation therapy, and/or to promote prostate tumors with a highly metastatic pote…	info:doi/10.2353/ajpath.2010.100228#body:10
ERBB2 --+> Prostatic Neoplasms		Regulation	HER-2/neu may play a role in prostate carcinogenesis.	info:pmid/14735191#abs:1
ERBB2 --+> Prostatic Neoplasms		Regulation	Increasing evidences indicates that HER-2/neu may contribute to hormone resistance in prostate cancer.	info:pmid/11547123#abs:2
ERBB2 --+> Prostatic Neoplasms		Regulation	In this study, we demonstrated that c-erb B-2/neu may also play an important role in human prostate cancer.	info:pmid/1353965#abs:2
ERBB2 --+> Prostatic Neoplasms		Regulation	It has been suggested that overexpression and even amplification of ERBB2 may play a role in the development of prostate cancer.	info:pmid/11786427#abs:2
ERBB2 --+> Prostatic Neoplasms		Regulation	Increasing evidence suggests that Human epidermal growth factor receptor 2 (HER2/neu) is involved in progression of prostate cancer.	info:pmid/21755295#abs:1
ERBB2 --+> Prostatic Neoplasms		Regulation	EGFR or ERBB2 contributes to prostate cancer progression by activating the androgen receptor in hormone-poor conditions.	info:pmid/19318561#abs:1
ERBB2 --+> Prostatic Neoplasms		Regulation	Amplification and/or overexpression of c-erbB-2, a receptor closely related to the EGFR, has been recently involved in prostate cancer progression.	info:pmid/12429632#abs:2
ERBB2 --+> Prostatic Neoplasms		Regulation	Here we demonstrate that the growth of prostate cancer LNCaP cells can also be increased by the stable transfection of HER2/Neu.	info:pmid/10318905#abs:2
ERBB2 --+> Prostatic Neoplasms		Regulation	In this communication, we investigated the roles of both ErbB-2 signaling in matriptase zymogen activation and matriptase in ErbB-2-induced prostate cancer malignancy.	info:pmid/20971737#abs:2
ERBB2 --+> Prostatic Neoplasms		Regulation	These findings suggest that neu/HER-2 may play a role in the growth of some prostate cancers and that IFN-gamma may suppress such cancers by down-regulation of neu/HER-2.	info:pmid/10919667#abs:11
ERBB2 ---> Papilloma		Regulation	For example, overexpression of a constitutively active form of erbB-2, a member of the epidermal growth factor receptor family, in the hair follicles and the basal cells of the epidermis resulted in profound epidermal, dermal, and hair follicle abnormalities, including epidermal hyperplasia, preneoplasia, papilloma, hyperkeratosis, dyskeratosis, and dermal hyperplasia.	info:pmid/9708797#body:10
ERBB2 ---> Cancer of Skin		Regulation	These results support the hypothesis that both the EGFR and erbB2 play an important role in the development of skin tumors during two-stage skin carcinogenesis, especially during the tumor promotion stage.	info:pmid/20682802#abs:8
ERBB2 ---> Cancer of Skin		Regulation	Finally, similar to EGFR, ERBB2 appears to play an important role in UV light-induced pathologies such as skin cancer.	info:pmid/18556782#body:88
ERBB2 ---> Abnormalities		Regulation	Significantly, p57 restoration can correct the abnormalities mediated by HER2 expression.	info:pmid/23421998#cont:125
ERBB2 ---> Abnormalities		Regulation	Significant overexpression of p185her2/neu results in abnormalities in cell signaling and can cause cell transformation.	info:pmid/21680730#cont:28
ERBB2 ---> Abnormalities		Regulation	MTB/transgene/MKRC/C mice show augmented Neu-NT-induced abnormalities of the mammary gland at 8 weeks compared with MTB/transgene controls	info:pmid/23572162#cont:103
ERBB2 ---> Abnormalities		Regulation	Similarly, deletion of heregulin, ErbB2, ErbB3, and ErbB4 resulted in several developmental abnormalities, with severe defects in cardiac, neural, and ...	info:pmid/9832411#body:49
ERBB2 ---> Abnormalities		Regulation	Induction of ErbB2 transgene expression during embryonic development caused dramatic hair follicle abnormalities in neonates identical to that observed in the K14-ErbB2 neonates.	info:pmid/10380881#body:227
ERBB2 ---> Abnormalities		Regulation	Several neurotransmitter systems play a crucial role in the generation and synchronization of cortical oscillatory activity, and abnormalities in these systems are implicated in the neu-ropathophysiology of schizophrenia (Lewis et al., 2005).	info:pmid/20844137#cont:239
ERBB2 ---> Abnormalities		Regulation	Interestingly, ovexpression of the ErbB2 by various keratin promoters in transgenic mice has resulted in developmental abnormalities in both the skin and hair follicles (21), skin hyperplasia (22), and squamous cell carcinomas (23).	info:pmid/15051890#body:215
ERBB2 ---> Abnormalities		Regulation	For example, overexpression of a constitutively active form of erbB-2, a member of the epidermal growth factor receptor family, in the hair follicles and the basal cells of the epidermis resulted in profound epidermal, dermal, and hair follicle abnormalities, including epidermal hyperplasia, preneoplasia, papilloma, hyperkeratosis, dyskeratosis, and dermal hyperplasia.	info:pmid/9708797#body:10
ERBB2 ---> Abnormalities		Regulation	The most common abnormality involved chromosome 17 and HER-2/neu, affecting all 10 patients.	info:doi/10.1016/j.humpath.2003.10.019#body:55
ERBB2 ---> dyskeratosis		Regulation	For example, overexpression of a constitutively active form of erbB-2, a member of the epidermal growth factor receptor family, in the hair follicles and the basal cells of the epidermis resulted in profound epidermal, dermal, and hair follicle abnormalities, including epidermal hyperplasia, preneoplasia, papilloma, hyperkeratosis, dyskeratosis, and dermal hyperplasia.	info:pmid/9708797#body:10
ERBB2 --+> brain metastasis		Regulation	We concluded that breast cancers with higher grade, lymph node involvement at diagnosis, high EGFR, p63, and Ki67 expression, and of basal subtype were at higher risk for brain metastases, and that both hormonal receptors and HER2 status may change in brain metastases.	info:pmid/21424932#abs:8
ERBB2 --+> brain metastasis		Regulation	The HER2 inhibitor lapatinib impaired the formation and progression of brain metastasis in a similar model .	info:pmid/21946085#body:121
ERBB2 --+> brain metastasis		Regulation	Thus, ErbB-2 may affect the development of breast cancer and increase the potential for brain metastasis.	info:pmid/21708117#body:9
ERBB2 --+> brain metastasis		Regulation	ErbB-2 positivity can both increase the tendency of brain metastases via a seed-soil relationship and play a role in the progression with the escape of cancer cells from more efficient treatment to the brain due to prolonged survival with the introduction of trastuzumab.	info:pmid/18455400#body:117
ERBB2 --+> brain metastasis		Regulation	However, HER2/neu positive status correlated significantly with younger age as well as increased number and volume of brain metastases.	info:doi/10.1016/j.ijrobp.2006.07.419#body:10
ERBB2 --+> breast carcinoma		Regulation	HER-2/neu is a valuable prognostic and therapeutic marker in primary breast carcinoma.	info:pmid/16979070#abs:1
ERBB2 --+> breast carcinoma		Regulation	HER-2 amplification is an important prognostic biomarker and treatment determinant in breast carcinoma.	info:pmid/16049291#abs:1
ERBB2 --+> breast carcinoma		Regulation	HER-2/neu and estrogen receptor are critical in the biology of breast carcinoma, and both are validated therapeutic targets.	info:pmid/14977844#abs:1
ERBB2 --+> breast carcinoma		Regulation	We previously found that mice lacking cyclin D1 are resistant to mammary carcinomas triggered by the ErbB-2 oncogene.	info:pmid/16413469#abs:2
ERBB2 --+> breast carcinoma		Regulation	Recent data indicate that cell cycle regulators are also linked to chemoresistance in ErbB2-dependent breast carcinoma.	info:pmid/11156523#abs:10
ERBB2 --+> breast carcinoma		Regulation	The rexinoids LG100268 and bexarotene (LG1069, Targretin) were highly efficacious in the prevention of neu-induced mammary carcinomas.	info:pmid/16818667#abs:7
ERBB2 --+> breast carcinoma		Regulation	We studied 130 invasive breast carcinomas by immunohistochemistry using CB11 and TAB250 MAbs directed against different domains of the c-erbB2 molecule.	info:pmid/14511254#abs:3
ERBB2 --+> breast carcinoma		Regulation	These findings suggest that a decrease in DCC expression and erbB-2 overexpression may influence the progression of breast carcinoma.	info:pmid/8931221#abs:7
ERBB2 --+> breast carcinoma		Regulation	Estrogen receptor , progesterone receptor and human epidermal growth factor receptor 2 (HER-2) expression are crucial in the biology of breast carcinoma.	info:pmid/23847668#abs:1
ERBB2 --+> breast carcinoma		Regulation	The expression of rat 24p3, encoded by the Lcn2 gene, has been associated with rat mammary carcinomas initiated by the neu oncogene (Stoesz and Gould, 1995).	info:pmid/10702692#abs:1
ERBB2 --+> breast carcinoma		Regulation	The results suggest that bcl-2, P53 and c-erbB-2 are involved in tumorigenesis and development of breast carcinoma with different biological effects.	info:pmid/9275673#abs:7
ERBB2 --+> breast carcinoma		Regulation	We have previously shown that neu oncogene-initiated rat mammary carcinomas uniquely over-express neu-related lipocalin , a member of the calycin protein superfamily.	info:pmid/9842963#abs:1
ERBB2 --+> breast carcinoma		Regulation	Neoadjuvant chemotherapy for breast carcinoma resulted in the HER2/neu status alteration by IHC, but they have stable gene amplification status by fluorescence in situ hybridization.	info:pmid/23103368#abs:11
ERBB2 --+> breast carcinoma		Regulation	Western blot analysis indicate that neu-initiated mammary carcinomas express abundant neu-related lipocalin protein when compared to other mammary tumors.	info:pmid/8570173#abs:8
ERBB2 --+> breast carcinoma		Regulation	Studies with transgenic mice have established that elevated expression of erbB2 in mammary epithelium can directly induce mammary carcinomas.	info:pmid/15580295#abs:3
ERBB2 --+> breast carcinoma		Regulation	Epirubicin-(anti-HER2/neu) and epirubicin-(anti-EGFR) had greater potency against chemotherapeutic-resistant SKBr-3 mammary carcinoma than did epirubicin at epirubicin-equivalent concentrations.	info:pmid/19480561#abs:4
ERBB2 --+> breast carcinoma		Regulation	Therapeutic targeting autophagosome formation/function might represent a novel molecular avenue to reduce the emergence of trastuzumab resistance in HER2-dependent breast carcinomas.	info:pmid/19606230#abs:11
ERBB2 --+> breast carcinoma		Regulation	In contrast, transplantation efficiency was sharply increased when primary neu-induced rat mammary carcinomas from female Sprague-Dawley rats were used.	info:pmid/8097186#abs:4
ERBB2 --+> breast carcinoma		Regulation	Thus, lysyl oxidase gene-PP inhibits signaling cascades induced by Her-2/neu that promote a more invasive phenotype and may provide a novel avenue for treatment of Her-2/neu-driven breast carcinomas.	info:pmid/17283144#abs:8
ERBB2 --+> breast carcinoma		Regulation	Cyclin D1 null mice are resistant to mammary carcinoma induced by the neu and ras oncogenes, indicating an essential role for cyclin D1 in the development of some mammary cancers.	info:pmid/15082921#abs:3
ERBB2 --+> breast carcinoma		Regulation	In a recent exciting development, Yu et al. demonstrate that cyclin D1-deficient mice are resistant to mammary carcinomas induced by c-neu and v-Ha-ras, but not those induced by c-myc or Wnt-1.	info:pmid/11879554#abs:3
ERBB2 --+> breast carcinoma		Regulation	These Erbicin-derived immunoagents do not show the most negative properties of Herceptin, the only humanized mAb against ErbB2 used in the therapy of breast carcinoma: cardiotoxicity and the inability to act on resistant tumors.	info:pmid/21288302#abs:2
ERBB2 --+> breast carcinoma		Regulation	Mammary specific expression of the activated erbB2 in the mammary epithelium has been demonstrated to be a potent inducer of mammary carcinomas in number of different transgenic mouse models.	info:pmid/15326381#abs:1
ERBB2 --+> breast carcinoma		Regulation	Estrogen receptor , Progesteron receptor and human epidermal growth factor receptor (HER-2/neu) expressions play an important role in diagnosis and prognosis of breast carcinoma.	info:pmid/21589855#abs:2
ERBB2 --+> breast carcinoma		Regulation	Identification of genes/proteins that are differentially expressed in HER2 (erbB-2) oncogene-dependent breast carcinomas is essential in elucidating the mechanistic basis of their increased metastastic potential and resistance to several anti-cancer therapies.	info:pmid/17379503#abs:1
ERBB2 --+> breast carcinoma		Regulation	To examine the role of the signaling and cell-adhesion receptor beta 4 integrin during ErbB2-mediated tumorigenesis, we introduced a targeted deletion of the beta 4 signaling domain into a mouse model of ErbB2-induced mammary carcinoma.	info:pmid/16901783#abs:3
ERBB2 --+> breast carcinoma		Regulation	In this issue of the European Journal of Immunology, a study by Hannesdóttir et al. [Eur. J. Immunol. 2013. 43: 2718-2729] demonstrates a crucial role for the IFN signaling molecule STAT1 during doxorubicin and Lapatinib treatment of HER2/Neu-driven mammary carcinomas.	info:pmid/24122755#abs:4
ERBB2 --+> breast carcinoma		Regulation	Importantly, antitumoral activity of such a CTLA-4 fusion vaccine could be reproduced in immunotolerant BALB-neuT mice, where a corresponding CTLA-4-Neu(224) DNA vaccine markedly delayed the onset of spontaneous Neu-driven mammary carcinomas.	info:pmid/18980988#abs:6
ERBB2 --+> breast carcinoma		Regulation	Expression of the rat neu oncogene is sufficient for transformation of mouse NIH 3T3 fibroblasts in culture and for the development of mammary carcinomas in transgenic mice, but the neu proto-oncogene has not been associated with cell transformation.	info:pmid/2565807#abs:2
ERBB2 --+> breast carcinoma		Regulation	Importantly, antitumoral activity of such a fusion protein vaccine could be reproduced in immunotolerant BALB-neuT mice, where scFv(CD11c)-neu(CpG) vaccination significantly protected against a subsequent challenge with neu-expressing murine breast tumor cells and markedly delayed the onset of spontaneous mammary carcinomas.	info:pmid/19584156#abs:6
ERBB2 --+> breast carcinoma		Regulation	We crossed mouse mammary tumour virus -myr-Akt1 transgenic mice (which express constitutively active Akt1 in the mammary gland) with mammary tumour virus-c-ErbB2 transgenic mice to evaluate the role of Akt1 activation in ErbB2-induced mammary carcinoma using immunoblot analysis, magnetic resonance spectroscopy and histological analyses.	info:pmid/18700973#abs:2
ERBB2 --+> breast carcinoma		Regulation	With the goal of identifying a unique HER2-induced "cytokine signature" in breast carcinomas, Human Cytokine Array III (RayBiotech, Inc.) simultaneously detecting 42 cytokines and growth factors on one membrane was used to determine the profile of cytokines in conditioned media obtained from MCF-7/Her2-18 cells, a MCF-7-derived clone engineered to stably express the full-length human HER2 cDNA, a…	info:pmid/18497054#abs:2
ERBB2 --+> breast carcinoma		Regulation	HER2 and proliferation of wound-induced breast carcinoma.	info:pmid/14602459#title:1
ERBB2 --+> breast carcinoma		Regulation	HER2 and proliferation of wound-induced breast carcinoma.	info:pmid/14602458#title:1
ERBB2 --+> breast carcinoma		Regulation	Adjuvant treatment increases neu-induced mammary carcinoma multiplicity.	info:pmid/19144184#body:141
ERBB2 --+> breast carcinoma		Regulation	Comparison of C-erbB2 (HER-2/Neu) immunohistochemistry results on invasive breast carcinomas.	info:pmid/15218691#title:1
ERBB2 --+> breast carcinoma		Regulation	HER-2/neu assessment in primary chemotherapy treated breast carcinoma: no evidence of gene profile changing.	info:pmid/12908824#title:1
ERBB2 --+> breast carcinoma		Regulation	Celecoxib alone caused no such changes in neu-induced mammary carcinomas of intact rats or ovariectomized rats.	info:pmid/18279516#body:227
ERBB2 --+> breast carcinoma		Regulation	HER-2/neu assessment in primary chemotherapy treated breast carcinoma: no evidence of gene profile changing.	info:pmid/22561616#cont:203
ERBB2 --+> breast carcinoma		Regulation	Almost 25% of invasive ductal breast carcinomas over-express HER2 and are treated by anti-HER2 therapy (trastuzumab).	info:pmid/21380407#cont:276
ERBB2 --+> breast carcinoma		Regulation	Immunochemistry for oestrogen receptor, progesterone receptor and HER2 on cell blocks in primary breast carcinoma.	info:pmid/21375607#title:1
ERBB2 --+> breast carcinoma		Regulation	distant metastasis-free survival for patients with breast carcinoma depending on ER, progesterone receptor and HER2 status.	info:pmid/22880004#cont:397
ERBB2 --+> breast carcinoma		Regulation	Its murine ortholog was originally identified as a gene whose expression was specifically induced in HER-2/neu oncogene-induced rat mammary carcinomas .	info:pmid/22728279#body:10
ERBB2 --+> breast carcinoma		Regulation	The recent development of a therapeutic anti-Her-2/neu antibody has driven further interest in determining Her-2/neu status in breast carcinoma (4, 9).	info:pmid/10658908#body:191
ERBB2 --+> breast carcinoma		Regulation	Stat3 knockdown in murine models of ErbB2-mediated breast carcinoma altered epithelial adhesion and polarity [17].	info:pmid/22140473#cont:240
ERBB2 --+> breast carcinoma		Regulation	Both c-Neu and Neu-NT overexpression result in invasive mammary carcinomas with latency periods of around 7 and 3 months respectively (Ursini-Siegel et al. 2007).	info:pmid/23572162#cont:46
ERBB2 --+> breast carcinoma		Regulation	Moreover, antibodies against the ectodomain of ErbB-2/Neu can alter the natural history of breast carcinomas that overexpress the protooncogene (19).	info:pmid/10931950#body:50
ERBB2 --+> breast carcinoma		Regulation	Antiangiogenic tetrathiomolybdate protects against Her2/neu-induced breast carcinoma by hypoplastic remodeling of the mammary gland.	info:pmid/19934283#title:1
ERBB2 --+> breast carcinoma		Regulation	In MCP-1/CCL2 gene targeted mice, this chemokine can indeed promote progression in a Her2/neu-driven spontaneous mammary carcinoma model .	info:pmid/17913510#body:138
ERBB2 --+> breast carcinoma		Regulation	Deregulation of Human activation protein-2 gamma and hAP-2a is linked to HER-2/ neu overexpression-mediated mammary carcinoma ( ).	info:pmid/12490322#body:69
ERBB2 --+> breast carcinoma		Regulation	In a model of invasive breast carcinoma caused by overexpression of human epidermal growth factor receptor 2, pterostilbene reverted the aggressive and highly invasive phenotype .	info:pmid/20692359#body:59
ERBB2 --+> breast carcinoma		Regulation	None of these models displayed defects in mammary gland development; yet, they were resistant to HER2-induced mammary gland carcinomas.	info:pmid/23079651#body:12
ERBB2 --+> breast carcinoma		Regulation	The regulation of human activation protein-2 gamma expression was linked to HER-2/neu over-expression-mediated mammary carcinoma cell line (MCF-7).	info:pmid/22000946#body:121
ERBB2 --+> breast carcinoma		Regulation	CCL2 gene targeted mice have been found to have increased tumor progression in the Her2/neu-driven spontaneous mammary carcinoma model .	info:pmid/21145968#body:46
ERBB2 --+> breast carcinoma		Regulation	It thus appears that the HER2 family of receptors, which play a significant role in the progression of breast carcinoma, may also participate in prostate carcinogenesis.	info:pmid/10633849#body:103
ERBB2 --+> breast carcinoma		Regulation	This study has shown that, by using a mouse model of ErbB2-induced mammary carcinoma containing an integrin-ß4-signaling-deficient mutant, tumor growth and invasion was blocked in vivo.	info:pmid/20332114#body:246
ERBB2 --+> breast carcinoma		Regulation	Conversely, ablation of Akt1 inhibits, whereas deficiency in Akt2 accelerates the progression and growth of the ErbB2/neu-mediated mammary carcinoma in mice (33).	info:pmid/21680733#cont:331
ERBB2 --+> breast carcinoma		Regulation	Activated Ras and Neu oncogene transfer into luminal mammary epithelial cells of adult rats induces mammary carcinomas at high frequencies and with short latencies.	info:pmid/20732338#body:125
ERBB2 --+> breast carcinoma		Regulation	In summary, effective vaccines elicited helper cytokines and protective antibodies that provided long-term protection from the development of mammary carcinomas driven by ErbB2.	info:pmid/21158706#cont:607
ERBB2 --+> breast carcinoma		Regulation	For example, cyclin D1-deficient mice are resistant to mammary carcinomas induced by c-neu/ ErbB2 and Ha-ras but not to those induced by c-Myc or Wnt-1 [63].	info:pmid/15987472#body:197
ERBB2 --+> breast carcinoma		Regulation	Amplification and mutation of HER-2/neu plays a pathogenetic role in several malignancies, including carcinoma of the breast, ovary and uterus .	info:pmid/12691823#body:6
ERBB2 --+> breast carcinoma		Regulation	On the other hand, Filippo Giancotti's group recently reported that inactivation of the cell adhesion receptor ß-4 integrin suppresses ErbB-2-induced mammary carcinoma [ ].	info:pmid/17314037#body:33
ERBB2 --+> breast carcinoma		Regulation	In patients, the inhibitory ErbB2 antibody trastuzumab is used in the treatment of mammary carcinomas and increases the risk of the development of cardiotoxic cardiomyopathy .	info:pmid/22285193#body:110
ERBB2 --+> breast carcinoma		Regulation	Amplification and mutation of HER-2/neu plays a pathogenetic role in several malignancies, including carcinoma of the breast, ovary and uterus ( ).	info:pmid/16125352#body:14
ERBB2 --+> breast carcinoma		Regulation	Amplification and mutation of HER-2/neu plays a pathogenetic role in several malignancies, including carcinoma of the breast, ovary and uterus ( ).	info:pmid/15501020#body:2
ERBB2 --+> breast carcinoma		Regulation	Preliminary results in MCP-1/CCL2 gene targeted mice suggest that this chemokine can indeed promote progression in a Her2/neu-driven spontaneous mammary carcinoma model.	info:pmid/16520032#body:154
ERBB2 --+> breast carcinoma		Regulation	Preliminary results in MCP-1/CCL2 gene targeted mice suggest that this chemokine can indeed promote progression in a Her2/neu-driven spontaneous mammary carcinoma model .	info:pmid/15251154#body:146
ERBB2 --+> breast carcinoma		Regulation	In addition, 9b showed good anti-proliferative activity in both the HER2-driven BT474 (breast carcinoma) and Sal2 (salivary gland carcinoma) cell lines, with 10-fold better potency over the analogous amide 7d.	info:pmid/16111887#body:59
ERBB2 --+> breast carcinoma		Regulation	Experimental evidence in support of this comes from work showing that conditional deletion of PTHrP in neu-induced mammary carcinoma in mice resulted in higher tumor incidence .	info:pmid/20643235#body:160
ERBB2 --+> breast carcinoma		Regulation	In addition to these developmental abnormalities, cyclin D1-deficient females were observed to be resistant to mammary carcinomas initiated by the activated ErbB-2 oncogene ( ).	info:pmid/16413468#body:116
ERBB2 --+> breast carcinoma		Regulation	The lower incidence of serum anti-HER2 autoantibodies in advanced-stage disease compared to early-stage disease suggests that the humoral immune response to HER2 may have a role in limiting breast carcinoma progression.	info:pmid/21113302#cont:372
ERBB2 --+> breast carcinoma		Regulation	Preventive effects of the DNA vaccines were investigated in virgin female BALB-neuT mice that endogenously express neu in their mammary glands and develop neu-driven mammary carcinomas .	info:pmid/23941509#cont:76
ERBB2 --+> breast carcinoma		Regulation	Taken together, these data indicate that the down-regulation of MID1 and MTCH2 by miR-135b is the mechanism by which miR-135b promotes anchorage-independent progression of ErbB2-driven mammary carcinomas.	info:pmid/23623609#body:167
ERBB2 --+> breast carcinoma		Regulation	It was confirmed in an experimental model system that cyclin D1 null mice were resistant to mammary carcinoma induced by the neu and ras oncogenes, indicating its essential role in the development of mammary cancers.	info:pmid/15993030#body:4
ERBB2 --+> breast carcinoma		Regulation	In immunotolerant BALB-neuT mice, a DNA vaccine encoding a similar CTLA-4 fusion with a fragment of the rat ErbB2 homolog Neu delayed the onset of spontaneous Neu-driven mammary carcinomas [7].	info:pmid/22331080#cont:30
ERBB2 --+> breast carcinoma		Regulation	The authors concluded that the activation of the ERBB2-PI3K-AKT signaling axis caused by loss of PTEN gene may promote development of breast carcinomas with apocrine differentiation (Banneau et al., 2010).	info:pmid/23771415#cont:243
ERBB2 --+> breast carcinoma		Regulation	In a mouse model of ErbB2-induced breast carcinoma, treatment with lysyl oxidase inhibitors, before tumors form, decreases extracellular matrix crosslinking and prevents tissue stiffening ([ ], and b).	info:pmid/20822891#body:27
ERBB2 --+> breast carcinoma		Regulation	ErbB2 promotes the formation and stabilization of focal adhesions in breast carcinoma (Zaoui et al., 2010; Marone et al., 2004; Zaoui et al., 2008) and cultured adult neurons (Grimm et al., 2009; Grimm et al., 2010).	info:pmid/24004948#cont:392
ERBB2 --+> breast carcinoma		Regulation	7,12-dimethylbenz(a)anthracene-, N-nitroso-N-methylurea-, and HER2/neu-induced mammary carcinoma multiplicities were compared between the susceptible congenic control line and the mammary carcinoma susceptibility-5a-resistant congenic line.	info:pmid/21846333#cont:104
ERBB2 --+> breast carcinoma		Regulation	HER-2-mediated trans-phosphorylation of the kinase-inactive HER-3 seems to be related to drug resistance in HER-2 overexpressing breast carcinomas treated with trastuzumab (anti-HER-2).	info:pmid/17920261#body:22
ERBB2 --+> breast carcinoma		Regulation	By introducing a targeted deletion of the ß4-integrin signaling domain into a mouse model of ErbB2-induced mammary carcinoma, Guo and colleagues have shown that ß4-integrin signaling is also critical for Neu-induced tumor progression .	info:pmid/22264244#cont:144
ERBB2 --+> breast carcinoma		Regulation	Tregs in murine mammary carcinoma, which are induced by the overexpression of ErbB2, are a major source of RANKL and promote metastasis by suppressing maspin expression (Fig 3; [19]).	info:pmid/22473297#cont:198
ERBB2 --+> breast carcinoma		Regulation	Given the highly aggressive nature of both human and murine breast cancers overexpressing HER2/Neu, we considered the possibility that Neu-induced mammary carcinomas would continue to grow despite downregulation of the initiating oncogenic stimulus.	info:pmid/12498714#body:93
ERBB2 --+> breast carcinoma		Regulation	Demonstrations that mammary carcinoma can be prevented in HER-2/neu transgenic mice were obtained by using various immunological strategies, ranging from nonspecific to antigen-specific, and from passive to active approaches.	info:pmid/12489274#body:56
ERBB2 --+> breast carcinoma		Regulation	The experimental evidence also suggests that the overexpression of HER2 is not only aetiologically important in the development of mammary carcinoma, but it continues to drive cancer progression and metastasis in the advanced stages of cancer.	info:pmid/17667926#body:81
ERBB2 --+> breast carcinoma		Regulation	In this regard, identification of genes/proteins that are differentially expressed in HER2 oncogene-driven breast carcinomas is essential in elucidating the mechanistic bases of their increased metastatic potential and resistance to several anti-breast cancer therapies.	info:pmid/19782152#body:21
ERBB2 --+> breast carcinoma		Regulation	If correct, our model attributes to HER2 interceptors the ability to block both intraluminal proliferation and, more importantly, the critical transition from in situ to invasive breast carcinoma, a process controlled by the stroma (Hu et al., 2008).	info:pmid/21132012#body:211
ERBB2 --+> breast carcinoma		Regulation	Our experimental approach in the last few years has suggested that Extra Virgin Olive Oil-related anti-breast cancer actions mainly affect the occurrence, the aggressive behavior and the therapeutic management of HER2 oncogene-driven breast carcinomas.	info:pmid/19094209#body:340
ERBB2 --+> breast carcinoma		Regulation	Pfp appears to play an important role in natural killer cell-mediated suppression of tumor metastasis (35), suppression of carcinogen-induced sarcoma (,36), and mild suppression of Her2/neu-driven mammary carcinoma (,37).	info:pmid/19196996#body:160
ERBB2 --+> breast carcinoma		Regulation	Smits and colleagues provide further evidence supporting the broad relevance of this locus to breast cancer by showing that the resistant congenic rats are also resistant to mammary carcinomas induced by an alternative carcinogen (N-nitroso-N-methylurea, or NMU) or HER2/neu overexpression.	info:pmid/21999210#cont:26
ERBB2 --+> breast carcinoma		Regulation	Furthermore, cyclin D1-deficient mice are resistant to mammary carcinomas induced by c -neu/Her-2 and ras oncogenes, but not those induced by c- myc and Wnt-1, suggesting that ras and c- neu signal via cyclin D1 to promote carcinogenesis.	info:pmid/16675218#body:41
ERBB2 --+> breast carcinoma		Regulation	Many strategies of DNA vaccination against HER2/ neu have been proposed by our and other groups to prevent the development of HER2/ neu-positive mammary carcinomas in various experimental models including transplantable and spontaneously arising transgenic tumors .	info:pmid/16288939#body:100
ERBB2 --+> breast carcinoma		Regulation	First, the discovery that human epidermal growth factor receptor-2 (HER-2) was amplified and overexpressed in 20-30% of primary breast cancers and can induce mammary carcinomas in transgenic mice led to its subsequent use as a predictive marker of chemotherapeutic selection, and as a target for an effective antibody-based therapy (Herceptin fi; Genentech Inc, San Francisco, California, USA).	info:pmid/11250693#body:55
ERBB2 --+> breast carcinoma		Regulation	In addition to CCL20 we described, the chemokine CCL5/RANTES could induce tumor cell gene expression of various MMPs, especially MMP9, which degrade the extracellular matrix and favour tumor invasion , and the chemokine MCP-1/CCL2 can promote progression in a Her2/neu-driven spontaneous mammary carcinoma model .	info:pmid/18083111#body:75
ERBB2 --+> breast carcinoma		Regulation	In mouse mammary carcinoma models induced by PyVMT or mutated or overexpressed neu, (UE % LV IUHTXHQWO\ DFWLYDWHG DQG found in association with Erb-B2, again attesting to the effective DVVRFLDWLRQ RI WKLV VSHFLÀF GLPHULVDWLRQ SDUWQHUVKLS 7KHVH WXPRXUV DUH LQKLELWHG E\ WKH (*)5 LQKLELWRU JHÀWLQLE DQG WKH GXDO LQKLELWRU lapatinib: response has been associated with inhibition of Erb-B3 and AKT phosp…	info:pmid/22161825#cont:195
ERBB2 --+> breast carcinoma		Regulation	Combined anti-DR5 and anti-ErbB-2 mAb therapy prolonged the latency of spontaneous mammary carcinomas. (A) Whole-mount staining of inguinal mammary glands of WT and ErbB-2/NeuT (Tg) transgenic mice at 80 days of age. (B) ErbB-2/neuT transgenic mice were treated starting at 80 days of age with anti-DR5 (MD5-1) and/or anti-erbB2 (7.16.4) (or control Ig).	info:pmid/18838682#body:128
ERBB2 --+> breast carcinoma		Regulation	To assess the effect of mitochondrially targeted vitamin E succinate on tumors, two preclinical models were used, including the FVB/N c-neu transgenic mice with spontaneous ductal breast carcinomas driven by high expression of the oncogene erbB2 in mammary epithelial cell and nude mice with xenografts derived from HCT116 cells.	info:pmid/21402148#body:117
ERBB2 --+> breast carcinoma		Regulation	Specific to cancer, several monoclonal antibodies are now Food and Drug Administration approved, commercially available, and commonly used for cancer therapy, including, but not limited to, anti-CD20 (rituximab), which represents the standard-of-care treatment for diffuse large B-cell lymphoma, and anti-Her2/neu (trastizumab), which is used to treat receptor-positive advanced breast carcinoma.	info:pmid/16962497#body:59
ERBB2 --+> breast carcinoma		Regulation	Commonly used genetically engineered mouse models include mammary carcinomas induced by the viral oncogene polyoma virus middle T (Guy et al, 1992; Fluck and Haslam, 1996; Marcotte and Muller, 2008) or by the human or rat Her2/neu oncogene (Chan et al, 1999; Quaglino et al, 2008), or colon adenomas and carcinomas induced by inactivation of the adenomatous polyposis coli tumour-suppressor gene (Ta…	info:pmid/20502460#body:140
ERBB2 --+> breast carcinoma		Regulation	Since most reported series of infiltrating breast carcinomas treated with anti-Her2 treatment are small and the possible variables influencing the results are many, including the confounding effects of the patients’ background treatments [5], an effort should be undertaken to pool all data together to perform a meta-analysis and possibly to study phosphoinositide 3-kinases pathway activation mech…	info:pmid/22744290#cont:452
ERBB2 ---| Cancer of the Uterine Cervix		Regulation	Our results indicate that overexpression of HER-2 oncogene may play an important role in cervical carcinogenesis.	info:pmid/17436408#abs:10
ERBB2 ---| Cancer of the Uterine Cervix		Regulation	The results suggest that HER-2/neu amplification does exist in a subgroup of invasive cervical cancer and may play a role in cervical carcinogenesis.	info:pmid/8697348#abs:10
ERBB2 ---| Cancer of the Uterine Cervix		Regulation	On the other hand, serum Her-2/neu is an indicator of treatment response in cervical cancer.	info:pmid/17433551#body:873
ERBB2 ---| Cancer of the Uterine Cervix		Regulation	For example, amplification of c- myc and HER2/neu were reported to play a role in the pathogenesis of cervical cancer.	info:pmid/11696423#body:10
ERBB2 ---| Cancer of the Uterine Cervix		Regulation	In other previous studies, elevated HER2neu has correlated with tumor size, local failure, and diminished survival in cervical cancer .	info:pmid/16157365#body:100
ERBB2 ---| Cancer of the Uterine Cervix		Regulation	In previous studies, elevated HER2neu was found to correlate with tumor size, local failure, and diminished survival in cervical cancer.	info:pmid/15047238#body:68
ERBB2 ---| Cancer of the Uterine Cervix		Regulation	In other previous studies , elevated HER2neu has been correlated with tumor size, local failure, and diminished survival in cervical cancer.	info:pmid/19101092#body:92
ERBB2 ---> Cancer of Stomach		Regulation	This strongly suggests that c-erbB-2 may be a promising target for anti-invasive therapy in gastric cancer.	info:pmid/10829039#abs:10
ERBB2 ---> Cancer of Stomach		Regulation	HER2 is an established therapeutic target in breast and gastric cancers.	info:pmid/24146218#abs:1
ERBB2 ---> Cancer of Stomach		Regulation	Human epidermal growth factor receptor 2 (HER2) is a novel target for biologic therapy in metastatic gastric cancer.	info:pmid/21532492#abs:2
ERBB2 ---> Cancer of Stomach		Regulation	These observations imply that the tested HER-2 single nucleotide polymorphism may participate in the development and progression of gastric cancer.	info:pmid/16718853#abs:6
ERBB2 ---> Cancer of Stomach		Regulation	Selective blockade of the EGF receptor and c-erbB-2 from their ligands with monoclonal antibodies inhibits the growth of human gastric cancer xenografts.	info:pmid/7889468#abs:12
ERBB2 ---> Cancer of Stomach		Regulation	The inhibition of ErbB2 by the use of human antibodies can be a valuable strategy for the treatment of breast and gastric cancer.	info:pmid/24421342#abs:1
ERBB2 ---> Cancer of Stomach		Regulation	HER-2/neu over-expression is related to poor prognosis of gastric cancer but has a modest effect on survival in gastric cancer as an independent prognosis factor.	info:pmid/22229170#abs:9
ERBB2 ---> Cancer of Stomach		Regulation	The human epidermal growth factor receptor 2 (HER2) proto-oncogene plays an important role in the development and progression of breast and gastric cancer.	info:pmid/23467725#abs:1
ERBB2 ---> Cancer of Stomach		Regulation	Numerous published studies demonstrate that erbB-2 oncogene product overexpression is a frequent cause of breast, ovarian, lung, and gastric cancers.	info:pmid/11022675#abs:6
ERBB2 ---> Cancer of Stomach		Regulation	Such a strong association between microsatellite instability and erbB-2 oncogene may be responsible for the increase of other oncogenic mutations and tumor progression in gastric carcinogenesis.	info:pmid/7882346#abs:6
ERBB2 ---> Cancer of Stomach		Regulation	Amplification and/or overexpression of the C-erbB-2 gene has been demonstrated in breast and gastric cancer and is thought to be involved in the process of gastric cancer metastasis.	info:pmid/8397058#abs:1
ERBB2 ---> Cancer of Stomach		Regulation	A monoclonal antibody , 4D5, specifically recognising an extracellular epitope of the c-ErbB-2 protein, inhibited the growth of human gastric cancer overexpressing c-ErbB-2 severe combined immunodeficient mice.	info:pmid/7734322#abs:1
ERBB2 ---> Cancer of Stomach		Regulation	In particular, the EGF receptor, HER1, is one of the main candidates for the molecular-targeted therapy of colon cancer, and HER2 is a candidate for the treatment of gastric cancer which overexpresses HER2.	info:pmid/21805036#abs:3
ERBB2 ---> Cancer of Stomach		Regulation	Trastuzumab, an anti-HER2 monoclonal antibody, acquired a main role in advanced gastric cancer harboring HER2 overexpression and/or amplification improving survival to 17.1 mo according to trastuzumab for gastric cancer phase III trial results.	info:pmid/24115812#abs:3
ERBB2 ---> Cancer of Stomach		Regulation	Human epidermal growth factor receptor 2 (HER2) amplification and overexpression play a central role in initiation, progression and metastasis of some common cancers, including breast and gastric cancer.	info:pmid/21505336#abs:1
ERBB2 ---> Cancer of Stomach		Regulation	Human epidermal growth factor receptor 2 (HER2, alias ERBB2)-targeted therapy in breast and gastric cancers depends on the reliable assessment of HER2 protein expression and (in equivocal cases) the quantitative evaluation of HER2 gene amplification.	info:pmid/22500949#abs:1
ERBB2 ---> Cancer of Stomach		Regulation	In adenocarcinoma, c-met expression was significantly related with lymph node metastasis. c-erbB-2 would be involved in the development of relatively early stage gastric carcinogenesis. c-erbB-2 is related with histologic type and c-met with lymph node metastasis in gastric carcinomas.	info:pmid/18172343#abs:6
ERBB2 ---> Cancer of Stomach		Regulation	Results showed that HER2-RQDs nanoprobes could selectively kill gastric cancer MGC803 cells, could target imaging subcutaneous gastric cancer cells at 3 h post-injection, and in-situ gastric cancer cells at 6 h post-injection, and could inhibit the growth of gastric cancer tissues and extended survival time of gastric cancer bearing mouse models, which is closely associated with destroying functi…	info:pmid/22796163#abs:4
ERBB2 ---> Cancer of Stomach		Regulation	However, whether HER2 overexpression has poor prognostic effect in gastric cancers is still controversial .	info:pmid/21855114#body:158
ERBB2 ---> Cancer of Stomach		Regulation	HER2 may also have a prognostic role in Gastric cancer, though the association remains controversial .	info:pmid/24656602#body:21
ERBB2 ---> Cancer of Stomach		Regulation	Described above, the overexpression of HER2 may be involved in the progress of liver metastasis of gastric cancer.	info:pmid/24649494#cont:229
ERBB2 ---> Cancer of Stomach		Regulation	There are experimental models showing that trastuzum-ab (a monoclonal antibody that inhibits HER-2) suppresses the growth of human gastric cancer.	info:pmid/22131990#cont:208
ERBB2 ---> Cancer of Stomach		Regulation	Plus, it is well known that c-Met and c-erbB2 play an important role in the cellular proliferation and survival of gastric cancer.	info:pmid/24005419#cont:35
ERBB2 ---> Cancer of Stomach		Regulation	A well-known example concerns the types of breast and gastric cancers that are driven by an overexpression of the protein HER2.	info:pmid/24581625#body:6
ERBB2 ---> Cancer of Stomach		Regulation	Potent inhibition of human gastric cancer by HER2-directed induction of apoptosis with anti-HER2 antibody and caspase-3 fusion protein.	info:pmid/19951902#title:1
ERBB2 ---> Cancer of Stomach		Regulation	HER2 plays an important role in the tumorigenesis of gastric cancer, being amplified or overexpressed in 7-34% of gastric tumors.	info:pmid/22978338#cont:106
ERBB2 ---> Cancer of Stomach		Regulation	HER2 overexpression and amplification have central roles in the initiation, progression and metastasis of breast cancer and gastric cancer and are associated with poor prognosis.5–7	info:pmid/24176949#cont:21
ERBB2 ---> Cancer of Stomach		Regulation	Preclinical models have identified multiple mechanisms underlying trastuzumab resistance in HER2-driven gastric cancer, as well as potential predictors of the response to HER2-targeted drugs.	info:pmid/23021388#body:144
ERBB2 ---> Cancer of Stomach		Regulation	HER-2/neu over-expression is related to poor prognosis of gastric cancer but has a modest effect on survival in gastric cancer as an independent prognosis factor .	info:pmid/24472145#cont:20
ERBB2 ---> Cancer of Stomach		Regulation	EGF receptor family members including EGFR and ErbB2 are main candidates for the molecular-targeted therapy of gastric cancer and colon cancer due	info:pmid/23690216#cont:157
ERBB2 ---> Cancer of Stomach		Regulation	The efficacy of trastuzumab in metastatic gastric cancer may be influenced by downstream deregulation of HER2 signaling proteins detected in the primary tumor.	info:pmid/24261710#cont:24
ERBB2 ---> Cancer of Stomach		Regulation	Further studies are thus needed to address the issue of whether Human epidermal growth factor receptor 2 has an effect on outcomes in gastric cancer and to determine whether it confers a good or poor prognosis.	info:pmid/22617130#cont:249
ERBB2 ---> Cancer of Stomach		Regulation	The regulation of HER2 as well as other receptor tyrosine kinase signals by specific antagonists of these lipid mediators or their receptors may be a new and effective treatment strategy for gastric cancer.	info:pmid/15649431#body:137
ERBB2 ---> Cancer of Stomach		Regulation	Increasing evidence suggests that Human epidermal growth factor receptor 2 is an important biomarker and a novel therapeutic target in gastric cancer and gastroesophageal junction adenocarcinoma.	info:pmid/23691049#cont:27
ERBB2 ---> Cancer of Stomach		Regulation	Activation of HER2 has been found to play an important role in progression and metastasis of advanced gastric cancers, and HER2 has been taken as an ideal therapeutic target for these patients.	info:pmid/21767874#body:4
ERBB2 ---> Cancer of Stomach		Regulation	ERBB2 amplifications have been described in colon, breast and gastro–oesophageal tumours, and breast and gastric cancers bearing these amplifications have been treated effectively with the anti-ERBB2 antibody trastuzumab20–22.	info:pmid/22810696#cont:165
ERBB2 ---> Cancer of Stomach		Regulation	Among these is trastuzumab, a monoclonal antibody that acts against human epidermal growth factor receptor 2 (HER2), which is an effective and well-tolerated treatment for HER2-positive Gastric cancer and gastroesophageal junction cancer.	info:pmid/24244671#cont:26
ERBB2 ---> Cancer of Stomach		Regulation	Functionally, the gastric cancer ITR tended to involve two specific target classesdgenes related to receptor tyrosine kinase/RAS signalling, including KRAS, FGFR2, ERBB2, EGFR and MET, and genes related to transcription factor biology (MYC, GATA4, GATA6 and KLF5).	info:pmid/22315472#cont:106
ERBB2 ---> Cancer of Stomach		Regulation	The proof of therapeutic benefit of HER2-directed therapy in gastric and gastroesophageal cancer comes from the Trastuzumab for Gastric Cancer trial, a large randomized trial of trastuzumab added to standard chemotherapy in HER2-positive advanced gastric cancer.	info:pmid/23207045#body:15
ERBB2 ---> Cancer of Stomach		Regulation	The first advance is the anti-human epidermal growth factor receptor 2 (HER2) humanized monoclonal antibodies trastuzumab, which improves overall survival in HER2-positive metastatic breast and gastric cancer and is a unique targeted drug approved in the adjuvant breast cancer setting.	info:pmid/22851046#cont:23
ERBB2 ---> Cancer of Stomach		Regulation	Inactivation of tumor-suppressor genes p53, APC (adenomatosis polyposis coli), DCC (deleted in colorectal carcinomas), MCC (mutated in colon cancer) and RB1 (retinoblastoma), and activation of proto-oncogenes ras, erbB-2, K-sam, c-met and c-myc were reported to play roles in gastric carcinogenesis .	info:pmid/11790453#body:3
ERBB2 ---> Cancer of Stomach		Regulation	However, HER2 expression leading to a better prognosis is by contrast with recent studies that showed an association between HER2-positive tumours and poor outcomes and aggressive disease; further studies are needed to address the issue of whether HER2 has an effect on prognosis in gastric cancer, and whether it confers a good or poor prognosis.	info:pmid/20728210#body:122
ERBB2 ---> Cancer of Stomach		Regulation	HER2 amplification significantly increased from low-grade IEN to high-grade IEN to cancer (gastric low-grade IEN, 1/10 [10%]; gastric high-grade IEN, 1/10 [10%]; gastric cancer, 3/10 [30%]; esophageal low-grade IEN, 1/10 [10%]; esophageal high-grade IEN, 2/10 [20%]; Barrett adenocarcinoma, 3/10 [30%]) (Kruskal-Wallis: P < .001).	info:pmid/23618359#body:75
ERBB2 ---> Cancer of Stomach		Regulation	Molecular studies have supplied important information on the genetic events in gastric cancer involving a number of genetic and epigenetic alterations including oncogenes as amplification of c-MYC, c-ERBB2, c-MET, E-cadherin (CDH1), tumor suppressor genes with mutations of APC, TP53, and cell cycle regulators, cell adhesion molecules and DNA repair genes [13, 48, 49].	info:pmid/22919278#cont:125
ERBB2 ---> Cancer of Stomach		Regulation	Overexpression of ErbB2 is also known to play a role in gastric cancer and there is evidence that heregulina may play a role in the proliferation of gastric epithelial cells through mesenchymal-epithelial interaction in the gastric mucosa.	info:doi/10.1016/S0002-9440(10)64144-2#body:71
ERBB2 ---> Carcinoma, Non-Small-Cell Lung		Regulation	We describe here the existence of a heregulin-HER3 autocrine loop, and the contribution of heregulin-dependent, HER2-mediated HER3 activation to gefitinib insensitivity in non-small cell lung cancer .	info:pmid/16843264#abs:1
ERBB2 ---> Carcinoma, Non-Small-Cell Lung		Regulation	The statistically significant difference (P < 0.005) between HER-2/neu alteration in tumor samples(25/131, 19%) and in the nonneoplastic tissue (0/34, 0%) implies that HER-2/neu may have a role in the carcinogenesis of non-small-cell lung cancers.	info:pmid/14639106#abs:13
ERBB2 ---> Carcinoma, Non-Small-Cell Lung		Regulation	HER2 also plays a role in Non-small cell lung cancer and is mutated in ~2% of cases .	info:pmid/24055012#body:173
ERBB2 ---> Carcinoma, Non-Small-Cell Lung		Regulation	Expression of the neu gene-encoded protein (P185neu) in human non-small cell carcinomas of the lung.	info:pmid/1967224#title:1
ERBB2 ---> Carcinoma, Non-Small-Cell Lung		Regulation	In our analysis, the expressions of ERBB2, NM23, and FOS played an important role in resistant non-small cell lung cancer.	info:pmid/12177790#body:238
ERBB2 ---> Carcinoma, Non-Small-Cell Lung		Regulation	Expression of the neu gene-encoded protein (P185neu) in human non-small cell carcinomas of the lung.	info:pmid/21132012#body:363
ERBB2 ---> Carcinoma, Non-Small-Cell Lung		Regulation	Cooperation between EGFR and HER2 plays a critical role in Non-small-cell lung cancer development and progression.	info:pmid/20085861#body:40
ERBB2 ---> Carcinoma, Non-Small-Cell Lung		Regulation	Somatic mutations or overexpression of EGFR or HER2 contributes significantly to the development of non-small cell lung cancer.	info:pmid/22245727#body:199
ERBB2 ---> Carcinoma, Non-Small-Cell Lung		Regulation	Whether and to what degree HER2 overexpression will be a prerequisite for the effective treatment of non-small cell lung cancer with trastuzumab remains unclear.	info:pmid/11894015#body:110
ERBB2 ---> Carcinoma, Non-Small-Cell Lung		Regulation	The EGFR pathway, including erbB-1 and erbB-2, represent a promising avenue for treatment of non-small cell lung cancer, either with antibodies or tyrosine kinase inhibitors.	info:pmid/18222207#body:79
ERBB2 ---> Carcinoma, Non-Small-Cell Lung		Regulation	This revealed that non-small-cell-lung-cancer metastasis to brain involves activation of a diverse set of signaling pathways including EGFR, ERBB2 and VEGFR2 .	info:pmid/24176790#body:135
ERBB2 ---> Carcinoma, Non-Small-Cell Lung		Regulation	The epidermal growth factor receptor pathway, including erbB-1 and erbB-2, represent a promising avenue for treatment of non-small cell lung cancer, either with antibodies or tyrosine kinase inhibitors.	info:pmid/16253819#body:79
ERBB2 ---> Carcinoma, Non-Small-Cell Lung		Regulation	The interaction of erbB2 and G protein-coupled receptors may regulate cancer progression, including prostate, breast, and non-small cell lung cancers (29, 30).	info:pmid/17043217#body:146
ERBB2 ---> Carcinoma, Non-Small-Cell Lung		Regulation	These include laboratory data showing that HER2 overexpression increases the malignant potential of non-small cell lung cancer and clinical data showing that HER2 is often overexpressed in patients with non-small cell lung cancer, which in turn, correlates with a poor outcome .	info:pmid/12057863#body:11
ERBB2 ---> Carcinoma, Non-Small-Cell Lung		Regulation	A combination of IL-24 and the epidermal growth factor receptor (EGFR)-targeted therapy, such as the anti-Her-2 monoclonal antibody Herceptin or the small-molecule EGFR inhibitor Gefiti-nib, significantly increases antitumor activity against human nonsmall-cell lung cancers and breast cancers [12–14].	info:pmid/20216471#cont:26
ERBB2 ---> Carcinoma, Non-Small-Cell Lung		Regulation	It is therefore possible that HER-2/neu plays an indirect role in the progression of NSCLC and thus remains a potential target.	info:doi/10.1016/j.lungcan.2004.08.015#body:129
ERBB2 ---> Carcinoma, Non-Small-Cell Lung		Regulation	Whether and to what degree HER2 overexpression will be a prerequisite for the effective treatment of non-small cell lung cancer with trastuzumab remains unclear.	info:doi/10.1053/sonc.2002.31526#body:110
ERBB2 ---> Carcinoma, Non-Small-Cell Lung		Regulation	Conclusion: Downregulation of HER-2/neu (c-erbB2) with chimeric antibodies and p53 independent phosphorylation of bcl-2 triggered by antimicrotubule vinorelbine-tartrate at G2/M led to eradication of NSCLC resistant to platinum compounds after synergistic immunocytotoxic and cytostatic effects leading to apoptosis.	info:doi/10.1016/S0169-5002(01)00218-5#body:105
ERBB2 ---> hyperkeratosis		Regulation	For example, overexpression of a constitutively active form of erbB-2, a member of the epidermal growth factor receptor family, in the hair follicles and the basal cells of the epidermis resulted in profound epidermal, dermal, and hair follicle abnormalities, including epidermal hyperplasia, preneoplasia, papilloma, hyperkeratosis, dyskeratosis, and dermal hyperplasia.	info:pmid/9708797#body:10
ERBB2 --+> Neoplasms, Epithelial		Regulation	Accordingly, cells from mammary epithelial tumors induced by activated Neu in mice genetically lacking RPTP appear morphologically less transformed and exhibit reduced proliferation.	info:pmid/14980517#abs:2
ERBB2 --+> Neoplasms, Epithelial		Regulation	We present genetic evidence that receptor-type protein-tyrosine phosphatase -epsilon performs such a function, as cells from mammary epithelial tumors induced by activated Neu in mice genetically lacking RPTPepsilon appeared morphologically less transformed and exhibited reduced proliferation.	info:pmid/12598528#abs:2
ERBB2 --+> Neoplasms, Epithelial		Regulation	To examine at a higher level of resolution the molecular mechanisms by which Akt1 contributed to ErbB2-induced tumor onset and growth, cell lines were derived from mammary epithelial tumors induced by ErbB2 in the context of either Akt1 +/+ or Akt1 -/- mice (Fig. 2 A).	info:pmid/17460049#body:89
ERBB2 --+> Neoplasms, Epithelial		Regulation	Targeted genetic inactivation of PTEN encoding a tumor suppressor phosphatase, in resident tissue fibroblasts of mouse mammary glands accelerated the initiation and progression of ErbB2-driven mammary epithelial tumors, characterized by massive accumulation of collagen type I and infiltration of F4/80-positive macrophages (Trimboli et al., 2009).	info:pmid/22161824#cont:328
ERBB2 --+> Neoplasms, Epithelial		Regulation	Murine mammary tumorigenesis driven by Wnt leads to the development of heterogeneous adenocarcinomas with various features of differentiation, whereas the Her2/neu oncoprotein promotes the development of more homogenous luminal epithelial tumors in mice, and these two distinct subtypes of breast cancer appear to have different tumor-propagating cell populations ( ).	info:doi/10.1016/j.stem.2010.05.021#body:68
ERBB2 --+> Neoplasms, Epithelial		Regulation	Targeted genetic inactivation of the phosphatase and tensin homologue (PTEN), a tumor suppressor with lipid and protein phosphatase activity, in fibroblasts of mouse mammary glands accelerates the initiation and progression of ErbB2-driven mammary epithelial tumors characterized by massive accumulation of collagen type I and infiltration of F4/80-positive macrophages.	info:doi/10.1016/j.ajpath.2012.02.004#body:284
ERBB2 ---> gastrointestinal carcinoma		Regulation	Overexpression and amplification of the HER-2/ neu gene is known to be involved in many human cancers, including breast, ovarian, and gastrointestinal carcinoma and has been shown to correlate with tumor grade, tumor size, and disease progression.	info:pmid/11159180#body:165
ERBB2 ---> Gastrinoma		Regulation	Amplification of the HER-2/neu gene, but not alterations of either p53 or ras, may be involved in the pathogenesis of gastrinomas.	info:pmid/7911296#abs:9
ERBB2 ---> Gastrinoma		Regulation	These results show that HER-2/neu amplification/overexpression does not seem to play a role in the molecular pathogenesis of most gastrinomas, as suggested in a previous study involving small numbers of cases.	info:pmid/12097278#abs:11
ERBB2 ---> Gastrinoma		Regulation	The oncogene HER2/ neu has also been investigated but overexpression of HER2/ neu does not appear to play a role in the molecular pathogenesis of most gastrinomas.	info:pmid/17055796#body:107
ERBB2 ---> Gastrinoma		Regulation	Based on a study of 11 gastrinomas, Evers et al have concluded that amplification of the HER-2/ neu proto-oncogene may be involved in the pathogenesis of gastrinomas.	info:pmid/12946833#body:132
ERBB2 ---> Gastrinoma		Regulation	The molecular pathogenesis of gastrinoma may involve oncogenes (ie, c-myc and HER-2/neu) and tumor suppressor gene mutations (ie, MEN 1 gene, DPC4/Smad, p16INK4a).	info:pmid/19059523#body:561
ERBB2 ---> Gastrinoma		Regulation	The molecular pathogenesis of gastrinoma may involve oncogenes-specifically c-myc and HER-2/neu and tumor suppressor gene mutations, MEN 1 gene, DPC4/Smad, p16INK4a.	info:doi/10.1067/j.cpsurg.2008.09.002#body:62
ERBB2 ---| ovary carcinoma		Regulation	HER-2 plays an important role in the development and progression of ovarian carcinoma.	info:pmid/23482689#abs:1
ERBB2 ---| ovary carcinoma		Regulation	The results suggest that amplification of the c-erb B-2/neu gene may play a role in the pathogenesis of ovarian carcinoma.	info:pmid/2569708#abs:7
ERBB2 ---| ovary carcinoma		Regulation	In conclusion, this work clearly establishes that the Her-2/NEU oncogene is essential for the regulation of VEGF-C in ovarian carcinoma.	info:pmid/14966375#abs:10
ERBB2 ---| ovary carcinoma		Regulation	These data suggest that amplification of the C-erbB-2 gene may play a role in the pathogenesis of ovarian carcinoma; it is frequently observed in advanced ovarian cancer and is associated with poor prognosis for these patients.	info:pmid/7805442#abs:9
ERBB2 ---| ovary carcinoma		Regulation	These findings suggest that amplification of the C-erbB-2 gene may play a role in the pathogenesis of ovarian carcinoma, it is frequently observed in advanced ovarian carcinoma and associated with poor prognosis for these patients.	info:pmid/7866905#abs:9
ERBB2 ---| ovary carcinoma		Regulation	Therefore, EGFR and Her-2 were considered to be attractive targets for immunotherapeutic strategies in epithelial ovarian cancer.	info:pmid/20885926#cont:182
ERBB2 ---| ovary carcinoma		Regulation	Specific down-regulation of HER-2/neu mediated by a chimeric U6 hammerhead ribozyme results in growth inhibition of human ovarian carcinoma.	info:pmid/11237673#title:1
ERBB2 ---| ovary carcinoma		Regulation	Selective inhibition of HER2 inhibits AKT signal transduction and prolongs disease-free survival in a micrometastasis model of ovarian carcinoma.	info:pmid/16219625#title:1
ERBB2 ---| ovary carcinoma		Regulation	For instance, PEA3, an Ets transcription factor and ErbB2 repressor mediating FASN-dependent transcriptional control of ErbB2 in breast cancer , appears not to play such a role in ovarian carcinomas.	info:pmid/19467222#body:121
ERBB2 ---| ovary carcinoma		Regulation	Furthermore, overexpression of EGFR or HER2/neu has been observed to correlate with locally advanced disease, distant metastasis, resistance to chemoradiation and diminished survival in patients with breast, lung, esophageal, and ovarian carcinomas.	info:pmid/15867774#body:7
ERBB2 ---| ovary carcinoma		Regulation	Experimental and clinical data have indicated that overexpression of erbB1 and erbB2 protooncogenes encoding the epidermal growth factor receptor (EGFR) and the orphan receptor (HER2/neu), respectively, correlates with locally advanced disease, distant metastases, and diminished survival in patients with breast, lung, esophageal, and ovarian carcinomas .	info:pmid/11156083#body:10
ERBB2 --+> Cell Transformation, Neoplastic		Regulation	Overexpression of c-erbB-2 induces cell transformation in vitro.	info:pmid/1675057#abs:2
ERBB2 --+> Cell Transformation, Neoplastic		Regulation	Amplification of the HER2 gene and overexpression of its product induce cell transformation.	info:pmid/10623878#abs:2
ERBB2 --+> Cell Transformation, Neoplastic		Regulation	These observations explain some features of how p185neu is involved in normal development and neoplastic transformation.	info:pmid/2908355#abs:4
ERBB2 --+> Cell Transformation, Neoplastic		Regulation	Here, we investigated the role of Hsp72 in Her2 oncogene-induced neoplastic transformation and tumorigenesis.	info:pmid/21297664#abs:2
ERBB2 --+> Cell Transformation, Neoplastic		Regulation	Overexpression of HER-2/neu can lead to neoplastic transformation and has been found in many human primary breast cancers.	info:pmid/10800094#abs:2
ERBB2 --+> Cell Transformation, Neoplastic		Regulation	Amplification and overexpression of neu are known to enhance cellular transformation and increase the metastatic potential of cancer cells.	info:pmid/21594387#abs:4
ERBB2 --+> Cell Transformation, Neoplastic		Regulation	Induction of HER2 expression resulted in cellular transformation in vitro as depicted by growth in soft agar and focus formation in tissue culture.	info:pmid/8806679#abs:3
ERBB2 --+> Cell Transformation, Neoplastic		Regulation	Amplification of the HER2 gene and overexpression of the HER2 protein induces cell transformation and has been demonstrated in 10% to 40% of human breast cancer.	info:pmid/11180765#abs:5
ERBB2 --+> Cell Transformation, Neoplastic		Regulation	Because HER-2/neu overexpression is important in cancer development, we looked for a method of suppressing the cell transformation mediated by HER-2/neu overexpression.	info:pmid/10655108#abs:1
ERBB2 --+> Cell Transformation, Neoplastic		Regulation	Numerous hypotheses implicating diverse transforming pathways have been proposed and are individually supported by experimental models and HER2 may indeed induce cell transformation through multiple mechanisms.	info:pmid/17471238#abs:6
ERBB2 --+> Cell Transformation, Neoplastic		Regulation	The results indicate that p53 mutations and c-erbB-2 gene alterations play a role in the neoplastic transformation of gall bladder epithelial cells.	info:pmid/8100854#abs:4
ERBB2 --+> Cell Transformation, Neoplastic		Regulation	Recently, we reported that ErbB-2 cooperates with E6/E7 oncoproteins of human papillomaviruse type 16 to induce neoplastic transformation of human normal oral epithelial cells.	info:pmid/18156804#abs:3
ERBB2 --+> Cell Transformation, Neoplastic		Regulation	Here, we show that HSF1 is required for the cell transformation and tumorigenesis induced by the human epidermal growth factor receptor-2 (HER2) oncogene responsible for aggressive breast tumors.	info:pmid/20622894#abs:2
ERBB2 --+> Cell Transformation, Neoplastic		Regulation	CONCLUSIONS--C-erbB-2 overexpression is a relatively late event in the development of some Barrett's carcinomas and is unlikely to be involved in the early stages of neoplastic transformation of columnar-lined oesophagus.	info:pmid/7745111#abs:7
ERBB2 --+> Cell Transformation, Neoplastic		Regulation	To study neu-induced cellular transformation, we developed revertant cells from the neu-transformed NIH 3T3 cell line, B104-1-1, by treating the cells with the chemical mutagen ethyl methanesulfonate.	info:pmid/7688739#abs:2
ERBB2 --+> Cell Transformation, Neoplastic		Regulation	We conclude that neu transgenic mice provide a good model to clarify the involvement of phospholipids in neu-induced neoplastic transformation and to study in vivo the metabolic pathways related to the intracellular signaling.	info:pmid/10975281#abs:5
ERBB2 --+> Cell Transformation, Neoplastic		Regulation	Inhibition of the normally expressed EGFR significantly suppressed the ability of overexpressed HER2 to induce enhanced signaling and cell transformation, suggesting that HER2 requires the EGFR and potentially other members to maximize its signaling and transformation potency.	info:pmid/21911055#abs:6
ERBB2 --+> Cell Transformation, Neoplastic		Regulation	It is concluded that expression of the c-erbB-2 protein may contribute to cell transformation in chondrosarcomas; it is not apparent whether the expression of c-erbB-2 protein in chondrosarcomas characterizes a subpopulation of different prognostic significance.	info:pmid/2670729#abs:4
ERBB2 --+> Cell Transformation, Neoplastic		Regulation	Using dominant negative GAB1 mutants lacking canonical tyrosine residues for SHP2 and PI3K interactions or lentiviral shRNA that targets GAB1, we demonstrate that GAB1 phosphorylation is required for ERBB2 mutant-induced cell signaling, cell transformation, and tumorigenesis.	info:pmid/23612964#abs:3
ERBB2 --+> Cell Transformation, Neoplastic		Regulation	Suppressing HER2/neu-mediated cell transformation by transcriptional repressors.	info:pmid/15687599#title:1
ERBB2 --+> Cell Transformation, Neoplastic		Regulation	The aberrant upregulation of ERBB2 signalling results in cell transformation.	info:pmid/15050952#body:105
ERBB2 --+> Cell Transformation, Neoplastic		Regulation	Amplification of the HER2/ neu gene and overexpression of its product induce cell transformation.	info:pmid/11821047#body:2
ERBB2 --+> Cell Transformation, Neoplastic		Regulation	protein-tyrosine kinase activity, which is necessary for ErbB2-induced cellular transformation.	info:pmid/20628057#cont:25
ERBB2 --+> Cell Transformation, Neoplastic		Regulation	The overexpression of HER2 promotes receptor dimerization and results in cell transformation.	info:pmid/17174554#body:11
ERBB2 --+> Cell Transformation, Neoplastic		Regulation	We sought to further examine the effect of p57 on HER2-mediated cell transformation (Fig. 6A).	info:pmid/23421998#cont:105
ERBB2 --+> Cell Transformation, Neoplastic		Regulation	Stat1 inhibits Neu-mediated cell transformation in immunocompromised mice.	info:pmid/21311224#cont:97
ERBB2 --+> Cell Transformation, Neoplastic		Regulation	It has been previously shown that coexpression of HER2 and HER3 has a synergistic effect on cell transformation .	info:pmid/16533841#body:312
ERBB2 --+> Cell Transformation, Neoplastic		Regulation	Kinase-deficient neu proteins suppress epidermal growth factor receptor function and abolish cell transformation.	info:pmid/7908733#title:1
ERBB2 --+> Cell Transformation, Neoplastic		Regulation	The role of EGFR in human epidermal growth factor receptor2-mediated cellular transformation is not fully elucidated.	info:pmid/18985033#body:266
ERBB2 --+> Cell Transformation, Neoplastic		Regulation	I. (1994) Kinase-deficient neu proteins suppress epidermal growth factor receptor function and abolish cell transformation.	info:pmid/11336639#body:490
ERBB2 --+> Cell Transformation, Neoplastic		Regulation	Overexpression of normal neu can also induce neoplastic transformation (Di Fiore et al., 1987; Di Marco et al., 1990).	info:pmid/10353605#body:66
ERBB2 --+> Cell Transformation, Neoplastic		Regulation	Significant overexpression of p185her2/neu results in abnormalities in cell signaling and can cause cell transformation.	info:pmid/21680730#cont:28
ERBB2 --+> Cell Transformation, Neoplastic		Regulation	A chimeric EGF-R-neu proto-oncogene allows EGF to regulate neu tyrosine kinase and cell transformation.	info:pmid/2565807#title:1
ERBB2 --+> Cell Transformation, Neoplastic		Regulation	Moreover, the protein tyrosine kinase activity is strongly enhanced upon overexpression of ErbB2 resulting in cell transformation.	info:pmid/12297041#body:76
ERBB2 --+> Cell Transformation, Neoplastic		Regulation	HER2/neu promotes neoplastic transformation by virtue of its ability to transduce growth signals in a ligand-independent manner .	info:pmid/22044845#cont:7
ERBB2 --+> Cell Transformation, Neoplastic		Regulation	These results indicated that Neu protein was capable of active signaling and of inducing cellular transformation in the EpH4 cells.	info:pmid/12150823#body:47
ERBB2 --+> Cell Transformation, Neoplastic		Regulation	Several lines of evidence suggest that aberrant expression of the erbB-2 gene may play an important role in neoplastic transformation and progression.	info:pmid/9845103#body:2
ERBB2 --+> Cell Transformation, Neoplastic		Regulation	Overexpression of Her-2/neu has been found to play a role in cellular transformation, tumorigenesis, and metastasis .	info:pmid/16182348#body:91
ERBB2 --+> Cell Transformation, Neoplastic		Regulation	What is the mechanism by which the caveolin-1 protein is down-regulated in response to Neu-mediated cell transformation?	info:pmid/9685399#body:154
ERBB2 --+> Cell Transformation, Neoplastic		Regulation	Stat1 is a suppressor of ErbB2/Neu-mediated cellular transformation and mouse mammary gland tumor formation.	info:pmid/23839042#cont:406
ERBB2 --+> Cell Transformation, Neoplastic		Regulation	Tyrosine kinase inhibitors, emodin and its derivative repress HER-2/neu-induced cellular transformation and metastasis-associated properties.	info:pmid/9671406#title:1
ERBB2 --+> Cell Transformation, Neoplastic		Regulation	Indeed, simultaneous overexpression of EGFR and c-erbB2 has been shown to enhance cellular transformation and aid development of hormone independence in ...	info:pmid/12586780#body:272
ERBB2 --+> Cell Transformation, Neoplastic		Regulation	The study by Meng et al. revealed that heat-shock transcription factor HSF1 has an important role in cellular transformation induced by HER-2 [40].	info:pmid/23264215#cont:287
ERBB2 --+> Cell Transformation, Neoplastic		Regulation	Overexpression of ErbB-2 that leads to cell transformation was found to be associated with constitutively high kinase activity and autophosphorylation on tyrosine residues.	info:pmid/17964790#body:9
ERBB2 --+> Cell Transformation, Neoplastic		Regulation	Critical role for D-type cyclins in cellular transformation induced by E6/E7 of human papillomavirus type 16 and E6/E7/ErbB-2 cooperation.	info:pmid/17489986#title:1
ERBB2 --+> Cell Transformation, Neoplastic		Regulation	Overexpression of ErbB2 (Her-2) oncoprotein has been shown to promote cell transformation and is found in 25–30% of breast cancer [1, 2].	info:pmid/21082217#cont:9
ERBB2 --+> Cell Transformation, Neoplastic		Regulation	Hence, defining the genes regulated by this signaling complex is critical to elucidating the mechanism through which the ErbB2:ErbB3 dimer modulates cellular transformation.	info:pmid/15963498#body:21
ERBB2 --+> Cell Transformation, Neoplastic		Regulation	Heat-shock transcription factor HSF1 has a critical role in human epidermal growth factor receptor-2-induced cellular transformation and tumorigenesis.	info:pmid/22722874#cont:370
ERBB2 --+> Cell Transformation, Neoplastic		Regulation	... is required to keep PTEN in the reduced state, and that this had a major negative influence on the ability of Ras and ErbB2-induced cellular transformation ...	info:pmid/20626320#cont:284
ERBB2 --+> Cell Transformation, Neoplastic		Regulation	E6/E7 proteins of HPV type 16 and ErbB-2 cooperate to induce neoplastic transformation of primary normal oral epithelial cells.	info:pmid/14724563#title:1
ERBB2 --+> Cell Transformation, Neoplastic		Regulation	Oncogenic Neu/ErbB-2 increases ets, AP-1 and NF-kappaB-dependent gene expression, and inhibiting ets activation blocks Neu-mediated cellular transformation.	info:pmid/24445735#cont:414
ERBB2 --+> Cell Transformation, Neoplastic		Regulation	Oncogenic Neu/ErbB-2 increases ets, AP-1, and NF-kappaB-dependent gene expression, and inhibiting ets activation blocks Neu-mediated cellular transformation.	info:pmid/24157551#cont:178
ERBB2 --+> Cell Transformation, Neoplastic		Regulation	Oncogenic Neu/ErbB-2 increases ets, AP-1, and NF-kappaB-dependent gene expression, and inhibiting ets activation blocks Neu-mediated cellular transformation.	info:pmid/8626480#title:1
ERBB2 --+> Cell Transformation, Neoplastic		Regulation	Furthermore, HSF1 is necessary in HER2-induced cell transformation in breast epithelial MCF-10A cells in vitro.44	info:pmid/24384723#cont:56
ERBB2 --+> Cell Transformation, Neoplastic		Regulation	STAT-1 suppresses c-erbB2 (i.e., HER-2/neu)-controlled cellular transformation (48), and STAT-1 deficiency enhances c-erbB2-mediated breast tumor growth (49).	info:pmid/23047896#cont:225
ERBB2 --+> Cell Transformation, Neoplastic		Regulation	In Gab1-/- mouse embryonic fibroblasts that contain endogenous Gab2, EGF-induced ERK activation and ErbB2-mediated cell transformation were impaired [7].	info:pmid/15952937#body:56
ERBB2 --+> Cell Transformation, Neoplastic		Regulation	The EGFR-ErbB2 heterodimer appears to be the strongest and the most potent inducer of cellular transformation and mitogenic signaling compared to other ErbB homo- and heterodimers .	info:pmid/17681753#body:163
ERBB2 --+> Cell Transformation, Neoplastic		Regulation	Although it is not yet known whether Ets2 is a direct target of the ErbB2-signaling pathway, it appears to be required for Neu-mediated cellular transformation, implying a key role in this pathway ( ).	info:pmid/12672473#body:277
ERBB2 --+> Cell Transformation, Neoplastic		Regulation	Taken together, these results suggest that Neu/ErbB-2 induces cellular transformation through multiple ostensibly redundant tyrosine phosphorylation sites through the recruitment of at least four different signaling molecules.	info:pmid/11500516#body:51
ERBB2 --+> Cell Transformation, Neoplastic		Regulation	In fact, study of cellular transformation induced by ErbB2, which is amplified in 20-30% of human mammary carcinomas, provides intriguing evidence of Grb2-independent ShcA signalling.	info:pmid/20075861#body:325
ERBB2 --+> Cell Transformation, Neoplastic		Regulation	Greene and co-workers (67) have used an ErbB2 molecule truncated at residue 691 to suppress cellular transformation mediated by oncogenic ErbB2 (neu), as well as the malignant phenotype of human glioblastoma cells (68).	info:pmid/10085134#body:281
ERBB2 --+> Cell Transformation, Neoplastic		Regulation	Instead, HER2 functions as a coreceptor and ligand-driven heterodimerisation of HER2 with other human epidermal growth factor receptor family members appears to play an important role in neoplastic transformation and/or progression.	info:pmid/18000498#body:38
ERBB2 --+> Cell Transformation, Neoplastic		Regulation	For example, the co-expression of ErbB3 and Neu in NIH3T3 cells results in neoplastic transformation, whereas neither the expression of ErbB3 nor Neu alone is sufficient for transformation (1, 7).	info:pmid/9115272#body:42
ERBB2 --+> Cell Transformation, Neoplastic		Regulation	Furthermore, HSF1 was found [39] required for the cell transformation and tumorigenesis induced by the ERBB2 (aka HER2) oncogene (see subsequent discussion of HER2 amplicon) responsible for aggressive breast tumors.	info:pmid/23468608#cont:1151
ERBB2 --+> Cell Transformation, Neoplastic		Regulation	It has been shown that the erbB-2 gene plays a role in the neoplastic transformation ( ) and in some studies an overexpression of erbB-2 gene was correlated with poor prognosis of patients with breast cancer ( ).	info:pmid/16005711#body:5
ERBB2 --+> Cell Transformation, Neoplastic		Regulation	Recently, Muthuswamy and colleagues showed that both Scribble and the Par6-atypical protein kinase C pathway are important mediators of an ErbB2-mediated "tumorigenic" transformation in MCF10A cells.	info:pmid/17631191#body:375
ERBB2 --+> Cell Transformation, Neoplastic		Regulation	To determine whether p27 expression in HER2/neu-overexpressing cells can inhibit HER2/neu-induced cell transformation, we measured the number of microfoci formed and the number of colonies formed in soft agar for transformation phenotype.	info:pmid/11439332#body:92
ERBB2 --+> Cell Transformation, Neoplastic		Regulation	To the contrary, overexpression of ErbB2 may override the Muc4/Sialomucin complex localization mechanism, increase ErbB2 association with cell junctions, and facilitate their disruption by neoplastic transformation.	info:pmid/12748185#body:241
ERBB2 --+> Cell Transformation, Neoplastic		Regulation	It is now believed that HER2 pathway is essentially triggered by MAPK activation, through Grb2/Ras pathway, and several reports suggest a major role of the MAP kinase cascade in HER2-induced cell transformation .	info:pmid/18455151#body:166
ERBB2 --+> Cell Transformation, Neoplastic		Regulation	Indeed, overexpression of receptor tyrosine kinases such as ErbB2 or epidermal growth factor receptor, common in several types of human cancers (14-16), leads to cell transformation that involves the participation of Ras proteins (17).	info:pmid/10570192#body:55
ERBB2 --+> Cell Transformation, Neoplastic		Regulation	Indeed, overexpression of receptor tyrosine kinases such as ErbB2 or epidermal growth factor receptor, common in several types of human cancers (14-16), leads to cell transformation that involves the participation of Ras proteins (17).	info:pmid/10570191#body:55
ERBB2 --+> Cell Transformation, Neoplastic		Regulation	Overexpression of the HER2 product (p185) induces cell transformation in different experimental models , occurs in a variety of human tumors and is associated with a poor prognosis in breast and ovarian cancer .	info:pmid/9812171#body:5
ERBB2 --+> Cell Transformation, Neoplastic		Regulation	The proposed model of tumourigenesis, in relation to the ErbB family, both homodimers and heterodimers of ErbB-2 are stimulators of cell transformation, because they utilise the coupling of ErbB-2 to the Ras-MAP kinase pathway.	info:pmid/20547458#body:59
ERBB2 --+> Cell Transformation, Neoplastic		Regulation	Indeed, overexpression of receptor tyrosine kinases such as ErbB2 or epidermal growth factor receptor leads to cell transformation that involves the participation of Ras protein expression (Smith et al., 1987; Huang et al., 1997; Kolibaba and Druker 1997).	info:pmid/11030154#body:231
ERBB2 --+> Cell Transformation, Neoplastic		Regulation	The effects of phosphorylation of the tyrosine 877 residue on ErbB2 are less well studied, but, as is the case with the 1248 residue, its activation is necessary for ErbB2-mediated cell transformation, suggesting that phosphorylation of this residue is coupled to downstream effects .	info:pmid/19010331#body:69
ERBB2 --+> Cell Transformation, Neoplastic		Regulation	Al Moustafa AE, Foulkes WD, Benlimame N, Wong A, Yen L, Bergeron J, Batist G, Alpert L, Alaoui-Jamali MA (2004) E6/E7 proteins of human papillomaviruse type 16 and ErbB-2 cooperate to induce neoplastic transformation of primary normal oral epithelial cells.	info:pmid/18648363#body:140
ERBB2 --+> Cell Transformation, Neoplastic		Regulation	Furthermore, an active ErbB2 mutant called neu oncogene causes cellular transformation of NIH3T3 cells and breast cancer in transgenic mice expressing neu oncogene under the control of MMTV promoter .	info:pmid/22584052#body:12
ERBB2 --+> Cell Transformation, Neoplastic		Regulation	Studies have also demonstrated that growth induction of normal cells is accompanied by a rapid, transient increase in ODC activity, whereas cell transformation induced by oncogenes, such as v-src , neu , and ras is associated with constitutively elevated ODC activity.	info:pmid/15748645#body:265
ERBB2 --+> Cell Transformation, Neoplastic		Regulation	In this respect it is striking that in general cellular transformation induced by EGFR/HER2 heterodimers is much stronger than of homodimers or even dependent on the presence of both receptors (DiGiovanna et al., 1998; Kokai et al., 1989; O'Rourke et al., 1997; Zhang et al., 1996).	info:pmid/11896598#body:159
ERBB2 --+> Cell Transformation, Neoplastic		Regulation	However, the necessary role of Ets proteins in fibroblast transformation has been revealed by inhibition experiments, where expression of the Ets2 DNA binding domain alone was found to inhibit oncogenic Ras- or Neu-mediated cellular transformation (11, 22).	info:pmid/9668063#body:55
ERBB2 --+> Cell Transformation, Neoplastic		Regulation	Oncogenes such as ERbB2, v-Src, and H-Ras, suppress expression of Bim by an mitogen-activated protein kinase-dependent pathway, contributing to cell transformation and resistance to chemotherapy (Reginato et al., 2005; Tan et al., 2005).	info:pmid/18668139#body:118
ERBB2 --+> Cell Transformation, Neoplastic		Regulation	Our investigation of insulin-independent growth showed that in addition to oncogenes that function as tyrosine kinases, such as HER2 and FGFR2, functionally unrelated oncogenes like TC1, LSM1 and WHSC1L1 also induce cell transformation to insulin-independent glucose uptake and proliferation.	info:pmid/21437235#cont:189
ERBB2 --+> Cell Transformation, Neoplastic		Regulation	HSF1 was found overexpressed in malignant prostate epithelial cells , in primary oral squamous cell carcinomas , and in human pancreatic cancer tissues , while it was required for cell transformation and tumorigenicity induced by the human epidermal growth factor receptor-2 oncogene .	info:pmid/23500136#body:256
ERBB2 --+> Cell Transformation, Neoplastic		Regulation	Given the central role of PTP1B in the negative regulation of oncogenic signaling through the dephosphorylation of protein tyrosine kinases such as IGF-I, EGF, and PDGF receptors, as well as attenuation of cellular transformation by oncogenic protein tyrosine kinases such as p210Bcr-Abl and p185v-Erb2 , it is often speculated that inhibition of PTP1B could potentially increase tumorigenesis.	info:pmid/16198645#body:139
ERBB2 --+> Cell Transformation, Neoplastic		Regulation	While the Ki67-positive cells were significantly reduced in the mammary glands of model—MMTV-Neu-IRES-Cre/p110aL/L mice, the number of proliferating cells significantly increased in model—MMTV-Neu-IRES-Cre/p110bL/L mice (Supplemental Fig. 3A), thus providing the cellular mechanism by which p110a is important for Neu-induced neoplastic transformation, and p110b plays a negative role in Neu-mediate…	info:pmid/22802530#cont:136
ERBB2 --+> Cell Transformation, Neoplastic		Regulation	To address the question of whether the accumulation of activated ErbB-2/Neu in bile duct epithelial cell was truly sufficient to induce neoplastic transformation, we nucleofected a plasmid carrying both neo and the constitutively activated transmembrane domain mutant of ErbB-2/Neu (ErbB-2/Neu-M) into low and mid passage bile duct epithelial cell and selected for stable transfectants by maintainin…	info:pmid/20655306#body:163
ERBB2 --+> Cell Transformation, Neoplastic		Regulation	EGFR and ErbB2 overexpression have been found in many tumors of epithelial origin, and have been shown to contribute to cellular transformation.15, 16 These growth factor receptors are accessible from the extracellular space, making them attractive targets for monoclonal antibodies ,17 and antibody-derived reagents such as immunotoxins.18 For targeting to EGFR and ErbB2, we fused the proapoptotic…	info:pmid/16179940#body:32
ERBB2 --+> Cell Transformation, Neoplastic		Regulation	For example, ErbB1/ErbB2, ErbB1/ErbB4, and ErbB2/ErbB4 heterodimers have been shown to play a role in cell transformation.	info:doi/10.1016/j.bbamem.2011.07.044#body:230
ERBB2 --+> Cell Transformation, Neoplastic		Regulation	Of particular note are the sections on suppression of HER2-mediated cell transformation by transcriptional repressors and chemical entities that discriminate between EGFR/HER1 and HER2/neu kinases, despite their strong homology.	info:doi/10.1016/S1470-2045(00)00396-X#body:13
ERBB2 --+> Cell Transformation, Neoplastic		Regulation	It has been determined that amplified HER-2/neu activity per se may promote tumorigenicity of otherwise nonmalignant cells, because overexpression of HER-2/neu leads to neoplastic transformation of NIH-3T3 cells and immortalized human breast cells.	info:doi/10.1016/S0889-8588(05)70304-X#body:189
ERBB2 --+> malignant transformation		Regulation	HER-2 and TP53 gene and protein are involved in the early stages of malignant transformation of pleomorphic adenoma.	info:pmid/23821206#abs:6
ERBB2 --+> malignant transformation		Regulation	Recently, we have shown that RhoB suppresses EGFR-, ErbB2-, Ras- and Akt-mediated malignant transformation and metastasis.	info:pmid/16909123#abs:1
ERBB2 --+> malignant transformation		Regulation	Evidently minor perturbations in amplified neu expression are sufficient to alter mammary development and induce malignant transformation.	info:pmid/10803404#abs:10
ERBB2 --+> malignant transformation		Regulation	Using mutation-activated HER-2/neu transformed 3T3 cells, we also investigated whether emodin and DK-V-47 can inhibit malignant transformation induced solely by the HER-2/neu oncogene.	info:pmid/9671406#abs:4
ERBB2 --+> malignant transformation		Regulation	Together these results suggest that the expression of the activated c-neu oncogene was necessary but not sufficient to induce malignant transformation of the mammary epithelial cells.	info:pmid/2567634#abs:6
ERBB2 --+> malignant transformation		Regulation	Both in a mutated form and when overexpressed in a non-mutated form, erbB-2 is capable of inducing malignant transformation of many target cells including immortalized breast epithelium.	info:pmid/1688228#abs:3
ERBB2 --+> malignant transformation		Regulation	Genetic alterations of the proto-oncogene human epidermal growth factor receptor (HER-2/neu) have been shown to induce malignant transformation and metastasis.	info:pmid/18837888#abs:1
ERBB2 --+> malignant transformation		Regulation	Tumor suppressor genes (p53, p16), oncogenes (c-erbB-2, H-ras, K-ras, cyclin D1, src), and growth factor/receptor (TGF-alpha, EGFR) seem to cause the malignant transformation of Barrett's esophagus.	info:pmid/10379532#abs:3
ERBB2 --+> malignant transformation		Regulation	Like EGF receptor and ErbB2, a member of Src family kinases (most likely a new Src-related kinase called "Ray") is essential for the Ras-induced activation of PAK and the malignant transformation both in vitro and in vivo.	info:pmid/11038144#abs:11
ERBB2 --+> malignant transformation		Regulation	The underlying disease mechanisms remain unclear, but tumor suppression genes (p53, p16, APC) and, oncogenes (K-ras, cyclin D1, c-erb-2) seem to cause the malignant transformation of Barrett's esophagus, and the genetic or epigenetic alterations of these genes have been reported.	info:pmid/16101221#abs:5
ERBB2 --+> malignant transformation		Regulation	Remarkably, pharmacological FAS blockade using the mycotoxin cerulenin or the novel small compound C75 completely suppressed the state of Her-2/neu-induced malignant transformation by inhibiting the ability of NIH-3T3/Her-2 cells to grow under either anchorage-independent (i.e., to form colonies in soft agar) or low-serum monolayer conditions.	info:pmid/15390078#abs:4
ERBB2 --+> malignant transformation		Regulation	It has been shown that overexpression of c-erbB2 alone is sufficient to cause malignant transformation .	info:pmid/9541025#body:14
ERBB2 --+> malignant transformation		Regulation	HER2 over-expression could lead to malignant transformation of cells and induce tumor necrosis resistance.	info:pmid/23009584#cont:146
ERBB2 --+> malignant transformation		Regulation	As a key gene for cell survival, HER2 gene amplification and protein overexpression lead to malignant transformation .	info:pmid/20385184#body:7
ERBB2 --+> malignant transformation		Regulation	HER2 overexpression drives malignant transformation of mammary epithelial cells in experimental systems.	info:pmid/19013786#body:30
ERBB2 --+> malignant transformation		Regulation	HER2 gene amplification and protein over-expression lead to malignant transformation and are directly associated with poor clinical outcome [86].	info:pmid/21892918#cont:304
ERBB2 --+> malignant transformation		Regulation	First, overexpression of HER2 in NIH3T3 and other mouse fibroblasts induces malignant transformation .	info:pmid/24656976#body:11
ERBB2 --+> malignant transformation		Regulation	Thus, these findings are consistent with the concept that erbB-2 overexpression may be a key event in malignant transformation and progression.	info:pmid/9845103#body:7
ERBB2 --+> malignant transformation		Regulation	Overexpression of ErbB-2 usually results in malignant transformation of cells and accounts for approximately 25% of all breast cancer cases (1).	info:pmid/23354013#cont:7
ERBB2 --+> malignant transformation		Regulation	Overexpression of activated neu/erbB2 initiates immortalization and malignant transformation of immature Schwann cells in vitro.	info:pmid/10597275#title:1
ERBB2 --+> malignant transformation		Regulation	Because Her2/neu plays a central role in malignant transformation and growth, it provides an attractive target for focused therapeutic approaches ( ).	info:pmid/22208986#body:20
ERBB2 --+> malignant transformation		Regulation	Point mutation of the Neu protooncogene, the rat homologue of erbB2, results in malignant transformation of several types of cells in culture (5, 6).	info:pmid/10318905#body:33
ERBB2 --+> malignant transformation		Regulation	Moreover, cyclin D1 plays an essential role in malignant transformation of breast cancers induced by the neu and ras oncogenes (Yu et al., 2001).	info:pmid/11948404#body:210
ERBB2 --+> malignant transformation		Regulation	In fact, minor perturbations in amplified HER2 expression are sufficient to alter mammary development and induce malignant transformation ( ) ( ).	info:pmid/19450579#body:31
ERBB2 --+> malignant transformation		Regulation	Accordingly, in vitro and animal studies clearly demonstrate that deregulated Her-2/ neu expression plays a pivotal role in malignant transformation, tumourigenesis and metastasis.	info:pmid/16406575#body:72
ERBB2 --+> malignant transformation		Regulation	It is involved in normal breast growth and development, and overexpression of HER2 seems to play a role in malignant transformation and tumourigenesis.	info:pmid/16832410#body:232
ERBB2 --+> malignant transformation		Regulation	EGFR, Her-2/Neu, p-MAPK and ß-Catenin have been suggested to be involved in the malignant transformation of cells through different pathways.	info:pmid/23887057#body:83
ERBB2 --+> malignant transformation		Regulation	Furthermore, overexpression of members of the ErbB family, EGFR and ErbB2, has been demonstrated to induce malignant transformation in NIH-3T3 cells .	info:pmid/16889899#body:23
ERBB2 --+> malignant transformation		Regulation	An overexpression or amplification of tyrosine kinase epidermal growth factor HER2 will result in the downstreaming of these processes and cause a malignant transformation of the cells.	info:pmid/23540742#body:37
ERBB2 --+> malignant transformation		Regulation	C-erbB-2 or mutant Ha-ras induced malignant transformation of immortalized human ovarian surface epithelial cells in vitro.	info:pmid/14676809#title:1
ERBB2 --+> malignant transformation		Regulation	The prevalence of growth factor mutations, such as increased Epidermal growth factor receptor, erb-B2, or amplification of cyclin D1, may further contribute to the malignant transformation.	info:pmid/17240819#body:86
ERBB2 --+> malignant transformation		Regulation	Amplification of Her2/neu gene has been detected in breast cancers at different stages, and experimental evidence suggests that overexpression of Her2/neu gene leads to malignant transformation .	info:pmid/16781665#body:2
ERBB2 --+> malignant transformation		Regulation	Overexpression of the HER2 by transfection with the c- erbB-2 proto-oncogene in mouse fibroblasts results in malignant transformation and tumorgenic capacity .	info:pmid/11167128#body:20
ERBB2 --+> malignant transformation		Regulation	These tumors arose rapidly in a synchronous, single step manner, suggesting that overexpression of the activated neu is sufficient for malignant transformation of mammary epithelium ( ).	info:pmid/16377102#body:117
ERBB2 --+> malignant transformation		Regulation	The absence of HER-2 overexpression in normal ducts and the frequent HER-2 amplification found in Ductal carcinoma in situ suggests that HER-2 alterations are an important event in early malignant transformation.	info:pmid/16246564#body:61
ERBB2 --+> malignant transformation		Regulation	The occurrence of HER2 amplification early in the course of breast cancer and evidence that it causes malignant transformation led to the development of the humanised anti-HER2 monoclonal antibody trastuzumab (Herceptin®) .	info:pmid/15093573#body:4
ERBB2 --+> malignant transformation		Regulation	More importantly, cyclin D1 was recently shown to be necessary for both activated ErbB-2 and Ras-induced malignant transformation of murine mammary epithelial cells (Yu et al., 2001).	info:pmid/12242655#body:87
ERBB2 --+> malignant transformation		Regulation	The c-erbB-2 oncoprotein is a 1 85-kd transmembrane protein kinase receptor with homology to the epidermal growth factor receptor, and has been shown to contribute to malignant transformation and progression in a number of epithelial cell carcinomas .	info:pmid/10754210#body:5
ERBB2 --+> malignant transformation		Regulation	Indeed, overexpression of epidermal growth factor receptor 2 (ErbB2) in mammary epithelial cells induced malignant transformation only in stiff ribose-crosslinked matrices but not in compliant matrices with normal tissue rigidity .	info:pmid/21241759#body:81
ERBB2 --+> malignant transformation		Regulation	Transfection of NIH3T3 cells with the neu oncogene results in malignant transformation , and studies in transgenic mice that overexpress HER2/Neu indicate that breast tissue is particularly susceptible to the transforming properties of the neu oncogene .	info:pmid/11053645#body:4
ERBB2 --+> malignant transformation		Regulation	HER2 is overexpressed on the surface of a variety of tumor cells of diverse origin, such as breast, ovary, lung and gastrointestinal tract, and plays a central role in the malignant transformation and excessive proliferation of these cells .	info:pmid/21767874#body:2
ERBB2 --+> malignant transformation		Regulation	Together with findings from others (50), explaining the absolute dependence on cyclin D1 from Neu- and Ras-mediated malignant transformation in mammary epithelial cells, intervention of breast cancer with PKC isotype-specific inhibitors might be a promising therapeutical approach.	info:pmid/11551901#body:305
ERBB2 --+> malignant transformation		Regulation	Furthermore, transfection of the HER2 gene into NIH/3T3 cells and human mammary cell lines impaired morphogenesis, inhibited E-cadherin gene expression, caused malignant transformation and demonstrated strong tumorigenicity when transplanted in athymic mice .	info:pmid/12057863#body:38
ERBB2 --+> malignant transformation		Regulation	Extra-virgin olive oil polyphenols inhibit HER2 (erbB-2)-induced malignant transformation in human breast epithelial cells: relationship between the chemical structures of extra-virgin olive oil secoiridoids and lignans and their inhibitory activities on the tyrosine kinase activity of HER2.	info:pmid/19082476#title:1
ERBB2 --+> malignant transformation		Regulation	Overexpression of activated c-neu in transgenic mice induces mammary adenocarcinomas that are synchronous and polyclonal in origin, indicating that activated c-neu is sufficient to induce malignant transformation in mammary epithelial cells in a single step (Muller et al., 1988).	info:pmid/11803472#body:67
ERBB2 --+> malignant transformation		Regulation	The stochastic nature of tumor development in multiparous, mammary tumor virus-Neu mice suggests that mechanisms above and beyond overexpression of ErbB2/Neu and the stimulus of pregnancy hormones are required to cause malignant transformation of mammary epithelial cells.	info:pmid/16434967#body:44
ERBB2 --+> malignant transformation		Regulation	It is an ATP-dependent molecular chaperone for numerous cell signaling proteins, including oncogenes (e.g., Akt, Raf-1, cdk4, Src and c-Met) and clinically validated cancer targets (e.g., HER-2, Bcr-Abl and EGFR), which are involved in cell proliferation and survival and are responsible for malignant transformation .	info:pmid/23777986#body:6
ERBB2 --+> malignant transformation		Regulation	Together with extra virgin olive oil ?-9 MUFA oleic acid, the bitter principle of olives and olive oil oleuropein aglycone is among the first examples of how selected nutrients from the so-called "Mediterranean Diet" directly regulate the expression and activity of HER2, a proto-oncogene that plays a pivotal role in malignant transformation, tumorigenesis, metastasis, and treatment failure in bre…	info:pmid/17490486#body:385
ERBB2 --+> malignant transformation		Regulation	Abundant preclinical evidence indicates that HSP90 inhibitors are potent anticancer agents because of their capacity to compromise the stability of key oncogenic proteins, such as BCR-ABL1, EGFR, ERBB2, FLT3, JAK2, and BCL6, which drive malignant transformation through mutational activation or over-expression (Mimnaugh et al., 1996; Gorre et al., 2002; George et al., 2004; Sawai et al., 2008; Cer…	info:pmid/22451720#cont:265
ERBB2 --+> malignant transformation		Regulation	Trastuzumab is a monoclonal antibody that binds to HER2 and inhibits HER2-mediated malignant transformation.2 Trastuzumab improved the chemotherapeutic response rate and the median duration of response when used in combination with other chemotherapeutic agents.3 In a single randomized study (the results of which were presented to the Oncologic Drugs Advisory Committee of the Food and Drug Admini…	info:pmid/10899087#body:65
ERBB2 --+> malignant transformation		Regulation	Strikingly, FAS inhibition was found to synergistically interact with trastuzumab in Her-2/ neu-negative breast cancer cells engineered to overexpress Her-2/ neu , while pharmacological blockade of FAS activity suppressed the state of malignant transformation induced by Her-2/ neu oncogene in NIH-3T3 murine fibroblasts, causing further a significant diminution in the expression of p185 Her-2/ neu…	info:pmid/15780499#body:25
ERBB2 --+> malignant transformation		Regulation	In NIH3T3 cells, coexpression of EGFR and HER2 and the coexpression of HER3 and HER2 were reported to mediate increased malignant transformation.	info:doi/10.1067/mcn.2002.125874#body:97
ERBB2 --+> malignant transformation		Regulation	HER-2/neu overexpression is thought to contribute to malignant transformation of bronchial epithelial cells, and it can be demonstrated in 30% of lung adenocarcinomas, where it portends a poor prognosis.	info:doi/10.1016/S0889-8588(05)70009-5#body:38
ERBB2 ---> tumor vascularization		Regulation	Similarly, Kandel et al. noted that targeting Her2/neu in an SK-NEP-1 model failed to produce a notable regression of tumor vasculature or perivascular support cells.	info:pmid/21658718#body:152
ERBB2 ---> tumor vascularization		Regulation	In addition to increasing tumor cell proliferation rates, ErbB2 overexpression may also accelerate tumor progression by upregulating VEGF, thereby promoting tumor vascularization.	info:pmid/15582599#body:19
ERBB2 ---> tumor vascularization		Regulation	Furthermore, Herceptin treatment of ErbB2 overexpressing tumor cells decreases expression of proangiogeneic factors including VEGF and TGF-a, resulting in a dramatic change in the tumor vasculature and a decrease in tumor size .	info:pmid/12648469#body:172
ERBB2 ---> Breast Diseases		Regulation	The c-erbB-2 gene overexpression plays a major role in the pathogenesis of breast cancer.	info:pmid/9188464#abs:1
ERBB2 ---> Breast Diseases		Regulation	Expanding our understanding of HER-2 amplification also changes its role in the pathogenesis of breast cancer.	info:pmid/12755489#abs:8
ERBB2 ---> Breast Diseases		Regulation	P53 and HER-2/neu over-expression play an important role in pathogenesis of breast carcinoma.	info:pmid/21443808#abs:9
ERBB2 ---> Breast Diseases		Regulation	Conclusion: Based upon the findings of this study, it can be concluded that HER-2/neu overexpression plays an important role in the pathogenesis of breast cancer and is associated with a worse prognosis.	info:pmid/19008567#abs:8
ERBB2 ---> Breast Diseases		Regulation	HER2 is overexpressed in 25% to 30% of human breast cancers, plays a role in the pathogenesis of breast cancer, and predicts for a worse prognosis in patients with metastatic disease.	info:pmid/11049053#abs:2
ERBB2 ---> Breast Diseases		Regulation	HER-2/neu has a direct role in the pathogenesis of breast carcinomas .	info:pmid/15589595#body:22
ERBB2 ---> Breast Diseases		Regulation	The HER-2/neu over expression plays an important role in the pathogenesis of breast cancer, and is associated with a worse prognosis.	info:pmid/22588807#cont:158
ERBB2 ---> Breast Diseases		Regulation	Among them, HER2 has been proved to have a role in the pathogenesis of breast carcinoma and in a significant number of human tumors .	info:pmid/17056098#body:4
ERBB2 ---> Breast Diseases		Regulation	The JIMT-1 cell line was isolated from a pleural effusion in a patient with metastatic ErbB2-driven breast disease who was clinically resistant to trastuzumab therapy.	info:pmid/20051960#body:52
ERBB2 ---> Breast Diseases		Regulation	The autoregulation of Her2 gene expression is apparently critical and deregulation of Her2 plays a major role in the pathogenesis of breast cancer.	info:pmid/16696944#body:16
ERBB2 ---> Breast Diseases		Regulation	HER2 may lead to the development and progression of pre-malignant breast disease, and increased proliferation and motility of cells (associated with over-expression) may contribute to this process.	info:pmid/19450579#body:40
ERBB2 ---> Breast Diseases		Regulation	Amplification of the HER-2 gene plays an important role in the pathogenesis of breast cancer and is associated with a poor prognosis in patients with axillary node-positive breast cancer (5).	info:pmid/17090687#body:39
ERBB2 ---> Breast Diseases		Regulation	Therefore it was postulated that HER2 could have a role in the pathogenesis of breast cancer, and preclinical experiments demonstrated that overexpression of HER2 in mouse fibroblast cells indeed resulted in malignant cellular transformation and tumorigenesis (reviewed in ref. [ ]).	info:pmid/20064507#body:147
ERBB2 ---> Breast Diseases		Regulation	... HER-2/neu overexpression plays an important role in the pathogenesis of breast cancer and is associated with a worse prognosis.The findings indicate that in ...	info:doi/10.4103/1477-3163.44026#cont:14
ERBB2 ---> Reperfusion Injury		Regulation	In this study, we found that zinc-induced ErbB2 protein expression and Akt activation are required for preventing reperfusion injury.	info:pmid/20809125#abs:3
ERBB2 ---> Reperfusion Injury		Regulation	Activation of EGFR/ERBB2 via pathways involving ERK1/2, P38 MAPK, AKT and FOXO enhances recovery of diabetic hearts from ischemia-reperfusion injury.	info:pmid/22720029#title:1
ERBB2 ---> Reperfusion Injury		Regulation	Also, we found that zinc pyrithione increased ErbB2 protein expression was required for enhanced Akt activation to prevent reperfusion injury and that the molecular chaperone Hsp90 regulates ErbB2 stability .	info:pmid/21651898#body:15
ERBB2 ---> breast adenocarcinoma		Regulation	Recent studies in transgenic mice assessed the role of p27 as a tumor suppressor of ErbB-2-induced mammary adenocarcinoma .	info:pmid/12213576#body:96
ERBB2 ---> breast adenocarcinoma		Regulation	Here, overexpression of the activated (V664E) form of the rat HER-2/ neu oncogene under the control of the mouse mammary tumor virus promoter, leads to the progressive development of invasive mammary adenocarcinoma in all ten mammary glands .	info:pmid/19162112#body:122
ERBB2 --+> Adenocarcinoma		Regulation	This study addresses the role of the three isoforms in polyoma middle T and ErbB2/Neu-driven mammary adenocarcinomas in mice.	info:pmid/17210696#abs:3
ERBB2 --+> Adenocarcinoma		Regulation	Our findings strongly suggest that mutations in the transmembrane domain of HER2 may be oncogenic, causing hereditary and sporadic lung adenocarcinomas.	info:pmid/24317180#abs:8
ERBB2 --+> Adenocarcinoma		Regulation	Thus, the protein products of the amplified c-erbB-2 gene may have a role in the evolution of adenocarcinomas, as does the epithelial-growth-factor receptor in some squamous-cell carcinomas.	info:pmid/2870269#abs:3
ERBB2 --+> Adenocarcinoma		Regulation	Overexpression of ErbB-2 in the basal layer of biliary tract epithelium led to the development of gallbladder adenocarcinoma in 100% of transgenic mice by 3 months of age.	info:pmid/11585718#abs:1
ERBB2 --+> Adenocarcinoma		Regulation	We have previously shown that mammary epithelial specific expression of the activated erbB2 allele under the control of the endogenous promoter in mice resulted in the formation of mammary adenocarcinomas.	info:pmid/15051890#abs:1
ERBB2 --+> Adenocarcinoma		Regulation	The aim of this study was to analyze possible changes in the total phospholipid distribution in murine mammary adenocarcinomas induced in transgenic mice by the tissue-specific expression of the neu oncogene, as compared with normal tissues.	info:pmid/10975281#abs:1
ERBB2 --+> Adenocarcinoma		Regulation	In the early 1970s, Professor Vladimir Dilman originally developed the idea that antidiabetic biguanides may be promising as geroprotectors and anticancer drugs ("metabolic rehabilitation"). In the early 2000s, Anisimov´s experiments revealed that chronic treatment of female transgenic HER2-/neu mice with metformin significantly reduced the incidence and size of mammary adenocarcinomas and increa…	info:pmid/20305377#abs:1
ERBB2 --+> Adenocarcinoma		Regulation	Several tyrosine kinase inhibitors are being tested in HER2-dependent lung adenocarcinomas.	info:pmid/23841470#cont:140
ERBB2 --+> Adenocarcinoma		Regulation	Doxycycline induction of HER-2/neu expression commonly led to development of invasive mammary adenocarcinomas.	info:pmid/16169460#body:9
ERBB2 --+> Adenocarcinoma		Regulation	Unlike K-rasmutations that appear to be involved in the development of adenocarcinomas in smokers, ERBB2and EGFRgene mutations may play a key role in the development of adenocarcinomas in nonsmokers.	info:pmid/16825508#body:69
ERBB2 --+> Adenocarcinoma		Regulation	The first experimental evidence was the over-expression of pea3 in neu-induced mouse mammary primary adenocarcinomas, as well as the corresponding metastatic lesions .	info:pmid/16546322#body:96
ERBB2 --+> Adenocarcinoma		Regulation	Here, we present further evidence that mammary gland-specific expression of the transforming allele of the neu oncogene results in the induction of multifocal mammary adenocarcinomas.	info:pmid/8631805#body:159
ERBB2 --+> Adenocarcinoma		Regulation	Increasing evidence suggests that Human epidermal growth factor receptor 2 is an important biomarker and a novel therapeutic target in gastric cancer and gastroesophageal junction adenocarcinoma.	info:pmid/23691049#cont:27
ERBB2 --+> Adenocarcinoma		Regulation	Taken together, these observations suggest that mammary epithelial-specific expression of these activated forms of neu results in the efficient induction of metastatic mammary adenocarcinomas.	info:pmid/10205169#body:112
ERBB2 --+> Adenocarcinoma		Regulation	Cyclin D1 deficient mice were resistant to ErbB2-induced breast adenocarcinomas and showed reduced skin cancer suggesting its role in tumorigenesis .	info:pmid/23981302#body:321
ERBB2 --+> Adenocarcinoma		Regulation	For example, mice lacking cyclin D1 are resistant to ErbB2-driven mammary adenocarcinomas, while cyclin D3 null animals are refractory to Notch1-driven T-ALL ( ; ; ; ).	info:pmid/23079655#body:22
ERBB2 --+> Adenocarcinoma		Regulation	Adenocarcinoma and squamous cell carcinoma are treated interchangeably except in Her-2 Neu overexpressing disease. illustrates the available agents, number of patients, response rates when available, overall and progression-free survival, used in first-line therapy and beyond.	info:pmid/21635986#body:316
ERBB2 --+> Adenocarcinoma		Regulation	In 2005 it was shown that chronic treatment of female transgenic HER-2/neu mice with metformin significantly reduced the incidence and size of mammary adenocarcinomas and increased the mean latency of the tumors (Anisimov et al. 2005).	info:pmid/21053075#cont:190
ERBB2 --+> Adenocarcinoma		Regulation	Constitutive expression of erbB-2 in gallbladder and biliary tree epithelia results in elevated COX-2 and development of gallbladder adenocarcinoma and cholangiocarcinoma in mice .	info:pmid/15921858#body:111
ERBB2 --+> Adenocarcinoma		Regulation	Neu-induced mammary adenocarcinomas in MTB/TAN mice maintained on doxycycline display a characteristic epithelial morphology and stain positively for the luminal epithelial marker cytokeratin 8 ( ).	info:pmid/16169465#body:75
ERBB2 --+> Adenocarcinoma		Regulation	In the early 2000s, Anisimov’s experiments revealed that chronic metformin treatment of female transgenic HER-2/neu mice significantly reduced the incidence and size of mammary adenocarcinomas and increased the mean latency of the tumours [65, 66].	info:pmid/20712585#cont:83
ERBB2 --+> Adenocarcinoma		Regulation	The complete regression of Neu-induced invasive mammary adenocarcinomas and metastases that we observed in MTB/TAN mice was unexpected, since clinical experience indicates that human epithelial malignancies are rarely, if ever, cured by treatment with a single agent.	info:pmid/12498714#body:79
ERBB2 --+> Adenocarcinoma		Regulation	Whereas Noske et al. discovered that silencing AKT2 through RNA interference leads to reduction in ovarian cancer cell proliferation [56], Maroulakou and coworkers reported accelerated development of polyoma middle T and ErbB2/Neu-driven mammary adenocarcinomas in mice after AKT2 ablation [57].	info:pmid/20920310#cont:478
ERBB2 --+> Adenocarcinoma		Regulation	Overexpression of activated c-neu in transgenic mice induces mammary adenocarcinomas that are synchronous and polyclonal in origin, indicating that activated c-neu is sufficient to induce malignant transformation in mammary epithelial cells in a single step (Muller et al., 1988).	info:pmid/11803472#body:67
ERBB2 --+> Adenocarcinoma		Regulation	Constitutive expression of erbB2, a receptor-tyrosine kinase of the epidermal growth factor receptor (EGFR) family, in gall bladder and biliary tree epithelia results in elevated COX-2 and development of gall bladder adenocarcinoma and cholangiocarcinoma in mice (10).	info:pmid/16790433#body:62
ERBB2 --+> Adenocarcinoma		Regulation	Constitutive expression of ErbB2, a receptor tyrosine kinase of the epidermal growth factor (EGF) receptor (EGFR) family, in gallbladder and biliary tree epithelia results in elevated COX-2 and development of gallbladder adenocarcinoma and cholangiocarcinoma in mice (10).	info:pmid/15855163#body:62
ERBB2 --+> Adenocarcinoma		Regulation	Furthermore, cyclin D1 is required for tumor initiation and maintenance, as the genetic ablation of murine cyclin D1 has been shown to result in resistance to ErbB2-driven mammary adenocarcinomas, and the ubiquitous shutdown of cyclin D1 in mice bearing ErbB2-driven mammary carcinomas has been shown to trigger tumor cell senescence (7-9).	info:pmid/24127128#cont:18
ERBB2 --+> Adenocarcinoma		Regulation	WDNM1 may be an early or premalignant marker for initiation of mouse mammary adenocarcinomas induced by Neu and Ras62 as well as being a preneoplastic marker in premalignant p53-null mammary cells and mammary outgrowth lines.79 WDNM1 is upregulated during mammary gland differentiation,80 but this upregulation is diminished when lactogenic differentiation is suppressed and tumorigenesis is stimula…	info:pmid/16936091#body:191
ERBB2 --+> Adenocarcinoma		Regulation	In addition to SV40 antigens, Her-2/Neu and c-Myc was ectopically expressed in probasin-Her-2/Neu, probasin-c-Myc and ARR 2probasin-c-Myc transgenic mice which resulted in prostatic intraepithelial neoplasias and invasive adenocarcinomas.	info:doi/10.1016/j.ddmod.2011.05.003#body:43
ERBB2 --+> Adenocarcinoma		Regulation	Previously, this gene was elevated in ras and neu tumors but not myc and int-2 tumors , and thus it was suggested that Expi could be a marker of ras and neu-initiated mammary adenocarcinomas, and the Expi may have a role in early stages of tumor invasion.	info:doi/10.1016/j.yexcr.2003.08.004#body:154
ERBB2 --+> Adenocarcinoma		Regulation	A Barrett's-associated adenocarcinoma cell line (Seg1) and two adenocarcinoma lines with known amplification of ERBB2 [OE19 (esophageal) and MKN45 (gastric)] were treated with 120 pmol of one of two separate ERBB2 siRNAs or control siRNA for 6 hours.	info:doi/10.1016/j.jss.2008.11.200#body:6
ERBB2 --+> Autoimmune Response		Regulation	The autoimmune response may be induced by tumor proteins such as p53, HER2, NY-ESO1, or MUC1 that are affected by specific point mutations, misfolding, overexpression, aberrant glycosylation, truncation, or aberrant degradation .	info:doi/10.1016/j.cca.2011.01.012#body:133
ERBB2 ---| Cardiomyopathy, Dilated		Regulation	ErbB2 signaling in cardiomyocytes is therefore essential for the prevention of dilated cardiomyopathy.	info:pmid/11984589#abs:8
ERBB2 ---| Cardiomyopathy, Dilated		Regulation	Of particular medical relevance are recent findings that relied on tissue-specific mutation of ErbB2 in cardiomyocytes, which revealed an essential function of ErbB2 in normal heart physiology and demonstrated that loss of cardiac ErbB2 can cause dilated cardiomyopathy in adult mice.	info:pmid/12586444#abs:6
ERBB2 ---| Cardiomyopathy, Dilated		Regulation	ErbB2 is essential in the prevention of dilated cardiomyopathy.	info:pmid/21364498#cont:248
ERBB2 ---| Cardiomyopathy, Dilated		Regulation	ErbB2 is essential in the prevention of dilated cardiomyopathy.	info:pmid/21158708#cont:786
ERBB2 ---| Cardiomyopathy, Dilated		Regulation	ErbB2 is essential in the prevention of dilated cardiomyopathy.	info:pmid/21633346#cont:503
ERBB2 ---| Cardiomyopathy, Dilated		Regulation	In mice, deletion of erbB2 results in dilated cardiomyopathy.8	info:pmid/23694770#cont:28
ERBB2 ---| Cardiomyopathy, Dilated		Regulation	ErbB2 is essential in the prevention of dilated cardiomyopathy.	info:pmid/20978078#cont:307
ERBB2 ---| Cardiomyopathy, Dilated		Regulation	ErbB2 is essential in the prevention of dilated cardiomyopathy.	info:pmid/17786237#body:203
ERBB2 ---| Cardiomyopathy, Dilated		Regulation	HER2 is crucial for the prevention of dilated cardiomyopathy.	info:pmid/15661561#body:167
ERBB2 ---| Cardiomyopathy, Dilated		Regulation	Another receptor, ErbB2, is required for Dilated cardiomyopathy prevention.	info:pmid/12241867#body:44
ERBB2 ---| Cardiomyopathy, Dilated		Regulation	Crone SA, Zhao YY, Fan L, et al: ErbB2 is essential in the prevention of dilated cardiomyopathy.	info:pmid/21205751#cont:285
ERBB2 ---| Cardiomyopathy, Dilated		Regulation	Lack of HER2 in the murine heart results in severe dilated cardiomyopathy.	info:pmid/17719768#body:19
ERBB2 ---| Cardiomyopathy, Dilated		Regulation	In addition, postnatal conditional mutation of cardiac ErbB2 leads to dilated cardiomyopathy in the mouse (6).	info:pmid/16698793#body:65
ERBB2 ---| Cardiomyopathy, Dilated		Regulation	These results suggest that erbB2 signaling in the heart is essential for the prevention of dilated cardiomyopathy.	info:pmid/14749494#abs:17
ERBB2 ---| Cardiomyopathy, Dilated		Regulation	Conditional inactivation of ErbB2 or ErbB4 in ventricular muscle cells leads to severe dilated cardiomyopathy .	info:pmid/22285193#body:13
ERBB2 ---| Cardiomyopathy, Dilated		Regulation	Furthermore, deleting erbB2 in the heart leads to dilated cardiomyopathy and severely depressed left ventricular function .	info:pmid/19540604#body:8
ERBB2 ---| Cardiomyopathy, Dilated		Regulation	Specific deletion of ErbB2 and ErbB4 leads to spontaneous dilated cardiomyopathy associated with higher susceptibility to aortic banding.	info:pmid/23261977#body:4
ERBB2 ---| Cardiomyopathy, Dilated		Regulation	Cardiac-specific deletion of ErbB2 and ErbB4 in mice has been reported to result in the development of dilated cardiomyopathy .	info:pmid/23530877#cont:15
ERBB2 ---| Cardiomyopathy, Dilated		Regulation	Conditional ablation of HER2 in heart ventricle cells resulted in dilated cardiomyopathy in several studies [19,21] and increased sensitivity to anthracycline treatment [22].	info:pmid/24255707#cont:45
ERBB2 ---| Cardiomyopathy, Dilated		Regulation	Their conclusions were that ErbB2 deficiency leads to a dilated cardiomyopathy by decreasing cardiac contractility and preventing cardiomyocyte survival.	info:pmid/18514938#body:47
ERBB2 ---| Cardiomyopathy, Dilated		Regulation	These animal models and other studies strongly suggest that inhibition of the ErbB2 pro-survival signal has a detrimental effect on cardiomyocyte viability, leading to dilated cardiomyopathy and heart failure.	info:pmid/20933094#body:123
ERBB2 ---| Cardiomyopathy, Dilated		Regulation	The loss of cardiac ErbB2 can cause a dilated cardiomyopathy which coincides with the data about EGF inhibitors and heart failure in patients with breast cancer .	info:pmid/19913003#body:46
ERBB2 ---| Cardiomyopathy, Dilated		Regulation	In several preclinical models, cardiac-specific deletion of HER2 results in severe dilated cardiomyopathy, however this occurs at a remarkably low-level of cardiomyocyte apoptosis.	info:pmid/19640652#body:96
ERBB2 ---| Cardiomyopathy, Dilated		Regulation	Genetic analyses in mice using conditional mutagenesis mediated by an MLC2v-cre allele showed that ablation of either ErbB2 or ErbB4 in cardiomyocytes leads to dilated cardiomyopathy in adult animals .	info:pmid/16828796#body:38
ERBB2 ---| Cardiomyopathy, Dilated		Regulation	Together, these results suggest that HER2 signaling in cardiomyocytes is essential for the prevention of dilated cardiomyopathy and provide insight to the major limiting toxicity of the HER2-targeted antibody trastuzumab (herceptin).	info:pmid/22974396#cont:294
ERBB2 ---| Cardiomyopathy, Dilated		Regulation	Trastuzumab is a humanized blocking antibody against ERB2 (HER2/neu), it has been shown that Erb2 signaling in cardiomycites is essential to prevent dilated cardiomyopathy, therefore trastuzumab administration may result in the inhibition of compensatory mechanism and increase the damage.2	info:pmid/21079139#cont:7
ERBB2 ---| Cardiomyopathy, Dilated		Regulation	ErbB2 and ErbB4 null mutant mice display impaired development of trabeculae and the embryos die before embryonic day 11, whereas the conditional deletion of ErbB2 in the adult heart leads to dilated cardiomyopathy and an increased sensitivity to anthracyclines .	info:pmid/19331811#body:2
ERBB2 ---| Cardiomyopathy, Dilated		Regulation	Cardiac-specific deletion of ErbB2 results in dilated cardiomyopathy with ventricular wall thinning in adult animals (Crone et al. 2002) reminiscent of the cardiac phenotype observed in some breast cancer patients receiving anti-ErbB2 antibody therapy.	info:pmid/12893779#body:162
ERBB2 ---| Cardiomyopathy, Dilated		Regulation	The combined treatment with trastuzumab and anthracycline induced dilated cardiomyopathy in human patients [102]; moreover, the conditional myocardial deletion of the ErbB2 gene produced a severe dilated cardiomyopathy in mice, with signs of cardiac dysfunction appearing by the second postnatal month [103].	info:pmid/22963563#cont:207
ERBB2 ---| Cardiomyopathy, Dilated		Regulation	The dependence of cardiotoxicity on the loss of HER-2 function was supported by the phenotype of the HER-2 knockout mice and by the finding that disruption of cardiac ventricular expression of HER-2 in mice resulted in dilated cardiomyopathy similar to that seen in patients treated with this drug combination .	info:pmid/16051028#body:177
ERBB2 ---| Cardiomyopathy, Dilated		Regulation	It is required for normal embryonic development of neural crest-derived cranial sensory neurons [1] and seems to have a particularly critical role in regulation of cellular function in the normal breast and cardiac tissue: HER2 signaling in cardiomyocytes is essential for the prevention of dilated cardiomyopathy [2].	info:pmid/21918439#cont:18
ERBB2 ---| Cardiomyopathy, Dilated		Regulation	For example, deletion of the transcription factor serum response factor, which acts in concert with Ets factors that are Erk substrates, causes dilated cardiomyopathy.42 Moreover, overexpression of activated Mek in the heart promotes physiological hypertrophy.6 In mice, cardiac-specific deletion of ErbB2,43 ß1 integrin,37 or both the insulin and IGF-1 receptors44 results in dilated cardiomyopathy…	info:pmid/18316486#body:271
ERBB2 ---| Cardiomyopathy, Dilated		Regulation	Some members of the EGFR family, such as human EGFR-2 (HER2), appear to be protective for the heart, because patients undergoing chemotherapy with Herceptin, a humanized anti-HER2 antibody, develop cardiomyopathy.34 Furthermore, conditional deletion of HER2 in adult mouse heart results in dilated cardiomyopathy.35 Although HER2 can be transactivated via the HB-EGF by Ang II,36 other members of th…	info:pmid/16902180#body:208
ERBB2 ---| Cardiomyopathy, Dilated		Regulation	Targeted mutagenesis of NRG-1, ErbB2, or ErbB4 results in embryonic lethality due to failure of myocardial trabeculation.2,3 The ErbB3 receptor is present in endocardial cushion mesenchyme, and ErbB3-deficient mice exhibit cardiac cushion abnormalities.4 In the adult heart, ErbB2 and ErbB4 are found in the T-tubule system of cardiomyocytes, whereas NRG-1 is expressed in endocardial and microvascu…	info:pmid/14732742#body:63
ERBB2 ---| Cardiomyopathy, Dilated		Regulation	Cardiac-restricted knockout of HER2/erbB2 in mice, using the Cre- loxP gene recombination technology, resulted in cardiac dysfunction and dilated cardiomyopathy that developed in the second month of postnatal life.	info:doi/10.1016/S0093-7754(02)70123-1#body:54
ERBB2 ---| Cardiomyopathy, Dilated		Regulation	In addition, ErbB2 signaling in cardiac myocytes appears to be essential for the prevention of dilated cardiomyopathy, as evidenced by studies conducted in genetically altered mice (carrying a cardiac-restricted ErbB2 deletion), which demonstrated cardiac chamber dilation, chamber wall thickening, and decreased heart contractility.	info:doi/10.1016/S1548-5315(11)70031-6#body:28
ERBB2 --+> Aggression		Regulation	Our data suggest that preferential involvement of the HER2 gene in micropapillary and apocrine breast carcinomas may contribute to their aggressive behaviour.	info:pmid/15049898#abs:8
ERBB2 --+> Aggression		Regulation	Amplified tumours were histopathologically more aggressive than non-amplified tumours, and features of aggressiveness increased with the mean HER2 copy number.	info:pmid/21177747#abs:7
ERBB2 --+> Aggression		Regulation	Our data suggest that more frequent over-expression of Her2 among pleomorphic lobular carcinomas (G3) as well as the generally low apoptosis can contribute to their aggressive behaviour.	info:pmid/11737309#abs:11
ERBB2 --+> Aggression		Regulation	Overexpression of the erbB-1 (EGFR, epidermal growth factor receptor) and erbB-2 (HER2/neu) proteins contributes to the aggressive behavior of malignant tumors originating from the endometrium.	info:pmid/17549377#abs:1
ERBB2 --+> Aggression		Regulation	These findings suggested that MMP-2 and MMP-9, HER2/neu and MMP-9, MMP-2 and p53 had a coordinate function in aggression of tumor; that MMP-2 had a more important function than MMP-9 in tumor invasion and metastasis; and that HER2/neu might serve as a biomarker for poor prognosis in HNSCC.	info:pmid/12861629#abs:10
ERBB2 --+> Aggression		Regulation	HER2/neu is overexpressed in 25% to 30% of breast cancers, increasing the tumors' aggressiveness.	info:pmid/11992833#body:90
ERBB2 --+> Aggression		Regulation	... human epidermal growth factor receptor-2/neu, and some specimens express human epidermal growth factor receptor-2/neu gene amplification, which is ...	info:pmid/22495125#cont:66
ERBB2 --+> Aggression		Regulation	Approximately 20-30% of breast cancers overexpress HER2/neu due to the gene amplification that results in high aggressiveness and generally poor prognosis .	info:pmid/24342725#body:4
ERBB2 --+> Aggression		Regulation	HER2 influences differentiation, mediation of growth and survival of cells, thereby promoting more aggressive behaviour of tumours.	info:pmid/24491395#body:2
ERBB2 --+> Aggression		Regulation	Overexpression of HER2/ neu plays a direct role in the pathogenesis and aggressiveness of tumors, and is associated with poor prognosis .	info:pmid/16125282#body:2
ERBB2 --+> Aggression		Regulation	Over-expression of ErbB-2/Neu also enhances metastasis-related aggressiveness, as well as resistance to treatment ( ) and is associated with ligand independence ( ).	info:pmid/20655306#body:189
ERBB2 --+> Aggression		Regulation	Additional molecular alterations such as HER-2 amplification and changes in EGFR expression are hypothesized to modify a tumor's endocrine responsiveness and aggressiveness.	info:pmid/20117934#body:80
ERBB2 --+> Aggression		Regulation	Studies suggest that the overexpression of HER2/ neu plays a direct role in the pathogenesis and aggressiveness of tumors and is associated with a poor clinical outcome in patients with newly diagnosed primary breast cancer .	info:pmid/12615426#body:4
ERBB2 --+> Aggression		Regulation	These findings indicate that c-erbB2-mediated tumour aggressiveness in breast cancer could be partly due to hypoxia-inducible factor-1a activation, through the coactivation of angiogenesis and migration pathways in the hypoxia-inducible factor-1a-positive/c-erbB2-positive group of patients.	info:pmid/18990559#body:82
ERBB2 --+> Aggression		Regulation	These data indicate that a combination of therapies would be needed to effectively stop HER2-mediated aggressiveness in breast cancer.	info:doi/10.1016/S1043-321X(09)79235-5#body:31
ERBB2 --+> Hypertrophy		Regulation	In contrast, expression of the c-neu transgene in the parotid gland or epididymis leads to benign, bilateral epithelial hypertrophy and hyperplasia which does not progress to full malignant transformation during the observation period.	info:pmid/2898299#abs:4
ERBB2 --+> Hypertrophy		Regulation	Pretreating cardiomyocytes with these inhibitory anti-ErbB2 antibodies significantly attenuated cardiac microvascular endothelium-induced cardiomyocyte hypertrophy and abolished the protective actions of cardiac microvascular endothelium against cardiomyocyte apoptosis.	info:pmid/16698793#abs:7
ERBB2 --+> Hypertrophy		Regulation	Remarkably, the hypertrophy induced by ErbB2 over-expression does not progress to overt heart failure.	info:pmid/22912742#cont:255
ERBB2 --+> Hypertrophy		Regulation	In contrast, null mutations in several other genes, such as heparin-binding epidermal growth factor (HB-EGF), ErbB2, HOP, PTEN, and phospholamban, result in myocardial hyperplasia, and/or hypertrophy as well as reduced contractile function .	info:pmid/14499647#body:27
ERBB2 --+> Hypertrophy		Regulation	Densitometric signals of each receptor were normalized to signals of ß-actin. erbB2 and erbB4 mRNA expression are preserved relative to controls in 6-week aortic stenosis animals at the stage of compensatory hypertrophy (P=NS), but erbB2 (P<0.05) and erbB4 (P<0.01) are downregulated in 22-week aortic stenosis animals during early failure..	info:pmid/10421602#body:165
ERBB2 ---> Uterine Cervical Neoplasms		Regulation	Other groups observed a low frequency of HER2 protein in cervical cancers, suggesting that HER2 expression plays a minor role in the development, progression and therapy of cervical neoplasia .	info:pmid/20026098#body:53
ERBB2 --+> primary tumor		Regulation	The gene expressions of PCNA, c-erbB-2, and p53 gradually decreased with the increased distance from primary tumor (P < 0.05).	info:pmid/22057681#abs:3
ERBB2 --+> primary tumor		Regulation	Indeed, HER2 plays a role in increasing proliferation and survival of the primary tumor and distant lesions which upon completion of full transformation cause metastases.	info:pmid/19450579#abs:4
ERBB2 --+> primary tumor		Regulation	By crossing Hunk(–/–) mice with transgenic mouse models for HER2/neu-induced mammary tumorigenesis, we report that Hunk is required for primary tumor formation induced by HER2/neu.	info:pmid/21393859#abs:5
ERBB2 --+> primary tumor		Regulation	Further, in 15 (14.5%) of 104 patients, HER2 status changed between primary tumor and relapse.	info:pmid/22711854#cont:139
ERBB2 --+> primary tumor		Regulation	However, recurrent tumors develop at the primary site up to a year after regression of the HER2/Neu-induced primary tumors.	info:pmid/21393860#cont:226
ERBB2 --+> primary tumor		Regulation	In contrast, we found that essentially all primary tumors induced by Neu regress to a clinically undetectable state following transgene deinduction by doxycycline withdrawal.	info:pmid/12498714#body:94
ERBB2 --+> primary tumor		Regulation	Thus, in nearly all cases the vast majority of cells within neu-induced primary tumors remain dependent upon neu for maintenance of the transformed state.	info:pmid/16169465#body:52
ERBB2 --+> primary tumor		Regulation	Overexpression of ErbB2/Her2 is responsible for around 25% of all human breast cancers and results in aggressive primary tumors, which commonly metastasize to the lungs.	info:pmid/23572162#cont:355
ERBB2 --+> primary tumor		Regulation	Mice bearing orthotopic mammary tumors generated by injection of tumor cells from HER2/neu-induced primary tumors arising in MTB/TAN mice were treated with Adriamycin and cyclophosphamide for 2 weeks, followed by paclitaxel (T) for 2 weeks.	info:pmid/23770012#body:40
ERBB2 --+> primary tumor		Regulation	In this study, we have applied molecular cytogenetic techniques, including spectral karyotyping, comparative genomic hybridization, and FISH with gene specific BAC clones to establish a comparative map of chromosomal aberrations in a series of 12 primary tumors induced by the expression of a constitutively activated HER2/neu.	info:pmid/11840334#body:79
ERBB2 --+> primary tumor		Regulation	It is possible that the short tumor latency and survival in the PyMT model precluded us from observing a significant effect on lung metastasis or that the cooperative signaling pathways downstream of Apc mutation and PyMT or Neu involved in primary tumor development are distinct from metastasis media-	info:pmid/22216254#cont:240
ERBB2 --+> primary tumor		Regulation	The importance of identifying patients with individual disseminated tumor cells harboring amplified HER2 would select a subgroup of patients where HER2-directed agents (Herceptin [trastuzumab], Tykerb [lapatinib], and Tarceva [erlotinib]) as adjuvant therapy after removal of primary tumor might prevent metastasis development and improve survival.	info:pmid/18691587#body:43
ERBB2 --+> primary tumor		Regulation	The HER2 status changed from negative in primary tumors to positive in the metastatic lesions.	info:doi/10.1200/JCO.2011.35.2484#cont:3
ERBB2 --+> primary tumor		Regulation	The Her-2 status can change from positive in the primary tumor to negative in the metastases or vice versa (see ).	info:doi/10.1016/j.path.2012.06.004#body:57
ERBB2 --+> lung metastasis		Regulation	HER2 and mutant PIK3CA also cooperated to promote lung metastases.	info:pmid/23940356#abs:5
ERBB2 --+> lung metastasis		Regulation	Here, we use a mouse model of Her2-mediated breast cancer on a background of hyperinsulinemia to determine how elevated circulating insulin levels affect Her2-mediated primary tumor growth and lung metastasis.	info:pmid/23572162#abs:3
ERBB2 --+> lung metastasis		Regulation	DOCK1 regulates HER2-mediated lung metastasis.	info:pmid/23592719#cont:349
ERBB2 --+> lung metastasis		Regulation	The overexpression of ErbB-2 or -2/3 increased the incidence of lung metastases.	info:pmid/16275754#body:111
ERBB2 --+> lung metastasis		Regulation	CXCR4 is furthermore responsible for HER2/neu-induced lung metastases in vivo.	info:pmid/17245339#body:169
ERBB2 --+> lung metastasis		Regulation	p130Cas is required for ErbB2-dependent migration, invasion and in vivo lung metastasis colonization	info:pmid/20505116#cont:333
ERBB2 --+> lung metastasis		Regulation	Inhibition of CXCR4 expression suppressed HER2-induced malignancy in in vitro and in vivo lung metastasis.	info:pmid/19450579#body:134
ERBB2 --+> lung metastasis		Regulation	Conditional activation of Neu in the mammary epithelium of transgenic mice results in reversible pulmonary metastasis.	info:pmid/21822287#cont:468
ERBB2 --+> lung metastasis		Regulation	Conditional activation of Neu in the mammary epithelium of transgenic mice results in reversible pulmonary metastasis.	info:pmid/23839042#cont:400
ERBB2 --+> lung metastasis		Regulation	Conditional activation of Neu in the mammary epithelium of transgenic mice results in reversible pulmonary metastasis.	info:pmid/17993237#cont:266
ERBB2 --+> lung metastasis		Regulation	Conditional activation of Neu in the mammary epithelium of transgenic mice results in reversible pulmonary metastasis.	info:pmid/12498714#title:1
ERBB2 --+> lung metastasis		Regulation	Conditional activation of Neu in the mammary epithelium of transgenic mice results in reversible pulmonary metastasis.	info:pmid/21685906#cont:709
ERBB2 --+> lung metastasis		Regulation	HER2/neu increases the metastatic potential in murine and human cell lines and induces mammary tumors and lung metastases in transgenic animal models [85].	info:pmid/20049170#cont:285
ERBB2 --+> lung metastasis		Regulation	(2002) Conditional activation of Neu in the mammary epithelium of transgenic mice results in reversible pulmonary metastasis.	info:pmid/23144919#cont:657
ERBB2 --+> lung metastasis		Regulation	In this model, Her2/Neu expression in mammary epithelial cells induces mammary tumors and lung metastasis in high percentages of mice.	info:pmid/22847003#cont:107
ERBB2 --+> lung metastasis		Regulation	Delayed systemic treatment with the aGalCer/soluble CD1d molecules-anti-HER2 leads to a significant inhibition of lung metastases as well as of established s.c. tumors.	info:pmid/18259610#body:120
ERBB2 --+> lung metastasis		Regulation	In addition, HER2 increases the metastatic potential in murine and human cancer cell lines and induces mammary tumors and lung metastases in transgenic animal models .	info:pmid/15542430#body:9
ERBB2 --+> lung metastasis		Regulation	HER2-induced lung metastasis might be contributed by the up-regulation of CXCR4, because CXCR4 plays an important role in recruiting cancer cells to metastatic organs in which SDF-1 is enriched .	info:pmid/20385184#body:138
ERBB2 --+> lung metastasis		Regulation	Another study27 showed that mouse mammary tumor virus neu mice crossed with RANK heterozygotes had decreased incidence of lung metastases; pharmacological blockade of RANKL had a similar effect.	info:pmid/23154554#cont:199
ERBB2 --+> lung metastasis		Regulation	The efficacy of optical imaging in antigen targeted imaging of tumors was assessed in animal models bearing pulmonary metastasis induced by Human Epidermal Growth Factor Receptor 2 transfected NIH-3T3 cells.	info:pmid/22104729#body:211
ERBB2 --+> lung metastasis		Regulation	The involvement of HER2/neu in metastasis is supported by studies demonstrating that HER2/neu increases the metastatic potential of human and murine cancer cell lines (3) and induces lung metastasis in transgenic animal models (4).	info:pmid/19419954#body:42
ERBB2 --+> lung metastasis		Regulation	SRC-3 deficiency suppresses both the primary mammary tumor formation in MMTV-ras, MMTV-HER2 and carcinogen-treated mice and the lung metastasis in MMTV-ras and MMTV-MMTV-polyoma middle T antigen mice (8, 26, 27, 40).	info:pmid/19109434#body:206
ERBB2 --+> lung metastasis		Regulation	The different rates of primary tumor growth and metastatic abilities displayed by these transgenic strains provide good model systems for examining whether activation or attenuation of the TGF-ß pathway can alter the formation of Neu-induced primary mammary tumors or subsequent lung metastases.	info:pmid/12808151#body:122
ERBB2 --+> lung metastasis		Regulation	These results demonstrate that, in both tumor models, vaccination three times with 104 infectious units virus-like replicon particles-neu or twice with 105 infectious units virus-like replicon particles-neu significantly reduced the tumor mass and lung metastasis.	info:pmid/15642163#body:212
ERBB2 --+> lung metastasis		Regulation	Moreover, expression of the decoy protein as a transgene in the mammary gland of mice and crossing with the Neu breast oncomouse or injecting isogenic melanoma cells in the tail vein, effectively reduced lung metastases in all cases.	info:pmid/22710176#body:220
ERBB2 --+> lung metastasis		Regulation	This study also showed that the combination of two chimeric vaccines (multi-epitope vaccine) was more efficient than a single vaccine and that the multi-epitope vaccine, in association with IL-12, significantly decreased the number of lung metastases induced by transplantation of syngeneic HER2 over-expressing tumor cells in BALB/c mice [77].	info:pmid/20532501#cont:531
ERBB2 --+> lung metastasis		Regulation	Similar to results obtained from xenograft and allograft models, here we observed that Elf5 knockout/Neu transgenic mice exhibited a clear trend of increased lung metastasis incidence (Fig. 8b), as well as significantly increased numbers of lung metastasis nodules (Fig. 8c) and greater lung lesion surface area (Fig. 8d,e) as compared with their wild-type/Neu counterparts.	info:pmid/23086238#cont:830
ERBB2 --+> lung metastasis		Regulation	Interestingly, the downregulation of ErbB2 resulted in reversible pulmonary metastasis, whereas a sustained regression of c-Myc-induced mammary lesions following brief or prolonged c-Myc inactivation was not observed.	info:doi/10.1016/j.ddmod.2005.05.008#body:75
ERBB2 --+> lung metastasis		Regulation	Moreover, expression of the decoy protein as a transgene in the mammary gland of mice and crossing with the Neu breast oncomouse or injecting isogenic melanoma cells in the tail vein, effectively reduced lung metastases in all cases.	info:doi/10.1016/j.febslet.2012.02.037#body:220
ERBB2 ---> Muscular Atrophy		Regulation	The inhibition of ErbB2 or Erk1/2 leads to myofilament disarray both in adult and neonatal myocytes .	info:pmid/23261977#body:31
ERBB2 ---> Muscular Atrophy		Regulation	In contrast, anti-HER2 antibodies cause rapid phosphorylation of HER2 but not Erk1/2 or Akt, eventually inducing downregulation of HER2 and aggravating myofilament disarray induced by DOX (Sawyer et al., 2002[Go]).	info:pmid/15169927#body:666
ERBB2 ---> Muscular Atrophy		Regulation	Concomitant inhibition of ErbB2 and treatment with chemotherapeutic agents, like doxorubicin and taxol, significantly increases myofilament disarray .	info:doi/10.1016/j.yexcr.2008.08.015#body:116
ERBB2 ---> Fetal Death		Regulation	This phenotype, as for ErbB2 and ErbB4 null mice, appears to be the primary cause of fetal death.	info:doi/10.1016/j.yexcr.2008.08.015#body:35
ERBB2 ---> hypercontraction		Regulation	Co-inhibition of STAT3 and erbB2 caused hypercontraction of all fibres, precluding further analysis.	info:pmid/17123512#body:172
ERBB2 ---> Cysts		Regulation	In this regard, overexpression of ErbB2 resulted in tubular hyperplasia and the development of renal cysts in transgenic mice .	info:pmid/18761338#body:122
ERBB2 ---> Cysts		Regulation	Activated ErbB2, active AKT, or ectopic c-myc expression in the human breast cancer cell line MCF10A, for example, promotes hyperproliferation and disrupts cyst	info:pmid/22826122#cont:32
ERBB2 ---> Cysts		Regulation	However, expression of c-ErbB2 was greater in cystic compared with noncystic proximal tubules (Figure 2B). c-ErbB2 expression in cystic proximal tubules decreased with advancing gestational age, paralleling decreasing proximal tubular cyst numbers and decreasing proximal tubules cyst size (Table 1, Figure 3) (22).	info:pmid/11158230#body:85
ERBB2 ---> Hypersensitivity		Regulation	The activation of EGFR/HER2 and/or mitogen-activated protein kinase pathways have been demonstrated to contribute to phosphorylation of the AF-1 domain of ERa, leading to ligand-independent ER transcription (Kato et al. 1995), Tam agonist activity (Kato et al. 1995) and hypersensitivity to E2 (Yue et al. 2002, Martin et al. 2003, Berstein et al. 2004).	info:pmid/15788640#body:273
ERBB2 ---> Hypersensitivity		Regulation	Reduction of the behavioral hypersensitivity by the ErbB2 inhibitor and the increase in ErbB3 protein after nerve injury suggest enhanced ErbB3-ErbB2 complex signaling after infraorbital nerve injury mediates mechanical allodynia in rat whisker pad.	info:pmid/22705569#cont:276
ERBB2 ---> Hypersensitivity		Regulation	Blockade of erbB2 or sequestration of endogenous NRG1 following spinal nerve ligation reduced the accumulation of microglia in the dorsal horn as well as mechanical pain-related hypersensitivity and cold allodynia ( ) Another neuronally derived molecule involved in the development of microgliosis is the metalloproteinase-9 (MMP-9).	info:pmid/21893056#body:66
ERBB2 ---> Cholangiocarcinoma		Regulation	The expression of c-erbB-2 was not correlated with the size or position of tumors, blood vessel infiltration or patients' sex or age. c-erbB-2 was only expressed in extrahepatic cholangiocarcinomas and tissues peripheral to the carcinomas but not in normal bile ducts, indicating that c-erbB-2 may play an important role in the occurrence and development of extrahepatic cholangiocarcinoma.	info:pmid/17690040#abs:9
ERBB2 ---> Cholangiocarcinoma		Regulation	However, in consideration of the c-erbB-2 gene amplification, increased mRNA expression, and protein overexpression, we presumed that c-erbB-2 is involved in cholangiocarcinogenesis or cholangiocarcinoma progression.	info:pmid/12044528#body:127
ERBB2 ---> Cholangiocarcinoma		Regulation	Other Cycloxygenase 2-inducing molecules include the tyrosine kinase ErbB-2, which is overexpressed in Cholangiocarcinoma and involved in Cholangiocarcinoma carcinogenesis and progression .	info:pmid/20097142#body:90
ERBB2 ---> Cholangiocarcinoma		Regulation	Constitutive expression of erbB-2 in gallbladder and biliary tree epithelia results in elevated COX-2 and development of gallbladder adenocarcinoma and cholangiocarcinoma in mice .	info:pmid/15921858#body:111
ERBB2 ---> Cholangiocarcinoma		Regulation	Constitutive expression of erbB2, a receptor-tyrosine kinase of the epidermal growth factor receptor (EGFR) family, in gall bladder and biliary tree epithelia results in elevated COX-2 and development of gall bladder adenocarcinoma and cholangiocarcinoma in mice (10).	info:pmid/16790433#body:62
ERBB2 ---> Cholangiocarcinoma		Regulation	Constitutive expression of ErbB2, a receptor tyrosine kinase of the epidermal growth factor (EGF) receptor (EGFR) family, in gallbladder and biliary tree epithelia results in elevated COX-2 and development of gallbladder adenocarcinoma and cholangiocarcinoma in mice (10).	info:pmid/15855163#body:62
ERBB2 ---> Cholangiocarcinoma		Regulation	ErbB-2/Neu has been shown further to be overexpressed in the neoplastic glandular epithelium of furan- and thioacetamide-induced intestinal-type cholangiocarcinomas in rat liver, with COX-2 also having been found in the furan model to be up-regulated strongly in malignant cholangiocytes overexpressing constitutively tyrosine-phosphorylated ErbB-2/Neu.	info:pmid/16344070#body:7
ERBB2 ---> Cholangiocarcinoma		Regulation	The ErB-2 overexpression in bile duct epithelia results in elevated cyclooxygenase-2 and the development of cholangiocarcinoma in mice.	info:doi/10.1016/j.bpg.2007.09.005#body:43
ERBB2 --+> epithelial damage		Regulation	Studies conducted in rat indicate that rMuc4, through its EGF domains, associates with and activates the receptor tyrosine kinase ErbB2, a molecule that induces epithelial cell proliferation post epithelial damage (for review see ( )).	info:pmid/20223235#body:104
ERBB2 ---> Heart Diseases		Regulation	Further investigation of the role of normal and aberrant erbB2 signaling in the development of cardiac dysfunction could lead to an improved understanding of the pathophysiology of cardiac dysfunction and may lead to novel therapies for the treatment of heart failure, regardless of etiology.	info:pmid/12138394#abs:5
ERBB2 ---> Heart Diseases		Regulation	Clinically, this helps explain why inhibition of ErbB2 with trastuzumab can lead to cardiac dysfunction.	info:pmid/18514938#body:34
ERBB2 ---> Heart Diseases		Regulation	Cardiac ErbB-1/ErbB-2 mutant expression in young adult mice leads to cardiac dysfunction.	info:pmid/18599591#title:1
ERBB2 ---> Heart Diseases		Regulation	Schematic model summarising our findings on the role of EGFR/erbB2 signaling in diabetes-induced cardiac dysfunction.	info:pmid/22720029#cont:457
ERBB2 ---> Heart Diseases		Regulation	In this paradigm, suppression of erbB2 signaling by trastuzumab may accelerate the net breakdown of sarcomeric proteins induced by anthracyclines, increasing the likelihood of cardiac dysfunction and the clinical syndrome of heart failure.	info:pmid/20728697#body:107
ERBB2 ---> Heart Diseases		Regulation	Cardiac-restricted knockout of HER2/erbB2 in mice, using the Cre- loxP gene recombination technology, resulted in cardiac dysfunction and dilated cardiomyopathy that developed in the second month of postnatal life.	info:doi/10.1016/S0093-7754(02)70123-1#body:54
ERBB2 ---> Heart Failure		Regulation	Moreover, ErbB2 is necessary for normal heart function, and ErbB2 directed therapy can induce ventricular dysfunction and heart failure ( ).	info:pmid/22464443#body:11
ERBB2 ---> Heart Failure		Regulation	These animal models and other studies strongly suggest that inhibition of the ErbB2 pro-survival signal has a detrimental effect on cardiomyocyte viability, leading to dilated cardiomyopathy and heart failure.	info:pmid/20933094#body:123
ERBB2 ---> Heart Failure		Regulation	Thus, blocking ErbB-2 with a monoclonal antibody may inhibit the myocardial adaptation to physiological stress and injury, such as that resulting from chemoradiotherapy, ultimately leading to cardiac failure in susceptible patients.	info:pmid/16839426#body:74
ERBB2 ---> Heart Failure		Regulation	In this paradigm, suppression of erbB2 signaling by trastuzumab may accelerate the net breakdown of sarcomeric proteins induced by anthracyclines, increasing the likelihood of cardiac dysfunction and the clinical syndrome of heart failure.	info:pmid/20728697#body:107
ERBB2 ---> Heart Failure		Regulation	By analogy to the use of anti-ErbB2 therapy for only breast adenocarcinomas with ErbB2 overexpression, will neuregulin-1 therapy for heart failure be a targeted therapy for patients with the lowest levels of myocardial ErbB expression?	info:pmid/17010809#body:44
ERBB2 ---> Heart Failure		Regulation	Anthracyclines produce a well-described, although incompletely understood, cardiac toxicity.24 Because anthracycline cardiotoxicity can be found in asymptomatic patients or in patients who received low doses of anthracycline, anti-HER2 strategies might cause heart failure, even in patients with presumably normal hearts.	info:pmid/10899087#body:89
ERBB2 --+> Carcinoma		Regulation	ErbB2 is a prognostic factor and target of therapy for many carcinomas.	info:pmid/15930029#abs:1
ERBB2 --+> Carcinoma		Regulation	P53 and HER-2/neu over-expression play an important role in pathogenesis of breast carcinoma.	info:pmid/21443808#abs:9
ERBB2 --+> Carcinoma		Regulation	Neu-induced in situ carcinomas in the rat represent etiologically relevant intermediate time points of mammary carcinogenesis.	info:pmid/19196722#abs:10
ERBB2 --+> Carcinoma		Regulation	Ovariectomy 2 days postinfection dramatically reduced the occurrence of carcinomas induced by neu and extended their latency.	info:pmid/1353410#abs:2
ERBB2 --+> Carcinoma		Regulation	It also has implications on the molecular mechanism by which amplification of c-neu can affect tumor progression of carcinomas.	info:pmid/8302832#abs:6
ERBB2 --+> Carcinoma		Regulation	Moreover, potato carboxypeptidase inhibitor blocks the formation and activation of ErbB1/ErbB-2 heterodimers that have a prominent role in carcinoma development.	info:pmid/16039955#abs:4
ERBB2 --+> Carcinoma		Regulation	erbB2 gene plays an important role in carcinoma formation. erbB2 overexpression was observed in many types of tumours, including salivary carcinoma.	info:pmid/20878123#abs:1
ERBB2 --+> Carcinoma		Regulation	This resulted in a substantial increase in P185neu expression, which led to the formation of progressively growing carcinomas after such cells were inoculated into athymic nude mice.	info:pmid/8097963#abs:4
ERBB2 --+> Carcinoma		Regulation	There is increasing evidence that overexpression of tyrosine kinase growth factor receptors such as ErbB-2, epidermal growth factor receptor (EGFR), and Met may play important roles in the development of biliary tract carcinomas.	info:pmid/15892172#abs:3
ERBB2 --+> Carcinoma		Regulation	Several genes, including those encoding keratin K7 and the u haplotype of MHC class I RT1-A, were found to be overexpressed in neu-initiated carcinomas as well as in mammary carcinomas induced by other agents, when compared to their expression in normal mammary tissue.	info:pmid/8570173#abs:4
ERBB2 --+> Carcinoma		Regulation	Mammary epithelial cell-specific overexpression of these genes induces mammary carcinoma in mice, while cyclin D1 null mice have arrested mammary gland development and are resistant to carcinoma induced by the neu/erbB2 and ras oncogenes.	info:pmid/18637492#abs:4
ERBB2 --+> Carcinoma		Regulation	Consequently, different signaling cascades were found activated: (1) an EGFR/HER2(-Akt)-mTOR-dependent axis, with gene gains of HER2 and/or EGFR, activated in salivary duct carcinoma and carcinoma ex pleomorphic adenoma; (2) an EGFR(-Akt)-mTOR-dependent pathway activated in mucoepidermoid carcinoma or acinic cell carcinoma, without HER2 or EGFR gene alterations; and (3) an Akt-dependent pathway w…	info:pmid/22828828#abs:6
ERBB2 --+> Carcinoma		Regulation	HER-2/neu has a direct role in the pathogenesis of breast carcinomas .	info:pmid/15589595#body:22
ERBB2 --+> Carcinoma		Regulation	These findings suggested that ERBB2 may be a relevant therapeutic target in rare cases of adnexal carcinoma.	info:pmid/21423156#cont:448
ERBB2 --+> Carcinoma		Regulation	Hence, there are data to suggest that HER2 may be an additional therapeutic target in ovarian clear cell carcinomas.	info:pmid/23558892#cont:132
ERBB2 --+> Carcinoma		Regulation	Carcinomas induced by neu in ovariectomized rats had down-regulated estrogen receptor and progesterone receptor .	info:pmid/12691823#body:72
ERBB2 --+> Carcinoma		Regulation	There are some studies also shows that the HER-2/neu gene contributes to the progression of carcinomas and tumor resistance to chemotherapy .	info:pmid/23453006#cont:184
ERBB2 --+> Carcinoma		Regulation	ErbB receptors, in particular ErbB-2, play an important role in carcinoma formation, and dysfunction promotes tumorigenesis.	info:pmid/23354013#cont:194
ERBB2 --+> Carcinoma		Regulation	Among them, HER2 has been proved to have a role in the pathogenesis of breast carcinoma and in a significant number of human tumors .	info:pmid/17056098#body:4
ERBB2 --+> Carcinoma		Regulation	Even though it is well established that activation of EGFR and ErbB-2 promotes carcinoma formation and progression, it is largely unknown how ligands of these receptors contribute to the processes.	info:pmid/16314835#body:248
ERBB2 --+> Carcinoma		Regulation	Neu-induced carcinomas did not display a morphologic alteration suggestive of tumor progression, although the tumors evaluated included both metastatic and non-metastatic neoplasms (data not shown).	info:pmid/15535849#body:202
ERBB2 --+> Carcinoma		Regulation	In contrast to human epidermal growth factor receptor 2 overexpressing carcinomas treated with targeted therapy such as anti-HER2 [17], there is no available targeted therapy for Basal-like carcinomas.	info:pmid/19055754#body:71
ERBB2 --+> Carcinoma		Regulation	There is increasing evidence that overexpression of tyrosine kinase growth factor receptors such as ErbB-2, epidermal growth factor receptor (EGFR), and Met play important roles in the development of biliary tract carcinomas.	info:pmid/19435499#body:262
ERBB2 --+> Carcinoma		Regulation	In mouse models, wherein metastatic mammary carcinomas are induced by the doxycycline induction of Neu overexpression, withdrawal of the Neu oncogene by cessation of doxycycline therapy results in complete regression of the mammary tumours and its associated tumour metastases (Moody et al, 2002).	info:pmid/17667926#body:83
ERBB2 --+> Carcinoma		Regulation	Clearly, therefore, the negative immunostaining for neu that we encountered in all of the examined Brca2-associated tumors (Table 1) indicated that no upregulation or amplification of neu occurred in the course of tumorigenesis, despite a provocative histopathological similarity to neu-induced carcinomas.	info:pmid/11494122#body:179
ERBB2 ---> Mesenchymoma		Regulation	Whether HER2/neu overexpression plays an important role in mesenchymal neoplasms remains controversial.	info:pmid/12874758#body:96
ERBB2 ---> Sarcoma, Synovial		Regulation	These results demonstrate that C-erb-B2 (HER2/neu) may play a role in the tumorigenesis of synovial sarcoma; and, therefore, antigrowth factor therapies may provide a previously unrecognized pharmaceutical approach to soft tissue tumors.	info:pmid/16158422#abs:6
ERBB2 ---> Sarcoma, Synovial		Regulation	These data suggest that HER2/neu plays a role in the biology of Synovial sarcoma and that HER2/neu overexpression may be linked to a less-aggressive clinical behavior.	info:pmid/12874758#body:123
ERBB2 ---> Sarcoma, Synovial		Regulation	These results show that C-erb-B2 may play a role in the tumorigenesis of synovial sarcoma, and therefore, antigrowth factor therapies may provide an approach to soft tissue tumors.	info:pmid/21778013#body:47
ERBB2 ---> Sarcoma, Synovial		Regulation	Recently, some investigations revealed that epidermal growth factor receptor and human epithelial growth factor receptor 2 (HER-2/neu) may play roles in the tumorigenesis of Synovial sarcoma.	info:pmid/18083434#body:107
ERBB2 ---| Sarcopenia		Regulation	In adult myocytes in culture, anthracyline-induced sarcopenia is exacerbated by exposure to antibodies against erbB2 and reduced by recombinant Neuregulin-1ß .	info:pmid/21729703#body:35
ERBB2 ---| cardiac dilatation		Regulation	In vivo, conditional ErbB2 knock-out after birth induces ventricular dilatation and heart failure .	info:pmid/19010331#body:7
ERBB2 ---> Wilms Tumor		Regulation	Systemic administration of anti-erbB2 monoclonal antibody inhibited and even prevented the growth of Wilms tumor xenograft in vivo.	info:pmid/15371781#abs:11
ERBB2 ---> Wilms Tumor		Regulation	Her2/neu contributes to the growth of some Wilms' tumors, and an important mechanism of its action is promotion of angiogenesis.	info:pmid/14614702#abs:6
ERBB2 ---> Wilms Tumor		Regulation	Collectively, our data indicate that erbB2 is a tumor associated antigen and a potential suitable therapeutic target in Wilms tumor.	info:doi/10.1097/01.ju.0000140139.91993.a0#body:24
ERBB2 ---> Carcinoma, Renal Cell		Regulation	Our observations suggest that the abnormalities of p53 and HER-2 may be involved in the pathogenesis of renal cell carcinoma and that other mechanisms leading to protein expression of p53 and HER-2 may coexist within a single tumor in addition to the genetic aberrations.	info:pmid/9338750#abs:10
ERBB2 ---> Carcinoma, Renal Cell		Regulation	With respect to the activation of oncogenes, several oncogenes, including H-ras, K-ras, c-myc, c-fos, c-erbB-1 and c-erbB-2, may participate in carcinogenesis of renal cell carcinomas.	info:pmid/9258117#body:73
ERBB2 ---> Urinary Bladder Cancer		Regulation	HER-2/NEU is one of the most frequently amplified oncogenes and a potential therapeutic target in bladder cancer.	info:pmid/14566826#abs:1
ERBB2 ---> Urinary Bladder Cancer		Regulation	The present data suggest that ErbB2, ErbB3, and ErbB4 genes may have a role in bladder cancer tumorigenesis.	info:pmid/23333248#abs:9
ERBB2 ---> Urinary Bladder Cancer		Regulation	Her2, an alias for the protein of v-erb-b2 erythroblastic leukemia viral oncogene homolog 2, neuro/glioblastoma derived oncogene homolog (avian), might be an attractive therapeutic target in metastasising bladder cancer.	info:pmid/21640482#abs:1
ERBB2 ---> Urinary Bladder Cancer		Regulation	Our results suggest that c-erbB-2 gene amplification, relative increase in c-erbB-2 gene copy number, and gain of chromosome 17 may play important roles in the development and progression of bladder cancers.	info:pmid/11489827#abs:7
ERBB2 ---> Urinary Bladder Cancer		Regulation	Consequently, the ERBB2 gene is a potential therapeutic target in bladder cancer .	info:pmid/24029603#body:454
ERBB2 ---> Urinary Bladder Cancer		Regulation	HER2 is one of the most frequently amplified oncogenes and a potential therapeutic target in bladder cancer.	info:pmid/16469569#body:3
ERBB2 ---> Urinary Bladder Cancer		Regulation	The HER2 protein is considered to have a significant role in bladder cancer outcomes, with HER2 protein expression reported in up to 31–65.5% of samples.12,16,30	info:pmid/21516078#cont:196
ERBB2 ---> Urinary Bladder Cancer		Regulation	These data suggested that HER2 might play a role in the biological progression of bladder cancer and the development of metastatic disease.	info:pmid/21904656#cont:118
ERBB2 ---> Urinary Bladder Cancer		Regulation	With the availability of the monoclonal antibody trastuzumab (Herceptin, Genentech, South San Francisco, CA) HER2 is a natural and attractive therapeutic target in Urothelial cancer.	info:pmid/23040257#body:91
ERBB2 ---> Urinary Bladder Cancer		Regulation	EGFR receptors are also expressed in various normal tissues [17, 18], so it has been suggested that HER2 might be a better target for systemic radionuclide-based imaging and therapy of urinary bladder cancer [2].	info:pmid/22228543#cont:102
ERBB2 ---> Urinary Bladder Cancer		Regulation	Furthermore, the results of our study and others may indicate that other genes on chromosome 17 play an additional significant role in progression, although HER-2 may be partly involved in the progression of urothelial cancer.	info:pmid/15351620#body:89
ERBB2 ---> Urinary Bladder Cancer		Regulation	As an example, in a recent study of Ohta et al. , the authors suggested that C-erb-B2 gene amplification, relative increase in C-erb-B2 gene copy number, and gain of chromosome 17 may play important roles in the development and progression of bladder cancers.	info:pmid/15610859#body:72
ERBB2 ---> Urinary Bladder Cancer		Regulation	Latif and colleagues conclude that these results suggest that HER2/ neu is important in transitional cell bladder cancers, but its role needs to be defined further.	info:doi/10.1016/j.ejca.2003.10.005#body:12
ERBB2 --+> Neoplasm Invasiveness		Regulation	ErbB2 (HER2, Neu) and Ras play key roles in tumor invasion and metastasis.	info:pmid/16510594#abs:1
ERBB2 --+> Neoplasm Invasiveness		Regulation	This study could not confirm that HER2 overexpression in primary ductal carcinoma in situ had any impact on tumour progression to invasive cancer which has been proposed.	info:pmid/24275214#abs:11
ERBB2 --+> Neoplasm Invasiveness		Regulation	Since the enhanced expression of HER2/neu results in increased tumor invasion/metastasis (1), these data suggest that, at least in vitro, HER2/neu-induced expression of urokinase may contribute to tumor progression in p185neu-positive cancers.	info:pmid/7653995#abs:5
ERBB2 --+> Neoplasm Invasiveness		Regulation	They showed that HER2 overexpression promoted tumor invasion in particular conditions.	info:pmid/20018297#body:91
ERBB2 --+> Neoplasm Invasiveness		Regulation	It is interesting to note, however, that the expression of HER2 decreases to 15-20% in invasive cancer.	info:pmid/20462701#body:38
ERBB2 --+> Neoplasm Invasiveness		Regulation	This study also demonstrates that inhibition of Skp2 or Her2 may suppress tumor invasion and metastasis.	info:pmid/22705896#body:160
ERBB2 --+> Neoplasm Invasiveness		Regulation	Furthermore it provides several potential therapeutical targets against ErbB2-driven invasive cancers, whose usability in vivo can be further addressed.	info:pmid/22464443#body:135
ERBB2 --+> Neoplasm Invasiveness		Regulation	In this regard, it is possible that both HER-2/neu and EGFR could be involved in follicle-stimulating hormone/FSHR related cancer invasion.	info:pmid/19181441#body:164
ERBB2 --+> Neoplasm Invasiveness		Regulation	It was reported that expression of the HER-2/neu oncogene regulates breast cancer stem cells in driving tumor invasion and metastasis (Korkaya et al. 2008).	info:pmid/22911133#cont:125
ERBB2 --+> Neoplasm Invasiveness		Regulation	Moreover, tumors expressing the 1355T form exhibited significantly fewer lung metastases, suggesting that ß4 signaling also facilitates ErbB2-mediated tumor invasion and metastasis.	info:pmid/16904607#body:23
ERBB2 --+> Neoplasm Invasiveness		Regulation	Moreover, the overexpres-sion of HER2/neu is found in up to 30% of primary breast cancers and increased tumor invasion, poor prognosis, and therapeutic resistance is correlated with its expression (21).	info:pmid/20837468#cont:36
ERBB2 --+> Neoplasm Invasiveness		Regulation	It is well known that HER2 enhances cancer invasion and lung metastasis , and the chemokine receptor CXCR4 is involved in the metastasis of breast cancer to the lung .	info:pmid/15542430#body:28
ERBB2 --+> Neoplasm Invasiveness		Regulation	In transgenic mice, genetic ablation of ERBB3 in the mammary gland via Cre-mediated recombination abrogates ERBB2-driven mammary hyperplasias, DCIS, invasive cancers, and metastases ( ).	info:pmid/24651011#body:94
ERBB2 ---> prostate carcinoma		Regulation	Recombinant oncotoxin AR209 (anti-P185erbB-2) diminishes human prostate carcinoma xenografts.	info:pmid/10022738#title:1
ERBB2 ---> prostate carcinoma		Regulation	Her-2/neu protein immunoreactivity significantly increased in prostate carcinoma (57%, 61/107), compared to that in BPT (29%, 12/42) (p=0.002).	info:doi/10.1016/j.urology.2009.07.531#body:4
ERBB2 ---> Death		Regulation	In particular, the mitochondrial pathway for apoptosis is important for death induced by inhibitors of HER2.	info:pmid/24069506#abs:2
ERBB2 ---> Death		Regulation	Patients with p185(neu) values of the 80th percentile or greater had a risk of death that was 2.11-fold (95% confidence interval, 1.10-4.05) that of patients with values of less than 350 U/mg (P =.03), and increases in the neu oncogene of 100 U/mg increased the probability of death by 17% (P =.02; 95% confidence interval, 1.04-1.31).	info:pmid/10838527#abs:8
ERBB2 ---> Death		Regulation	The data presented herein suggest that the expression of HER2 did not influence the solamargine-induced apoptosis of different types of lung cancer cells and that the solamargine up-regulation of HER2 and TOP2A expressions simultaneously augmented trastuzumab and epirubicin-induced deaths of lung cancer H661 and H69 cells.	info:pmid/18078328#abs:8
ERBB2 ---> Death		Regulation	Activation of the erbB family of receptor tyrosine kinases by rhNRG-1 could provide a treatment option for heart failure, because neuregulin-stimulated erbB2/erbB4 heterodimerization is not only critical for myocardium formation in early heart development but prevents severe dysfunction of the adult heart and premature death.	info:pmid/17010808#abs:2
ERBB2 ---> Death		Regulation	Prenatal expression of activated rat erbB2 resulted in perinatal death and postnatal expression led to rapid wasting and death.	info:pmid/10980598#body:92
ERBB2 ---> Death		Regulation	An activated allele of the c-erbB-2 oncogene impairs kidney and lung function and causes early death of transgenic mice.	info:pmid/8100231#title:1
ERBB2 ---> Death		Regulation	An activated allele of the c-erbB-2 oncogene impairs kidney and lung function and causes early death of transgenic mice.	info:pmid/11380803#body:467
ERBB2 ---> Death		Regulation	Therapeutic immunization with both HER-2 glyco-lipopeptide-1 and HER-2 glyco-lipopeptide-2 protected 10 of 10 mice from death as compared to 0 of 10 mock-immunized mice (p,0.005).	info:pmid/20574522#cont:109
ERBB2 ---> Death		Regulation	Sublethal doses of an anti-erbB2 antibody leads to death by apoptosis in cardiomyocytes sensitized by low prosenescent doses of epirubicin: the protective role of dexrazoxane.	info:pmid/19841470#title:1
ERBB2 ---> Death		Regulation	Thus, one or two injections of a-tocopheryl maleamide in DMSO in Balb/c, C57Bl or FVB/N c-neu mice caused death of the animals, associated with severe neurotoxicity and anaphylactic shock.	info:pmid/19480910#body:146
ERBB2 ---> Death		Regulation	Both ErbB-2 and ErbB-4 knockout mice have ventricular trabeculation defects identical to the most severely affected 5-HT 2BR knockout embryos, causing death at 10.5 days postcoitum	info:pmid/11728882#body:52
ERBB2 ---> Death		Regulation	This result is much more dramatic than our previous finding that vaccination of MMTV-c-neu transgenic mice with the Sindbis/DNA plasmid-based ELVIS replicon vector increased survival of the transgenic mice but failed to protect against tumor formation and death [17].	info:pmid/15642163#body:292
ERBB2 ---> Death		Regulation	Indeed, the lack of trabecular formation in the hearts of neuregulin/ ErbB2/ ErbB4 null embryos results in death at this stage, and poor trabeculation in Sos-1 -/- hearts at E9.5 leads to later lethality at around E11.5 (reviewed in ).	info:pmid/10882104#body:114
ERBB2 ---> Death		Regulation	UICC pN3 category significantly increased the hazard rate for tumor recurrence, and HER2 category 3 in tumor cells, histological grade 3, and absence of adjuvant therapy significantly increased the hazard rates for tumor-related death in the multivariate analyses (Table 4).	info:pmid/20118911#body:122
ERBB2 ---> Death		Regulation	Initial studies carried out using knock out models indicated that elimination of the expression of neuregulins, HER2, HER3, or HER4 caused embryonic death of the animals due to heart disgenesia.	info:embase/2013266193#cont:264
ERBB2 ---> Congenital Abnormalities		Regulation	Deletion of the neuregulin-cysteine-rich domain or ErbB2 also causes abnormal development of motoneuron axons ( ).	info:pmid/15363655#body:17
ERBB2 ---> Endometrial Carcinoma		Regulation	The amplified c-erbB2 may play a potential role in the early development of some endometrial carcinomas.	info:pmid/9387524#abs:8
ERBB2 ---> Endometrial Carcinoma		Regulation	This indicates that c-erbB-2 may play a potential role in the early development of some endometrial carcinomas.	info:pmid/8601533#abs:6
ERBB2 ---> Endometrial Carcinoma		Regulation	To investigate the role of HER-2/neu-mediated COX-2/P450arom signal in estrogen-dependent endometrial carcinoma.	info:pmid/23453006#abs:1
ERBB2 ---> Endometrial Carcinoma		Regulation	We propose that the lack of CD44-erbB2 interactions may reduce the contribution of erbB2 to endometrial carcinoma progression.	info:pmid/12373151#abs:6
ERBB2 ---> Endometrial Carcinoma		Regulation	In breast, colon, and endometrial cancers in which the phosphatidylinositol 3'-kinase pathway is activated by a combination of mutant PIK3CA and alterations in Ras, ERBB2/3, or PTEN, signaling to downstream elements such as Akt was mediated exclusively by the p110alpha isoform, rather than a combination of different phosphatidylinositol 3'-kinase isoforms.	info:pmid/18829572#abs:6
ERBB2 ---> Endometrial Carcinoma		Regulation	Anti-HER2 monoclonal antibody trastuzumab has been used in the treatment of advanced endometrial cancer with poor results.	info:pmid/23199529#body:134
ERBB2 ---> Endometrial Carcinoma		Regulation	... HER2 have been reported to induce phosphorylation and/or consequent oncogenicity of STAT3a in cell lines of various human carcinomas including ...	info:pmid/20668024#cont:334
ERBB2 ---> Endometrial Carcinoma		Regulation	Our results suggest that although phosphatidylinositol 3'-kinase is downstream of HER-2, the HER-2 expression and phosphatidylinositol 3'-kinase pathway activation might play equivalent roles in endometrial carcinogenesis.	info:pmid/22209294#body:138
ERBB2 ---> Meningioma		Regulation	Thus, we believe that HER2 could stimulate meningioma growth.	info:pmid/16564915#body:124
ERBB2 ---> Meningioma		Regulation	The overexpression of ErbB-2 implicates the possible formation of their homodimers in these meningiomas and may feature as a characteristic for benign tumourigenesis.	info:pmid/20547458#body:82
ERBB2 ---> Infection		Regulation	In the presence of neutralizing anti-adenovirus serotype 5 antibodies, Her2-mediated infection with targeted simian Ad serotype 24 compared favorably to that with the adenovirus serotype 5-derived vector.	info:pmid/20631120#abs:7
ERBB2 ---> Infection		Regulation	Following a few months’ course, the local infection progressed slowly, involving the neu ral structures.	info:pmid/23023343#cont:113
ERBB2 ---> Infection		Regulation	Consistent with our design strategy, this experiment confirmed that the Her2-mediated infection was enabled by the G5 ligand within the adapter, as evidenced by the use of the G5-containing adapter but not its G5-lacking analog.	info:pmid/21056576#body:122
ERBB2 ---> Infection		Regulation	Inhibition of ErbB-2 function by PEA3 has also been shown to suppress cell growth and transformation.31 Infection of Rat-1 fibroblasts expressing activated ErbB-2, polyoma middle T or activated Ras with AderbB-2?tk specifically suppressed the transforming activity induced by ErbB-2 and had no effect on polyoma middle T or Ras mediated transformation (Table 1).	info:pmid/12080384#body:145
ERBB2 ---> Carcinoma, Spindle-Cell		Regulation	Based on our findings, it appears that overexpression of the HER2/neu gene is unlikely to be of prognostic or therapeutic relevance in sarcomatoid carcinoma of the upper urinary tract.	info:pmid/18799188#body:104
ERBB2 ---> Carcinosarcoma		Regulation	HER-2 and c-KIT are poor therapeutic targets for uterine carcinosarcomas.	info:pmid/17175012#abs:15
ERBB2 ---> Carcinosarcoma		Regulation	EGFR and HER2 appear to play a role in the carcinogenesis of endometrial carcinosarcomas.	info:pmid/16157366#abs:12
ERBB2 ---> Carcinosarcoma		Regulation	The current results suggest absence of ERBB-2 overexpression in uterine leiomyosarcoma, uterine adenosarcoma, and endometrial stromal sarcoma, whereas the ERBB-2 gene might have a biologic role in uterine carcinosarcoma and undifferentiated uterine sarcomas.	info:pmid/15581967#abs:12
ERBB2 ---> Carcinosarcoma		Regulation	The HER family of membrane receptors has been studied in endometrial cancer and both EGFR (HER-1) and HER-2 appear to play a role in the carcinogenesis of uterine carcinosarcomas , but results are conflicting since other studies suggest an absence of HER-2 expression in uterine leiomyosarcoma, adenosarcoma and endometrial stromal sarcoma, and the overexpression of the same molecule in carcinosarc…	info:pmid/20122944#body:81
ERBB2 ---> hormone resistance		Regulation	Increasing evidences indicates that HER-2/neu may contribute to hormone resistance in prostate cancer.	info:pmid/11547123#abs:2
ERBB2 ---> hormone resistance		Regulation	Increasing evidence suggests that over-expression of Her-2/neu may contribute to the development of hormone resistance in prostate cancer .	info:pmid/15630842#body:209
ERBB2 ---> hormone resistance		Regulation	... , such as IGF-IR, EGFR, and HER2/neu, has been known to be one of the mechanisms of the development of hormone resistance of breast cancer ...	info:pmid/17525128#body:369
ERBB2 ---> hormone resistance		Regulation	Important strides are already being demonstrated in the treatment of hormone resistance caused by HER-2 overexpression by using specific inhibitors to HER-2 and EGFR to reverse hormone resistance.123-125	info:pmid/17993238#cont:210
ERBB2 ---> hormone resistance		Regulation	In addition, both clinical and experimental data suggested that ErbB2 overexpression may contribute to hormone resistance in breast cancers, therefore establishing a relationship between ErbB2 and estrogen receptor pathways.	info:pmid/15862947#body:15
ERBB2 ---> hormone resistance		Regulation	As there is considerable preclinical and clinical evidence that both EGFR and ErbB2 play a central role in driving acquisition of antihormone resistance in breast cancer , it is possible that antihormones may actually play an active role in limiting their own activity through an ability to promote expression of these potent growth promoters.	info:pmid/21396094#cont:9
ERBB2 ---> hormone resistance		Regulation	Increasing evidences indicates that HER-2/neu may contribute to the development of hormone resistance in prostate cancer.	info:doi/10.1016/S0022-5347(05)65741-2#body:43
ERBB2 ---> Lung Cancer		Regulation	The abnormal expressions of p16 and C-erbB-2 may play a role in the progression of lung cancers.	info:pmid/20237870#abs:8
ERBB2 ---> Lung Cancer		Regulation	Among oncogenes, c-myc, K-ras, and erbB-2 are considered to play important roles in lung carcinogenesis.	info:pmid/12094700#abs:4
ERBB2 ---> Lung Cancer		Regulation	Overexpression of the oncogene erbB-2 contributes to chemoresistance in various malignant tumors including lung cancer.	info:pmid/10534697#abs:1
ERBB2 ---> Lung Cancer		Regulation	Activation of HER-2/neu (erbB2) and/or epidermal growth factor receptor (EGFR) are important in breast, colon, and lung cancers.	info:pmid/19262900#abs:3
ERBB2 ---> Lung Cancer		Regulation	Lung cancers may also be driven by mutant ErbB2, mutant B-Raf, or mutant or overexpressed c-Met, all of which are also degraded on heat shock protein 90 inhibition.	info:pmid/18520302#abs:4
ERBB2 ---> Lung Cancer		Regulation	This study by Zhou et al. examines lung cancer formation induced by oncogenic mutants of ERBB, EGFR and HER2, as well as KRAS, using a novel chimeric mouse approach.	info:pmid/20528228#abs:7
ERBB2 ---> Lung Cancer		Regulation	Both inactivation of the retinoblastoma susceptibility gene gene and overexpression of the neu gene are involved in human breast and lung cancers.	info:pmid/1350277#abs:4
ERBB2 ---> Lung Cancer		Regulation	The data presented herein suggest that the expression of HER2 did not influence the solamargine-induced apoptosis of different types of lung cancer cells and that the solamargine up-regulation of HER2 and TOP2A expressions simultaneously augmented trastuzumab and epirubicin-induced deaths of lung cancer H661 and H69 cells.	info:pmid/18078328#abs:8
ERBB2 ---> Lung Cancer		Regulation	The ErbB family, ErbB1-4, plays an important role in lung cancer development.	info:pmid/21505178#cont:39
ERBB2 ---> Lung Cancer		Regulation	HER2 genomic gain and mutation play an integral role in tumor cell survival in some lung cancers.	info:pmid/20679607#cont:120
ERBB2 ---> Lung Cancer		Regulation	Activation of HER2/neu plays a role in many tumors, such as breast and lung cancer .	info:pmid/15833410#body:115
ERBB2 ---> Lung Cancer		Regulation	This mutation causes an amino acid change identical to a mutation studied in a recently published preclinical model of mutant HER2-driven lung cancer .	info:pmid/22325357#body:86
ERBB2 ---> Lung Cancer		Regulation	Lung cancer in never-smokers is also characterized by a higher rate of gene mutations, involving EGFR, HER2, or PI3K, and of EML4–ALK translocations.	info:pmid/23608817#cont:42
ERBB2 ---> Lung Cancer		Regulation	Because EGFR families and KRAS function sequentially, activation of these 3 molecules might be functionally redundant, and mutation of EGFR, HER2, or KRAS is sufficient for lung carcinogenesis.	info:pmid/16226114#body:77
ERBB2 ---> Lung Cancer		Regulation	Inducible tissue-specific over-expression of mutant HER2 in a transgenic mouse model was found to result in rapid development of non–small-cell lung cancer, confirming the oncogenicity of this driver mutation.34	info:pmid/23401445#cont:101
ERBB2 ---> Lung Cancer		Regulation	On the other hand, a correlation between positive TTF1 staining and various molecular markers expression such as p53 or HER2/neu involved in lung carcinogenesis has been suggested (Haque et al, 2002; Yatabe et al, 2002; Myong, 2003).	info:pmid/16052216#body:107
ERBB2 ---> Lung Cancer		Regulation	Combination treatment with the dual-specificity EGFR/ErbB2 irreversible inhibitor HKI-272 and rapamycin induced dramatic tumor regression in these erlotinib-resistant mouse lung cancers, whereas rapamycin or HKI-272 alone failed to produce significant responses.	info:pmid/17613438#body:3
ERBB2 ---> Lung Cancer		Regulation	However, it remains unclear whether the HER2 mutations detected in human lung cancers are critical for initiation and maintenance of the lung cancer or whether it is a byproduct of a selection process for growth advantage after tumor initiation (9).	info:pmid/19122144#body:68
ERBB2 ---> Lung Cancer		Regulation	Therefore, although possible mechanisms by which overexpressed Her2 induces cell migration and invasion have already been extensively studied [25,4], further elucidation of Her2-mediated invasive/metastatic mechanisms in lung cancer are necessary for the future development of therapeutics for this disease.	info:pmid/21966491#cont:40
ERBB2 ---> Lung Cancer		Regulation	The authors postulated that HER-2/ neu may be involved in the development and progression of lung cancer in patients with chronic lymphocytic leukemia and that there seems to be an interplay between chronic lymphocytic leukemia and HER-2/ neu overexpression in the lung, leading to the development of advanced stage lung cancer in such patients.	info:pmid/16125820#body:6
ERBB2 ---> Lung Cancer		Regulation	RAS, c- MYC, epidermal growth factor receptors ERBB1 or EGFR, and ERBB2 ( HER2/NEU) have important roles in lung cancer carcinogenesis.	info:doi/10.1016/S1470-2045(03)01244-0#body:57
ERBB2 ---> androgen-independent prostate cancer		Regulation	These results suggest that ErbB1/ErbB2 ErbB2-receptor tyrosine kinases play an important role in the biology of androgen-independent prostate cancer and provide a rationale for clinical evaluation of inhibitors targeted to this pathway.	info:pmid/12234993#abs:6
ERBB2 ---> androgen-independent prostate cancer		Regulation	Therefore, inhibition of ERBB2 has become an attractive treatment strategy for hormone-refractory prostate cancer.	info:pmid/19288219#cont:416
ERBB2 ---> androgen-independent prostate cancer		Regulation	EGFR and HER-2 both constitute biological targets for innovative treatment in hormone refractory prostate cancer .	info:pmid/15919200#body:76
ERBB2 ---> androgen-independent prostate cancer		Regulation	As a result, HER2 may be a promising therapeutic target for the treatment of aggressive hormone-refractory prostate cancer .	info:pmid/20385184#body:105
ERBB2 ---> androgen-independent prostate cancer		Regulation	Taken together, these data indicate that HER2 may be a valid therapeutic molecular target in androgen independent Prostate cancer.	info:pmid/22137850#body:25
ERBB2 ---> androgen-independent prostate cancer		Regulation	Furthermore, ErbB-2 expression correlates with androgen ablation therapy and may contribute, in part, to hormone refractory prostate cancer.5	info:pmid/20703097#cont:19
ERBB2 ---> androgen-independent prostate cancer		Regulation	Overall, the evidence to date strongly supports the hypothesis that Neu is a key mediator in the evolution of androgen-independent prostate cancer.	info:pmid/12150826#body:267
ERBB2 ---> androgen-independent prostate cancer		Regulation	HER-2/HER-3 heterodimer promoted aberrant activation of androgen and led to the formation of hormone-resistant prostate cancer (45).	info:pmid/24084886#cont:189
ERBB2 ---> androgen-independent prostate cancer		Regulation	Recent findings revealed that Her-2/neu is important for the progression of Prostate cancer to an androgen-independent disease .	info:pmid/18061335#body:76
ERBB2 ---> androgen-independent prostate cancer		Regulation	Current evidence suggests that epidermal growth factor receptor (EGFR) and HER-2 (ErbB2) may activate androgen receptor at low androgen levels and may drive the development of Castration-resistant prostate cancer .	info:pmid/21396844#body:11
ERBB2 ---> androgen-independent prostate cancer		Regulation	In addition, EGFR dimerization with HER2 revealed involvement in tumor growth at castrate hormonal level, thereby suggesting that inhibition of HER2 dimerization could be an important therapeutic target in castration resistant prostate cancer.	info:pmid/20096351#body:281
ERBB2 ---> androgen-independent prostate cancer		Regulation	Current evidence suggests that epidermal growth factor receptor (EGFR) and HER-2 (ErbB2) may activate androgen receptor at low androgen levels and may drive the development of Castration-resistant prostate cancer .	info:doi/10.1016/j.urolonc.2010.09.018#body:11
ERBB2 ---> androgen-independent prostate cancer		Regulation	Clinical trials in urological cases showed promising results with bispecific antibodies for hormone refractory prostate cancer treated with combined bispecific antibody MDX-H210 ([Fc?RI × HER-2/neu]) and granulocyte-macrophage colony-stimulating factor.	info:doi/10.1016/S0022-5347(01)69131-6#body:121
ERBB2 ---> Genital Neoplasms, Female		Regulation	Although genetic events including alterations of k-ras, c-myc, c-erb-2, p53 and fgfr4 are believed to be involved in the pathogenesis of gynecological cancers, very little is known of the molecular biological abnormalities in these cancers.	info:pmid/7563391#body:72
ERBB2 ---> breast metastasis		Regulation	HER2 is the target of a new treatment for metastatic breast cancer using the humanized monoclonal antibody trastuzumb (Herceptin).	info:pmid/15670895#abs:1
ERBB2 ---> breast metastasis		Regulation	HER2 is the target of a new treatment for metastatic breast cancer using the humanised monoclonal antibody trastuzumab (Herceptin).	info:pmid/11827407#abs:1
ERBB2 ---> breast metastasis		Regulation	The anti-Erb B-2 monoclonal antibody (trastuzumab) is used in treatment of metastatic breast cancer both as a single drug and in combination with chemotherapy.	info:pmid/12916278#abs:7
ERBB2 ---> breast metastasis		Regulation	We analyzed their antitumor potential in a well established and clinically relevant model of ErbB2-driven metastatic breast cancer: the MMTV-neu mouse.	info:pmid/20649976#abs:5
ERBB2 ---> breast metastasis		Regulation	Reports of HER-2/neu gene amplification and overexpression in this malignancy have raised the possibility of applying targeted immunotherapy with trastuzumab, the monoclonal antibody used to treat metastatic breast cancer.	info:pmid/16879393#abs:2
ERBB2 ---> breast metastasis		Regulation	HER-2 has been implicated in the oncogenesis of human prostate cancer (CaP) and is the target of a new treatment for metastatic breast cancer using the humanised monoclonal antibody trastuzumab (Herceptin).	info:pmid/15036648#abs:1
ERBB2 ---> breast metastasis		Regulation	We hypothesized that human epidermal growth factor receptor 2 (HER2)/epidermal growth factor receptor (EGFR) activation promotes HPSE function in human brain metastatic breast cancer.	info:pmid/20164500#abs:4
ERBB2 ---> breast metastasis		Regulation	Overexpression of human epidermal growth factor receptor-2 (Her2, ErbB-2) contributes to the progression and metastasis of breast cancer, implying that Her2 gene is a suitable target of RNA interference for breast cancer therapy.	info:pmid/16781665#abs:1
ERBB2 ---> breast metastasis		Regulation	Indeed, mammary epithelial expression of activated receptor tyrosine kinases such as ErbB2/neu in transgenic mice has resulted in the efficient induction of metastatic mammary tumours.	info:pmid/11250712#abs:3
ERBB2 ---> breast metastasis		Regulation	The humanized anti-HER-2 monoclonal antibody trastuzumab (Herceptin) is a new treatment modality for metastatic breast cancer, the efficacy of which is directly correlated with the HER-2 status of the tumour, evaluated either by immunohistochemistry and/or by fluorescence in situ hybridisation .	info:pmid/12176781#abs:1
ERBB2 ---> breast metastasis		Regulation	Trastuzumab has been approved by the US Food and Drug Administration as a single agent for the treatment of patients who have metastatic breast cancer involving overexpression of the HER2 protein and who have received 1 or more chemotherapy regimens; in combination with paclitaxel, it has been approved for the treatment of such patients who have not received chemotherapy.	info:pmid/10211534#abs:13
ERBB2 ---> breast metastasis		Regulation	In a retrospective analysis of 516 patients with metastatic breast cancer, circulating tumor cell detection did not predict clinical outcome in chemo-naïve women with HER2-positive metastatic breast cancer treated with anti-HER2 therapy, but had prognostic value in other breast cancer subtypes.	info:pmid/20706122#abs:5
ERBB2 ---> breast metastasis		Regulation	Testing for alterations in HER-2/neu in breast cancer has become increasingly popular in recent years, particularly with the recent development of a humanized antiHER-2/neu monoclonal antibody, trastuzumab, which is currently being employed in conjunction with cytotoxic chemotherapy to treat metastatic breast cancer in patients whose tumors exhibit this HER-2/neu alteration.	info:pmid/12409642#abs:1
ERBB2 ---> breast metastasis		Regulation	HER2-directed therapy for metastatic breast cancer.	info:pmid/23687784#title:1
ERBB2 ---> breast metastasis		Regulation	Trastuzumab, lapatinib, capecitabine, a taxane, an anthracycline; ¸ 2 HER2-directed therapies for metastatic breast cancer Trastuzumab	info:pmid/22271209#cont:81
ERBB2 ---> breast metastasis		Regulation	Moreover, combined trastuzumab (anti-HER2) and lapatinib (HER1/HER2 TKI) treatment improves PFS in metastatic breast cancer.19	info:pmid/22412137#cont:91
ERBB2 ---> breast metastasis		Regulation	From these in vitro data it was tempting to hypothesize that HER2 influences metastasis of breast cancer in vivo via a similar pathway.	info:pmid/15743500#body:223
ERBB2 ---> breast metastasis		Regulation	It remains interesting to identify additional molecular markers that are critical for HER2-mediated invasion and metastasis in breast cancer.	info:pmid/23291984#cont:17
ERBB2 ---> breast metastasis		Regulation	Prognostic and predictive impact of the HER-2/ neu extracellular domain in the serum of patients treated with chemotherapy for metastatic breast cancer.	info:pmid/15218357#title:1
ERBB2 ---> breast metastasis		Regulation	Overexpression of the wild type Neu in the mammary glands of transgenic mice induces metastatic breast cancer.	info:pmid/17098432#body:292
ERBB2 ---> breast metastasis		Regulation	Overexpression of wild-type ErbB-2 in the mammary glands of transgenic mice induces metastatic breast cancer [9,53*].	info:pmid/11250707#body:143
ERBB2 ---> breast metastasis		Regulation	It has been demonstrated that the over-expression of HER2 contributes to mammary carcinogenesis, and promotes invasion and metastasis of breast cancer.	info:pmid/24391448#cont:24
ERBB2 ---> breast metastasis		Regulation	HER2 overexpression and amplification have central roles in the initiation, progression and metastasis of breast cancer and gastric cancer and are associated with poor prognosis.5–7	info:pmid/24176949#cont:21
ERBB2 ---> breast metastasis		Regulation	In another study, the evaluation of angiogenic plasma markers in patients with metastatic breast cancer treated with docetaxel HER2-ECD and IL-8 plasma ...	info:pmid/23697558#cont:160
ERBB2 ---> breast metastasis		Regulation	Over-expression of HER2 has been linked to both adverse prognosis and improved responsiveness to treatment with trastuzumab (Herceptin, Genentech) in a sub-population of metastatic breast cancers [1-5].	info:pmid/20178580#body:58
ERBB2 ---> breast metastasis		Regulation	Thus, the monoclonal antibody called trastuzumab, anti-p185-HER2, has shown high response rates (15%) when used as monotherapy in pre-treated, metastatic breast malignancies, or in combination with chemotherapy.	info:pmid/16483720#body:45
ERBB2 ---> breast metastasis		Regulation	HER-2 overexpression is a prerequisite for treating patients with metastatic breast cancer with trastuzumab, and may be considered for adjuvant treatment in the future (Ross and Fletcher, 1998; Andrulis, 2001; Eiermann, 2001).	info:pmid/16106267#body:129
ERBB2 ---> breast metastasis		Regulation	Finally, the anti-HER2/neu antibody, Herceptin, has single-agent activity in metastatic breast cancer, and potentiates the anti-tumor effects of taxol chemotherapy (Baselga et al., 1996; Slamon et al., 1998).	info:pmid/11156528#body:66
ERBB2 ---> breast metastasis		Regulation	Trastuzumab is approved as a single agent for the treatment of patients who have metastatic breast cancer involving overexpression of the HER2 protein and who have received one or more chemotherapeutic regimens.	info:pmid/11578913#body:146
ERBB2 ---> breast metastasis		Regulation	Thus, several anti-HER2 mAbs have entered clinical trials in the past 6 years, and the humanized anti-HER2 antibody Herceptin™ is currently used clinically in metastatic breast cancer therapy.	info:pmid/10843208#body:9
ERBB2 ---> breast metastasis		Regulation	These findings helped to establish the interest in molecular targeted agents in breast cancer, which eventually led to the successful development of anti-HER2-directed therapy in adjuvant and metastatic breast cancer.	info:pmid/18929151#body:22
ERBB2 ---> breast metastasis		Regulation	Consistent with these findings, c-Cbl has been implicated in degradation of HER-2/ErbB-2, the human form of Neu that promotes metastatic breast cancer, by its ligation with anti-HER-2/ErbB-2 or EGF.	info:pmid/11607840#body:356
ERBB2 ---> breast metastasis		Regulation	Consistent with its oncogenic activity, overexpression of wild-type Neu or HER2 under the control of a mammary-specific promoter leads to metastatic mammary tumors in transgenic mice ( ).	info:pmid/24651011#body:13
ERBB2 ---> breast metastasis		Regulation	Taken together, these observations suggest that mammary epithelial-specific expression of these activated forms of neu results in the efficient induction of metastatic mammary adenocarcinomas.	info:pmid/10205169#body:112
ERBB2 ---> breast metastasis		Regulation	While trastuzumab (Herceptin), a humanized monoclonal antibody against ErbB2, is widely used in the treatment of ErbB2-overexpressing metastatic breast cancer , another anti-ErbB2 monoclonal antibody, pertuzumab (Omnitarg) is in clinical trials .	info:pmid/18276068#body:9
ERBB2 ---> breast metastasis		Regulation	It has already been used as a target for cancer therapies such as trastuzumab (Herceptin), an anti-HER2 antibody that has shown a good clinical benefit in patients with HER2-driven metastatic breast cancer .	info:pmid/15542430#body:10
ERBB2 ---> breast metastasis		Regulation	The most recent mAb to be accepted by the Food and Drugs Administration for clinical use is Herceptin (Trastuzumab), a humanized mAb directed at the product of the proto-oncogene, Her-2 (also known as neu and erbB2) , which is used to treat metastatic breast cancer .	info:pmid/10508709#body:4
ERBB2 ---> breast metastasis		Regulation	Consistent with this, overexpression of a wild type or constitutively activated ErbB-2/neu transgene in the mammary epithelia of mice induces the formation of metastatic mammary tumors (Muller et al., 1988).	info:pmid/11314013#body:69
ERBB2 ---> breast metastasis		Regulation	These findings reinforce the potential activity of everolimus in the treatment of HER2-driven metastatic breast cancer and the role of mTOR inhibition in delaying or reversing trastuzumab-resistance mediated by the phosphoinositide-3-kinase/AKT/mTOR pathways.	info:pmid/20975068#cont:366
ERBB2 ---> breast metastasis		Regulation	The HER2/neu antibody trastuzumab induces tumour regression in approximately 30 - 35% of patients with HER2-amplified metastatic breast cancer (Hsieh and Moasser, 2007), indicating that additional signalling molecules may influence the biological response to trastuzumab.	info:pmid/18781181#body:50
ERBB2 ---> breast metastasis		Regulation	Andrechek and Muller reported that mammary epithelial expression of activated receptor tyrosine kinases such as ErbB2/neu in transgenic mice resulted in the efficient induction of metastatic mammary tumors.	info:pmid/16517149#body:179
ERBB2 ---> breast metastasis		Regulation	Although combined chemotherapy and anti-HER2 therapy will remain the treatment of choice for metastatic breast cancer, the combination of anti-HER2 and hormone therapy is a rational modality that expands the available choices for the hormone receptor-and HER2-positive patient population.	info:pmid/24503800#cont:6
ERBB2 ---> breast metastasis		Regulation	In the HER2-unknown group, although the population of this group was too small to evaluate the positivity of tumor markers, the percentage of patients with HER2 extracellular domain-elevated recurrent or metastatic breast cancer was compatible with that of patients with elevated levels of other markers (Fig. 1D).	info:pmid/23114645#cont:164
ERBB2 ---> breast metastasis		Regulation	The first advance is the anti-human epidermal growth factor receptor 2 (HER2) humanized monoclonal antibodies trastuzumab, which improves overall survival in HER2-positive metastatic breast and gastric cancer and is a unique targeted drug approved in the adjuvant breast cancer setting.	info:pmid/22851046#cont:23
ERBB2 ---> breast metastasis		Regulation	In mouse models, wherein metastatic mammary carcinomas are induced by the doxycycline induction of Neu overexpression, withdrawal of the Neu oncogene by cessation of doxycycline therapy results in complete regression of the mammary tumours and its associated tumour metastases (Moody et al, 2002).	info:pmid/17667926#body:83
ERBB2 ---> breast metastasis		Regulation	Upregulation of CXCR4 is vital for Her2-mediated metastasis of breast cancer .	info:doi/10.1186/1478-811X-12-10#cont:223
ERBB2 ---> breast metastasis		Regulation	The anti-Her2 antibody Trastuzumab (Herzeptin) is currently used for the treatment of metastatic breast cancer.	info:doi/10.1016/S1359-6446(04)03058-2#body:2
ERBB2 ---> breast metastasis		Regulation	Interest now revolves around the ongoing phase III trials assessing whether antibodies to HER2/ neu effectively improve survival in metastatic breast cancer.	info:doi/10.1016/S0039-6109(05)70064-5#body:52
ERBB2 ---> breast metastasis		Regulation	HER-2 is the target of a new treatment for metastatic breast cancer using the humanized monoclonal antibody trastuzumab (Herceptin).	info:doi/10.1016/j.canlet.2003.10.035#body:121
ERBB2 ---> breast metastasis		Regulation	In the individual patient, choice of therapy for metastatic breast cancer is influenced by factors including the hormonal and HER2 status of the tumour and the nature of any prior adjuvant therapy, patients' performance status and visceral involvement.	info:doi/10.1016/S1359-6349(10)70002-1#body:9
ERBB2 ---> Translocation, Genetic		Regulation	antigens that are more tumor selective recently have been found in oncogenic protein products , such as the HER-2/neu (or c-erbB2) glycoproteins , or products resulting from chromosomal translocations .	info:pmid/10511457#body:78
ERBB2 ---> Carcinoma, Squamous Cell		Regulation	C-erbB-2 does not seem to be involved in the first step of carcinogenesis of squamous cell carcinoma.	info:pmid/16158937#abs:8
ERBB2 ---> Carcinoma, Squamous Cell		Regulation	Interestingly, these results suggest that loss of mucosal c-erbB-2 expression could be involved in squamous cell carcinoma carcinogenesis; EGFR expression in squamous cell carcinoma is related to tumor mitotic index; and presence of p53 with absence of EGFR expression in head and neck squamous cell carcinoma may be a prognostic factor for survival.	info:pmid/15692721#abs:13
ERBB2 ---> Carcinoma, Squamous Cell		Regulation	This suggests that aberrant accumulation of c- erbB-2 protein may be involved in pathogenesis of HNSCC.	info:pmid/12167415#body:50
ERBB2 ---> Carcinoma, Squamous Cell		Regulation	Finally, we assessed ERBB2, which induces squamous cell carcinomas when targeted to mouse skin (Kiguchi et al., 2000).	info:pmid/19812598#body:31
ERBB2 ---> Carcinoma, Squamous Cell		Regulation	HER2 protein expression was shown to have a weak impact on the prognosis of patients with cervical squamous cell carcinoma treated with concurrent chemoradiation therapy.	info:pmid/19101092#body:104
ERBB2 ---> Carcinoma, Squamous Cell		Regulation	There is some suggestion that her-2/neu overexpression is important in the development of squamous-cell carcinoma of the esophagus, resistance to chemotherapy, and extramucosal invasion, but its value as an independent prognostic factor has not been validated.	info:pmid/17185199#body:88
ERBB2 ---> Carcinoma, Squamous Cell		Regulation	Adenocarcinoma and squamous cell carcinoma are treated interchangeably except in Her-2 Neu overexpressing disease. illustrates the available agents, number of patients, response rates when available, overall and progression-free survival, used in first-line therapy and beyond.	info:pmid/21635986#body:316
ERBB2 ---> Carcinoma, Transitional Cell		Regulation	Anti-HER2/neu therapy might be of use in the treatment of transitional cell carcinoma.	info:pmid/14520464#abs:10
ERBB2 ---> Carcinoma, Transitional Cell		Regulation	In our investigation, HER2 expression tended to correlate with tumor stage and grade, comparable to results obtained in bladder transitional cell carcinoma, although other investigators have failed to detect these associations.	info:pmid/15667899#body:88
ERBB2 ---> Carcinoma, Transitional Cell		Regulation	However, the high rates of polysomy 17, increased HER2 copy number and protein overexpression in these transitional cell carcinomas suggests that HER2/neu is important in the development of transitional cell carcinomas.	info:doi/10.1016/j.ejca.2003.08.027#body:118
ERBB2 ---> triple negative breast cancer		Regulation	Although cytoplasmic Kaiso did not correlate to clinicopathological features, we found a significant correlation between nuclear Kaiso, high histological grade (p?=?0.023), ERa negativity (p?=?0.001), and the HER2-driven and basal/triple-negative breast cancers (p?=?0.018).	info:pmid/22662240#abs:5
ERBB2 ---> triple negative breast cancer		Regulation	As HER2 direct therapy in HER2 positive subtype, new innovative targets for triple negative breast cancer need to be developed.	info:pmid/20920367#cont:216
ERBB2 ---> triple negative breast cancer		Regulation	These data suggest that PTPN12-deficient triple-negative breast cancer tumors may be combinatorially dependent on HER2 family and other receptor tyrosine kinases.	info:pmid/21376233#body:183
ERBB2 ---> triple negative breast cancer		Regulation	Hormone therapies and anti-HER2 therapies are innefective in the treatment of triple-negative breast cancer and thus, searching for new drug targets selective for this subtype of tumors is a major challenge in modern oncology.	info:pmid/20385028#body:76
ERBB2 ---> triple negative breast cancer		Regulation	The reported prevalence of triple-negative breast cancer may be changed slightly in the future in light of amendments to the definition of HER2 and hormone receptor positivity in guidelines from the American Society of Clinical Oncology and the College of American Pathologists .	info:pmid/21524569#body:24
ERBB2 ---> triple negative breast cancer		Regulation	Combinatorial inhibition of HER2 and PDGFR-ß by lapatinib and sunitinib greatly reduces the growth of Triple-negative breast cancers, suggesting that PTPN12-deficient Triple-negative breast cancers may be successfully treated with a combination of TK inhibitors.	info:pmid/24298072#cont:258
ERBB2 ---> Ovary Cancer		Regulation	Mutated p53 and HER-2/neu play a role in the etiology of ovarian cancer.	info:pmid/10391533#abs:1
ERBB2 ---> Ovary Cancer		Regulation	In addition, the gene amplification of the HER-2/neu suggests that HER-2 is a potential target for treatment in ovarian cancer.	info:pmid/16785787#abs:9
ERBB2 ---> Ovary Cancer		Regulation	Overexpression of erbB-2 plays a key role in tumorigenesis and the progression of tumors such as breast cancer and ovarian cancer.	info:pmid/16367926#abs:2
ERBB2 ---> Ovary Cancer		Regulation	The aim of this study was to investigate the antitumor effects of HER2-directed combination therapy in ovarian cancer xenograft models to evaluate their potential.	info:pmid/21571868#abs:1
ERBB2 ---> Ovary Cancer		Regulation	Recent evidence suggests that HER-2/neu oncogene overexpression may have a direct role in the pathogenesis of ovarian cancer rather than being merely a prognosticator of poor disease outcome.	info:pmid/7909787#abs:1
ERBB2 ---> Ovary Cancer		Regulation	The SKOV-3 ovarian carcinoma cell line, one of the only models for HER2-driven ovarian cancer, expresses a major uncharacterized 8-kb alternative HER-2 transcript.	info:pmid/10479501#abs:2
ERBB2 ---> Ovary Cancer		Regulation	Previous reports have shown that certain anti-HER2 antibodies and heregulin can inhibit clonogenic growth of breast and ovarian cancers that overexpress HER2.	info:pmid/10656457#abs:1
ERBB2 ---> Ovary Cancer		Regulation	Amplification and/or overexpression of HER2/neu occurs in multiple human malignancies and appears to be integrally involved in progression of some breast and ovarian cancers.	info:pmid/1979347#abs:2
ERBB2 ---> Ovary Cancer		Regulation	While these clinical factors identify high risk patients, it is promising that the finding of a high incidence of HER2 in our Asian population may allow development of a HER2 targeted therapy to improve the management of mucinous ovarian cancers.	info:pmid/23620766#abs:11
ERBB2 ---> Ovary Cancer		Regulation	Collectively, the introduction of either c-erbB-2 or mutant Ha-ras in the cells, which were efficiently immortalized by the transfection of large T antigen and hTERT, showed tumorigenicity, suggesting that c-erbB-2 or mutant Ha-ras genes might be involved in ovarian carcinogenesis.	info:pmid/14676809#abs:8
ERBB2 ---> Ovary Cancer		Regulation	Knockdown of Her-2/neu expression by small interfering RNA is also associated with increased expression of the anti-angiogenic factor thrombospondin-1 and decreased expression of the pro-angiogenic vascular endothelial growth factor, suggesting that Her-2/neu stimulates tumor growth at least in part by regulating angiogenesis. small interfering RNA-mediated gene silencing of Her-2/neu and increas…	info:pmid/14625284#abs:6
ERBB2 ---> Ovary Cancer		Regulation	Targeted eradication of ovarian cancer mediated by intracellular expression of anti-erbB-2 single-chain antibody.	info:pmid/7557620#title:1
ERBB2 ---> Ovary Cancer		Regulation	In addition to p53, aberrations of C-ERBB2, C-MYC, K-RAS, and several others have an important role in ovarian cancer.	info:pmid/12850192#body:17
ERBB2 ---> Ovary Cancer		Regulation	Consequently, targeting both EGFR and HER2 could be an useful therapeutic strategy for the prevention of ovarian cancer metastasis.	info:pmid/23542467#body:108
ERBB2 ---> Ovary Cancer		Regulation	Therefore, HER2 is not only a potent oncogene, but also an excellent therapeutic target for breast and ovarian cancers.	info:pmid/23900492#cont:20
ERBB2 ---> Ovary Cancer		Regulation	Oncogenic activation of HER2/neu promotes the induction and progression of human cancers, including breast and ovarian cancers.	info:pmid/11439332#body:107
ERBB2 ---> Ovary Cancer		Regulation	Surprisingly, although c-erbB-1 and -2 are crucial for ovarian tumor growth and progression, yet very little is known about the efficacy of c-erbB-1/-2 blocking drugs against ovarian cancer .	info:pmid/12490307#body:12
ERBB2 ---> Ovary Cancer		Regulation	In clinical studies, it has been shown that overexpression of c-erbB-2 protein induced chemoresistance in breast and ovarian cancers (Muss et al, 1994; Meden et al, 1998; Jukkola et al, 2001).	info:pmid/15213712#body:169
ERBB2 ---> Ovary Cancer		Regulation	BRAF, ERBB2, KRAS and PIK3CA are all oncogenes shown to be involved in ovarian cancer development, and NMYC and STAT interactor interacts with the oncogenes NMYC, MYC, MAX and FOS.	info:pmid/19240718#body:172
ERBB2 ---> Ovary Cancer		Regulation	This resistance causes potent cell growth and reduces the impact of treatment on cancer cell mortality in HER2-dependent breast and ovarian cancers .	info:pmid/20951800#body:10
ERBB2 ---> Ovary Cancer		Regulation	Therefore, targeting HER-2/neu has been the main focus of ovarian cancer treatment, and the inhibition of HER-2/neu has become an increasingly important therapeutic target for HER-2/neu-overexpressing ovarian cancers.	info:pmid/23619020#body:17
ERBB2 ---> Ovary Cancer		Regulation	In a recent study, nine biomarkers CA125, SMRP, HE4, CA72-4, activin, inhibin, osteopontin, epidermal growth factor , and ERBB2 (Her2) were evaluated in sera of women with a pelvic mass, to improve the sensitivity of CA-125 in the prediction of ovarian cancer.	info:pmid/20934205#body:70
ERBB2 ---> Ovary Cancer		Regulation	These HER-2/neu peptides have been demonstrated to bind to HLA-A2.1 molecules with high affinities (Fisk et al 1995; Rongcun et al, 1999), thereby eliciting cytotoxic T lymphocytes activity among tumour-associated lymphocytes in patients with breast and ovarian cancer (Fisk et al, 1995; Rongcun et al, 1999; Baxevanis et al, 2002).	info:pmid/15583693#body:216
ERBB2 ---> Ovary Cancer		Regulation	Adenoviral mediated gene therapy using the anti-ErB2 intrabody is in clinical trials for treatment of ovarian cancer ( ).	info:doi/10.1016/j.jviromet.2003.09.020#body:187
ERBB2 --+> tumor aggressiveness		Regulation	HER-2/neu is overexpressed in 25-30% of breast cancers, increasing the aggressiveness of the tumor.	info:pmid/15901136#abs:2
ERBB2 --+> tumor aggressiveness		Regulation	Together, these findings point to the role of HER2-positive exosomes in modulating sensitivity to Trastuzumab, and, consequently, to HER2-driven tumor aggressiveness.	info:pmid/21465472#abs:8
ERBB2 --+> tumor aggressiveness		Regulation	The HER2 gene, which encodes the growth factor receptor HER2, is amplified and HER2 is overexpressed in 25 to 30 percent of breast cancers, increasing the aggressiveness of the tumor.	info:pmid/11248153#abs:1
ERBB2 --+> tumor aggressiveness		Regulation	HER2 has been identified as a marker of poor prognosis and increased cancer aggressiveness.	info:pmid/19914545#body:15
ERBB2 --+> tumor aggressiveness		Regulation	The human epidermal growth factor receptor 2 (HER2) is overexpressed in 20 to 30% of breast cancers, increasing the aggressiveness of the tumor.	info:pmid/22863915#cont:13
ERBB2 --+> tumor aggressiveness		Regulation	The human epidermal growth factor receptor 2 is overexpressed in 20% of patients with breast cancers, increasing the aggressiveness of the tumor.	info:pmid/23649343#cont:12
ERBB2 --+> tumor aggressiveness		Regulation	Human epidermal growth factor receptor (HER-2/neu) is overexpressed in 25-30% of breast cancers, increasing the aggressiveness of the tumor .	info:pmid/15589595#body:21
ERBB2 --+> tumor aggressiveness		Regulation	HER2 has been identified as a marker of poor prognosis and increased cancer aggressiveness and treatment of HER2+ tumors has changed significantly with the use of trastuzumab, a monoclonal antibody specific for the HER2/neu protein.	info:pmid/21917382#body:12
ERBB2 --+> tumor aggressiveness		Regulation	The human epidermal growth factor receptor ( HER2) gene, which encodes the growth factor receptor HER2, is amplified and HER2 is overexpressed in 25-30% of breast cancers, increasing the aggressiveness of the tumor .	info:pmid/12505596#body:273
ERBB2 --+> tumor aggressiveness		Regulation	HER2 has been identified as a marker of poor prognosis and increased cancer aggressiveness and treatment of HER2+ tumors has changed significantly with the use of trastuzumab, a monoclonal antibody specific for the HER2/neu protein.	info:doi/10.1016/j.ctrv.2011.08.003#body:12
ERBB2 ---| ovary adenocarcinoma		Regulation	In this study, we demonstrate that erbB-2 downregulation leads to increased radiation response of xenografts of human ovarian adenocarcinomas stably expressing the anti-erbB-2 sFv.	info:pmid/9845103#body:14
ERBB2 ---> Melanoma		Regulation	The erbB2 was involved in sister chromatid recombination only in the RPMI melanoma.	info:pmid/2293915#abs:8
ERBB2 ---> Melanoma		Regulation	The data demonstrate that overexpression of p73, c-erbB-2, p53 and bcl-2, and loss of Mdm2 and Bax may interact and play important roles in the development and aggressiveness of human melanoma.	info:pmid/11713583#abs:6
ERBB2 ---> Melanoma		Regulation	In addition, protein tyrosine kinases expressed in significant amounts in both benign and malignant melanocytes, such as insulin-like growth factor-1 receptor (IGF1-R), FGF-R1, HER2/NEU and FAK, are likely to play a role in melanoma genesis and progression.	info:pmid/11095400#abs:7
ERBB2 ---> Melanoma		Regulation	Importantly, Her2/neu is probably involved in the development and progression of malignant melanoma .	info:pmid/22503823#body:75
ERBB2 ---> Melanoma		Regulation	Unlike melanoma, these cancers are often driven by oncogenic ERBB signaling, either through ERBB2 amplification in the case of breast cancer or EGFR amplification and/or mutation in lung cancer.	info:pmid/23543055#cont:317
ERBB2 ---> Melanoma		Regulation	No specific staining with c-erbB-2 antibody was observed in any of the 20 cases of primary malignant melanoma or 10 cases of melanoma metastatic to the skin. c-erbB-2 overexpression does not appear to play a role in the development of primary cutaneous melanoma or in the development of metastatic melanoma, indicating that mechanisms other than c-erbB-2 overexpression are involved in the pathogene…	info:pmid/11724356#abs:4
ERBB2 ---> Lung Injury		Regulation	We hypothesized that activation of HER2/HER3 by NRG-1 would also play a role in recovery from in vivo lung injury.	info:pmid/15731393#abs:2
ERBB2 ---> Lung Injury		Regulation	Indeed, pharmacological blockade of HER-2/HER-3 in vivo using 2C4 (a monoclonal antibody targeting the extracellular domain of HER-2, which prevents heterodimerisation) has been associated with attenuated fibrosis and improved survival in a bleomycin lung injury C57BL/6 murine model [21], and blockade of ADAM-17 in bleomycin injured-mice resulted in decreased lung injury in vivo [22].	info:pmid/23370800#cont:95
ERBB2 ---> Lung Injury		Regulation	HER-2 blockade has been found to reduce lung fibrosis and remodeling in a model of bleomycin-induced lung injury.	info:doi/10.1016/j.jaci.2011.11.007#body:37
ERBB2 ---> Autoimmunity		Regulation	This suggests that deregulated ErbB2 expression is responsible for both the autoimmunity in males and the increased tumor formation seen in females.	info:pmid/17604714#body:36
ERBB2 ---> Autoimmunity		Regulation	Tumor regression following DNA vaccination and regulatory T cell depletion in neu transgenic mice leads to an increased risk for autoimmunity.	info:pmid/19380836#title:1
ERBB2 --+> Pulmonary Fibrosis		Regulation	Inactivation of HER2 signaling in transgenic mice or pharmacologic blockade of the NRG-1-HER2 pathway prior to bleomycin injury attenuated pulmonary fibrosis in mice at 21 days as well as decreased bron-	info:pmid/21247898#cont:41
ERBB2 --+> Pulmonary Fibrosis		Regulation	HER-2 blockade has been found to reduce lung fibrosis and remodeling in a model of bleomycin-induced lung injury.	info:doi/10.1016/j.jaci.2011.11.007#body:37
ERBB2 ---> Hypertension		Regulation	These findings indicate that inhibition of ErbB2 expression in the rostral ventrolateral medulla leads to hypertension, at least in part, by reducing Nitric oxide synthesis and inhibiting ?-aminobutyric acid activity.	info:pmid/23382327#abs:10
ERBB2 ---> Hypertension		Regulation	A. cinnamomea is well known in Taiwan under the names "chang-chih" or "neu chang ku." The fruit bodies of fungi are highly valued as medicinal herbs and have been used traditionally for the treatment of food, alcohol, and drug intoxication, diarrhea, abdominal pain, hypertension, itchy skin, and liver cancer ( ).	info:pmid/16434117#body:6
ERBB2 ---> Sezary Syndrome		Regulation	These data suggest that Her 2/neu might be involved in the pathogenesis of Sézary syndrome and that Her 2/neu might be a promising target for antitumor therapy in a subgroup of patients.	info:pmid/16303179#abs:8
ERBB2 ---> Carcinoma, Intraductal, Noninfiltrating		Regulation	The average extent of ductal carcinoma in situ is significantly increased from 13.81 mm in c-ErbB-2 negative cases to 29.37 mm in c-ErbB-2 positive cases.	info:pmid/9174626#abs:8
ERBB2 ---> Carcinoma, Intraductal, Noninfiltrating		Regulation	Our pre-clinical human models of DCIS demonstrate that Notch and ErbB1/2 both play a role in DCIS acini growth and stem cell activity.	info:pmid/23457626#abs:9
ERBB2 ---> Carcinoma, Intraductal, Noninfiltrating		Regulation	Our study demonstrates that HER2-positive status is an independent predictor for DCIS, with invasion presenting an extensive DCIS component, and favors the hypothesis that HER2 overexpression or gene amplification is involved in the transition from DCIS to invasive disease.	info:pmid/21095069#abs:15
ERBB2 ---> Carcinoma, Intraductal, Noninfiltrating		Regulation	It appears that c- erbB-2/ neu plays an early role in the development of poorly-differentiated ductal carcinoma in situ .	info:pmid/10477009#body:244
ERBB2 ---> Carcinoma, Intraductal, Noninfiltrating		Regulation	of HER-2/neu increased significantly from ductal carcinoma in situ and invasive ductal carcinoma (10.94 vs. 21.27%).	info:pmid/19657752#cont:199
ERBB2 ---> Carcinoma, Intraductal, Noninfiltrating		Regulation	In conclusion, HER2/neu alterations are undoubtedly important in ductal carcinoma in situ and are usually maintained in an adjacent invasive ductal carcinoma.	info:pmid/12481013#body:167
ERBB2 ---> Carcinoma, Intraductal, Noninfiltrating		Regulation	However, only 20-30% of infiltrating ductal carcinomas overexpress the protein (reviewed in ), suggesting that the presumed transition of comedo ductal carcinoma in situ to infiltrating ductal carcinoma involves selection against ErbB-2 overexpression.	info:pmid/9540810#body:15
ERBB2 ---> Carcinoma, Intraductal, Noninfiltrating		Regulation	Thus, expression of epithelial growth factor receptor is found in a high proportion of benign breast lesions whilst expression of the closely related HER-2neu oncogene increases with progression to ductal carcinoma in situ and invasive breast cancer.	info:pmid/10505026#body:33
ERBB2 ---> Carcinoma, Intraductal, Noninfiltrating		Regulation	In transgenic mice, genetic ablation of ERBB3 in the mammary gland via Cre-mediated recombination abrogates ERBB2-driven mammary hyperplasias, DCIS, invasive cancers, and metastases ( ).	info:pmid/24651011#body:94
ERBB2 ---> Carcinoma, Intraductal, Noninfiltrating		Regulation	The high expression of HER-2/neu and COX-2 in DCIS (particularly high grade) combined with the clear correlation between proliferation and COX-2 expression in DCIS (Boland et al, 2004) has stimulated interest in the use of COX-2 inhibitors to prevent recurrent DCIS in ER-positive and -negative disease.	info:pmid/16100520#body:138
ERBB2 ---> Carcinoma, Intraductal, Noninfiltrating		Regulation	Because ERBB2 can be expected to trigger stress-induced premature senescence and growth arrest of pre-malignant ductal carcinoma in situ lesions, ERBB2 overexpression likewise requires a collaborating molecular scenario ("second hits") to convert the cytostatic nature of the senescence program into a pro-survival, mitogenic, and invasive process ( ).	info:pmid/21600837#body:25
ERBB2 ---> Carcinoma, Intraductal, Noninfiltrating		Regulation	These data suggest that EGFR/HER2 activity is important for mam-mosphere formation of both HER2-positive and HER2-negative ductal carcinoma in situ, this is not unexpected as HER2 normal breast cancer stem cells have been shown to have elevated levels of HER2 compared with the non-cancer stem cell population.17	info:pmid/24247151#cont:99
ERBB2 ---> Carcinoma, Intraductal, Noninfiltrating		Regulation	Here, we identified 14-3-3? as a molecule that, when co-overexpressed with ErbB2, increases the potential of ductal carcinomas in situ to progress to invasive breast cancer.	info:doi/10.1016/j.ccr.2009.08.010#body:130
ERBB2 ---> Diarrhea		Regulation	Through a series of experiments, we have shown for the first time that EGFR/ HER2 inhibition by lapatinib leads to diarrhea without significant damage to intestinal mucosa in rats, and that diarrhea is potentiated by paclitaxel without reducing drug exposure.	info:pmid/22895076#cont:42
ERBB2 ---> Diarrhea		Regulation	A. cinnamomea is well known in Taiwan under the names "chang-chih" or "neu chang ku." The fruit bodies of fungi are highly valued as medicinal herbs and have been used traditionally for the treatment of food, alcohol, and drug intoxication, diarrhea, abdominal pain, hypertension, itchy skin, and liver cancer ( ).	info:pmid/16434117#body:6
ERBB2 ---> lung carcinoma		Regulation	HER2 seems to be a valid therapeutic target of EGFR inhibitors in HER2-addicted lung carcinomas, and soluble HER2 may be an effective biomarker to guide the appropriate treatment of such cancer cells.	info:pmid/22199274#abs:10
ERBB2 ---> lung carcinoma		Regulation	Oncogenes such as ErbB-2, c-Ha-Ras, and Tpr-Met increase uPA expression in lung carcinoma cells and fibroblast (20-22).	info:pmid/10766865#body:38
ERBB2 ---> lung carcinoma		Regulation	HER2/neu plays a central role in the pathogenesis of several human cancers, including breast, ovarian, renal, colon, and lung carcinomas .	info:pmid/20350624#body:2
ERBB2 ---> lung carcinoma		Regulation	These HER2 mutant-driven bronchiolar lung carcinomas have a unique histology with both glandular and squamous differentiation within most tumors observed.	info:pmid/19122144#body:195
ERBB2 ---> Malignant Peripheral Nerve Sheath Tumors		Regulation	Thus, ErbB2 activation could trigger malignant peripheral nerve sheath tumor formation by dysregulating signaling pathways downstream of erbB2 homodimers, downstream of EGF or neuregulin-1 or all three.	info:pmid/21855613#body:199
ERBB2 ---> Malignant Peripheral Nerve Sheath Tumors		Regulation	Thus, ErbB2 activation could trigger malignant peripheral nerve sheath tumor formation by dysregulating signaling pathways downstream of erbB2 homodimers, downstream of EGF or neuregulin-1 or all three.	info:doi/10.1016/j.brainresbull.2011.08.005#body:199
ERBB2 --+> Cancer of Oropharnyx		Regulation	Coexpression of human papillomaviruse16 E6/E7 proteins and erbB-2 may induce metastatic process in oropharyngeal cancers.	info:pmid/15236790#body:46
ERBB2 ---> drug intoxication		Regulation	A. cinnamomea is well known in Taiwan under the names "chang-chih" or "neu chang ku." The fruit bodies of fungi are highly valued as medicinal herbs and have been used traditionally for the treatment of food, alcohol, and drug intoxication, diarrhea, abdominal pain, hypertension, itchy skin, and liver cancer ( ).	info:pmid/16434117#body:6
ERBB2 ---> Polyps		Regulation	This synergism between estrogens and c-erbB2 over-expression may therefore play an important role in the growth of benign endometrial proliferative disorders such as polyps during menopause in both users and non-users of either hormone replacement therapy or tamoxifen.	info:pmid/11731188#body:56
ERBB2 ---> Pruritus		Regulation	A. cinnamomea is well known in Taiwan under the names "chang-chih" or "neu chang ku." The fruit bodies of fungi are highly valued as medicinal herbs and have been used traditionally for the treatment of food, alcohol, and drug intoxication, diarrhea, abdominal pain, hypertension, itchy skin, and liver cancer ( ).	info:pmid/16434117#body:6
ERBB2 ---| Cardiomyopathies		Regulation	In cultured cardiomyocytes, erbB2 and erbB4 receptors regulate apoptosis by controlling bcl-x splicing, and conditional elimination of erbB2 induces dilative cardiomyopathy in vivo.	info:pmid/15685397#abs:2
ERBB2 ---| Cardiomyopathies		Regulation	That an analogy can be made between HER2 knockout-induced cardiomyopathy and trastuzumab-induced heart failure remains an unproven hypothesis .	info:pmid/20817545#body:16
ERBB2 ---| Cardiomyopathies		Regulation	Since HER2 has a pivotal role in the prevention of cardiomyopathy, drugs inhibiting HER2 are expected to induce some degree of cardiac dysfunction.	info:pmid/19640652#body:10
ERBB2 ---| Cardiomyopathies		Regulation	Based on the indispensable role of NRG-1/ErbB system in the heart and the analogy between ErbB2 knockout-induced cardiomyopathy and trastuzumab-induced heart	info:pmid/23202898#cont:228
ERBB2 ---| Cardiomyopathies		Regulation	Postnatal conditional erbB2 deficiency in cardio-myocytes results in severe cardiomyopathy and enhanced myocyte susceptibility to Doxorubicin-induced death.13,14	info:pmid/23519142#cont:23
ERBB2 ---| Cardiomyopathies		Regulation	That an analogy can be made between HER2 knockout-induced cardiomyopathy and trastuzumab-induced heart failure remains an unproven hypothesis .	info:doi/10.1016/j.critrevonc.2010.07.014#body:16
ERBB2 --+> Demyelination		Regulation	MEK-dependent Erk1 and Erk2 (hereafter referred to as Erk1/2) signaling is identified as a downstream target of M. leprae-induced ErbB2 activation that mediates demyelination.	info:pmid/16892039#abs:5
ERBB2 --+> Demyelination		Regulation	Using neuron/Schwann cell cocultures prepared in compartmentalized cell culture chambers, we show that even transient activation of erbB2 is sufficient to initiate Schwann cell demyelination and that the initiating functions of erbB2 are localized to Schwann cells.	info:pmid/15800203#abs:9
ERBB2 --+> Demyelination		Regulation	This dose of PKI 166 was chosen based upon its prior efficacy in inhibiting Erb B2-mediated demyelination in mice (11).	info:pmid/19675140#body:138
ERBB2 --+> Demyelination		Regulation	In this study, a chemical ErbB2 antagonist inhibited demyelination of an injured nerve in vivo.	info:pmid/19688334#cont:63
ERBB2 --+> Demyelination		Regulation	Interestingly, leprosy bacteria bind to and activate ErbB2 in myelinating Schwann cells, which causes demyelination .	info:pmid/20832498#body:39
ERBB2 --+> Demyelination		Regulation	Recent intriguing data suggest that chronic activation of Erb B2 in differentiated SCs induces demyelination and may contribute to peripheral neuropathies (21).	info:pmid/12679365#body:69
ERBB2 --+> Demyelination		Regulation	Indeed, pathological activation of Erb B2 can increase demyelination (Guertin et al., 2005; Tapinos et al., 2006) and inhibiting Erb B2 can improve some features of DPN modelled in diabetic mice (McGuire et al., 2009).	info:pmid/23240583#cont:45
ERBB2 --+> Demyelination		Regulation	Inhibition of ErbB2 activation by pharmacological agents can inhibit the demyelination at two critical points, one at the activation of ErbB2 level and another at the downstream signaling at MEK activation using well-characterized inhibitors ( ) that are currently used in cancer therapy or clinical trials of cancer patients ( ).	info:pmid/20005916#body:77
ERBB2 ---> Cancer, Second Primary		Regulation	Since it is unlikely that HER2 positivity would have an impact on second primary cancers, we would suggest leaving this category of patients out in studies like this.	info:pmid/20368535#cont:24
ERBB2 ---> Cancer, Second Primary		Regulation	Thus, overexpression of the HER-2/ neu oncogene may play a role in the development of secondary malignancies, that appear to be more advanced at the time of diagnosis; probably secondary to accelerated tumor growth.	info:pmid/11679181#body:54
ERBB2 ---> Cardiac Hypertrophy		Regulation	This indicates that HER2 is required for myocardial hypertrophy.	info:pmid/15661561#body:179
ERBB2 ---> Cardiac Hypertrophy		Regulation	Remarkably, animals with ErbB2-induced cardiac hypertrophy do not develop heart failure.	info:pmid/22912742#cont:416
ERBB2 ---> Abdominal Pain		Regulation	A. cinnamomea is well known in Taiwan under the names "chang-chih" or "neu chang ku." The fruit bodies of fungi are highly valued as medicinal herbs and have been used traditionally for the treatment of food, alcohol, and drug intoxication, diarrhea, abdominal pain, hypertension, itchy skin, and liver cancer ( ).	info:pmid/16434117#body:6
ERBB2 ---> bone metastasis		Regulation	Bone metastasis was significantly dependent on stage, tumour size, lymph node involvement, lymphovascular invasion, estrogen receptor, progesterone receptor and Her/2-neu pattern (p < 0.05).	info:pmid/23283528#abs:10
ERBB2 ---> bone metastasis		Regulation	It is also involved in IL-6/HER-2 cooperation which contributes to the progression of bone metastases.	info:pmid/15925066#body:95
ERBB2 ---> uterine cervix carcinoma		Regulation	In this first prospective analysis of patients with uterine cervical carcinoma treated with concurrent chemoradiotherapy, concomitant expression of HER2 and HIF-1alpha was suggested to be a strong indicator of poor prognosis.	info:pmid/21061787#abs:11
ERBB2 ---> uterine cervix carcinoma		Regulation	Reduced expression of the nm23-H1 protein, increased expression of the c-erbB-2 protein, and a combined nm23-H1-negative and c-erbB-2-positive expression have prognostic significance in patients with adenocarcinoma, whereas they may not be associated with the prognosis of squamous cell carcinoma of the uterine cervix, nm23-H1 and c-erbB-2 proteins may have different functions according to the sub…	info:pmid/7736397#abs:6
ERBB2 ---> uterine cervix carcinoma		Regulation	All these findings suggest that ERBB2 does not seem to be a therapeutic target for squamous intraepithelial lesion or invasive squamous cervical carcinoma treatment.	info:pmid/23827764#body:97
ERBB2 ---> uterine cervix carcinoma		Regulation	Correlation of cervical carcinoma c-erb B-2 oncogene with cell proliferation parameters in patients treated with radiation therapy for cervical carcinoma.	info:pmid/9028362#title:1
ERBB2 ---> uterine cervix carcinoma		Regulation	Results: In this series of 55 patients with carcinoma of the cervix treated with definitive RT, strong correlations in HER2neu and EGFR expression were observed between digitally analyzed and manually reviewed immunohistochemical staining patterns (p=0.0001, and p=0.0001, respectively).	info:doi/10.1016/S0360-3016(03)00991-X#body:10
ERBB2 ---> comedo		Regulation	However, only 20-30% of infiltrating ductal carcinomas overexpress the protein (reviewed in ), suggesting that the presumed transition of comedo ductal carcinoma in situ to infiltrating ductal carcinoma involves selection against ErbB-2 overexpression.	info:pmid/9540810#body:15
ERBB2 ---> pancreas carcinoma		Regulation	Co-amplification of TOP2A and HER2/neu may play an important role in the carcinogenesis and progression of pancreatic carcinoma.	info:pmid/17493384#abs:12
ERBB2 ---> pancreas carcinoma		Regulation	Inhibition of pancreatic carcinoma by homo- and heterocombinations of antibodies against EGF-receptor and its kin HER2/ErbB-2.	info:pmid/24003140#title:1
ERBB2 ---> pancreas carcinoma		Regulation	The c-erbB2 oncogene is involved in some types of breast, gastric and pancreatic carcinomas.	info:pmid/11731024#body:108
ERBB2 ---> pancreas carcinoma		Regulation	However, recent experimental results showing that the F(ab')2 fragments of anti-EGFR and anti-HER2 mAbs could significantly inhibit the growth of pancreatic carcinoma xenografts in nude mice, clearly demonstrate that at least part of the anti-tumour effect is not Antibody dependent cellular cytotoxicity mediated and must be due to binding of the F(ab')2 fragments to the sensitive HER1 and HER2 re…	info:pmid/21504579#cont:291
ERBB2 ---> liver metastasis		Regulation	Described above, the overexpression of HER2 may be involved in the progress of liver metastasis of gastric cancer.	info:pmid/24649494#cont:229
ERBB2 ---> liver metastasis		Regulation	Ougolkov et al. found a more frequently overexpression of c-erb B-2 in gastric cancers with concurrent liver metastasis than in those without, and concluded that activated c-erb B-2 may be involved in the process of liver metastasis thus suggesting a role for c-erb B-2 overexpression in identifying gastric cancer patients who are at high risk of developing liver metastasis.	info:pmid/15245777#body:84
ERBB2 ---> Cancer of Liver		Regulation	Disease-free or overall survival rates showed significant differences among therapy modalities, AFP levels, angiolymphatic or lymph node invasions, and ERCC1 and p27 expression levels (P < 0.05). c-erb-B2, EGFR, mTOR, ERCC1 overexpression levels, and loss of p27 may play roles in hepatocarcinogenesis and may be significant predictors of aggressive tumor behavior.	info:pmid/23162604#abs:11
ERBB2 ---> Cancer of Liver		Regulation	[Expression of rasp21, C-myc, C-erbB-2, and AFP in 2-FAA induced experimental hepatocarcinogenesis].	info:pmid/11350689#title:1
ERBB2 ---> Cancer of Liver		Regulation	A. cinnamomea is well known in Taiwan under the names "chang-chih" or "neu chang ku." The fruit bodies of fungi are highly valued as medicinal herbs and have been used traditionally for the treatment of food, alcohol, and drug intoxication, diarrhea, abdominal pain, hypertension, itchy skin, and liver cancer ( ).	info:pmid/16434117#body:6
ERBB2 ---> Gonorrhea		Regulation	These molecules include proteins of the cdc42 and rac-dependent pathways, which are involved in cytoskeleton rearrangements and are triggered by several bacteria , ErbB2 , which is important for Neisseria gonorrhoeae infection, and proteins involved in phosphoinostide signaling, which are also required during Chlamydia pneumoniae, S. typhimurium and S. flexneri infection .	info:pmid/15036133#body:55
ERBB2 ---> Cancer of Rectum		Regulation	Therefore, the polymorphism can be involved in the development and prognosis of the rectal cancer influenced by erbB-2 expression .	info:pmid/18583126#body:22
ERBB2 ---> Cancer of Rectum		Regulation	Based on the low prevalence of expression as recorded in the EXPERT-C trial, HER2 does not appear to represent a useful therapeutic target in high-risk rectal cancer.	info:pmid/24146218#abs:16
ERBB2 ---> Choriocarcinoma		Regulation	Synergistic upregulation of c-MYC, c-ERB-2, c-FMS, and BCL-2 oncoproteins have also been suggested to have an important role in the pathogenesis of choriocarcinoma.	info:pmid/17613426#body:42
ERBB2 ---> Cancer of Head and Neck		Regulation	Prognostic value of c-erbB2 and other markers in patients treated with chemotherapy for recurrent head and neck cancer.	info:pmid/10941162#title:1
ERBB2 ---> Cancer of Head and Neck		Regulation	The amplification of the erbB oncogenes, especially the human epidermal growth factor receptor (EGFR) genes erbB-1 and -2 , have been shown to play a fundamental role in the progression of different solid tumours , including head and neck cancer .	info:pmid/10889928#body:1
ERBB2 ---> Cancer of Head and Neck		Regulation	Overexpression of EGFR and Her-2 have been reported to be associated with higher grades or reduced survival in a variety of cancers, including breast, colorectal, and head and neck cancers (for a review, see Klijn et al, 1992; Salomon et al, 1995).	info:pmid/12915878#body:56
ERBB2 ---> invasive carcinoma		Regulation	The transforming rat Her-2/neu oncogene embedded into the genome of virgin transgenic BALB/c mice (BALB-neuT) provokes the development of an invasive carcinoma in each of their 10 mammary glands. i.m. vaccination with DNA plasmids coding for the extracellular and transmembrane domains of the protein product of the Her-2/neu oncogene started when mice already display multifocal in situ carcinomas …	info:pmid/15087404#abs:1
ERBB2 ---> invasive carcinoma		Regulation	An interesting finding is that the expression of HER-2/neu appears to decrease from "pancreatic intraepithelial neoplasia"-3 (100%) to invasive carcinoma (70%).	info:pmid/16183479#body:177
ERBB2 ---> head and neck squamous cell carcinoma		Regulation	A critical role in head and neck squamous cell carcinomas development and progression is played by EGFR family members including EGFR and ErbB2.	info:pmid/21196218#abs:2
ERBB2 ---> head and neck squamous cell carcinoma		Regulation	Collectively, these results reveal a novel positive activation loop between ADAM12 and HER2 that may contribute to head and neck squamous cell carcinoma progression.	info:pmid/21986939#abs:9
ERBB2 ---> head and neck squamous cell carcinoma		Regulation	The results indicate that the expression of EGFR, c-erbB-2, VEGF or matrix metalloproteinases play an important role in tumor growth, invasion and metastasis in Head and neck squamous cell carcinomas.	info:pmid/15254682#abs:9
ERBB2 ---> head and neck squamous cell carcinoma		Regulation	Vascular endothelial growth factor (VEGF) is suggested as a major angiogenic factor in human cancer, and like c-erbB-2, higher expression of VEGF has been determined to be a negative prognostic factor for breast cancer patients in several retrospective studies . c-erbB-2 is known to upregulate VEGF in human tumour cell lines , as well as in human squamous cell carcinomas of the head and neck .	info:pmid/14687787#body:5
ERBB2 ---> Hypertrophy, Left Ventricular		Regulation	These results indicate that HER2 is involved in compensatory left ventricular hypertrophy, prior to chronic heart failure.	info:pmid/15661561#body:183
ERBB2 ---> epithelial cell cancer		Regulation	ErbB-2/HER2 drives epithelial malignancies by forming heterodimers with growth factor receptors.	info:pmid/12967566#abs:1
ERBB2 ---> epithelial cell cancer		Regulation	The receptor tyrosine kinase ERBB2 plays a central role in the development of breast cancer and other epithelial malignancies.	info:pmid/15705882#abs:1
ERBB2 ---> epithelial cell cancer		Regulation	Specific examination of the role of TRAIL in Her2/neu oncogene-driven mammary epithelial cancer revealed no critical role for TRAIL despite the inherent TRAIL sensitivity of such mammary carcinomas.	info:pmid/16237043#abs:5
ERBB2 ---> epithelial cell cancer		Regulation	Therefore, selective blockade of EGFR and ErbB-2 has been shown to be an effective therapeutic approach against multiple epithelial cancers.	info:pmid/22595177#body:10
ERBB2 ---> epithelial cell cancer		Regulation	Collectively, these data indicate that targeting both the EGFR and erbB2 may be an effective strategy for prevention of epithelial cancers in which ...	info:pmid/20682802#cont:246
ERBB2 ---> epithelial cell cancer		Regulation	Inhibition of such signaling in the tumor-associated stroma within a transgenic mouse model did, in fact, accelerate the initiation and progression of ErbB2-driven breast epithelial cancers.78	info:pmid/22568980#cont:142
ERBB2 ---> epithelial cell cancer		Regulation	Therefore, selective blockade of EGFR and ErbB-2 has been shown to be an effective therapeutic approach against multiple epithelial cancers.	info:doi/10.1016/j.bmcl.2012.04.092#body:10
ERBB2 --+> distant metastases		Regulation	High level SLP-2 expression was shown in tumour samples of HER2 and luminal B subtypes, and low level SLP-2 expression was shown in luminal A and triple negative subtypes, suggesting that overexpression of SLP-2 was closely correlated with HER2/neu expression, and that both SLP-2 and HER2/neu can play a role in lymph node/distant metastases of breast cancers.	info:pmid/22081131#abs:6
ERBB2 --+> distant metastases		Regulation	The results indicate that HER2 may sustain tumor growth and promote distant metastasis [43] by increasing the frequency of CD44+/CD24- cancer stem cells.	info:pmid/21044318#cont:261
ERBB2 --+> distant metastases		Regulation	C-erb-B2 overexpression exists in 20-30% of infiltrating breast cancers and has been shown to be associated with poorer disease free survival, resistance to cyclophosphamide, methotrexate, fluorouracil, prednisone chemotherapy and to tamoxifen , and increased likelihood of distant metastasis at presentation .	info:pmid/15242694#body:3
ERBB2 ---> Cancer of Salivary Gland		Regulation	Genetic alterations, such as those involving p53 and c-erbB-2, play an important role in the progression of malignant salivary gland tumors, specifically adenocarcinoma, carcinoma ex pleomorphic adenoma, and salivary duct carcinoma .	info:pmid/15062365#body:152
ERBB2 ---> Benign Neoplasms		Regulation	ErbB-2 homodimers may have a role in tumourigenesis of benign neoplasms.	info:pmid/17964790#body:22
ERBB2 ---> Osteosarcoma		Regulation	By contrast, a previous study showed that the expression of ErbB2 declines in individual osteosarcomas as they become metastatic.	info:pmid/11920494#abs:3
ERBB2 ---> Osteosarcoma		Regulation	It is suggested that overexpression of ErbB2 decreases within individual osteosarcomas as they become metastatic.	info:pmid/11408805#abs:10
ERBB2 ---> Osteosarcoma		Regulation	These data suggest that ErbB-2 plays a significant role in aggressive tumor growth and in the promotion of metastatic potential in osteosarcomas.	info:pmid/8630943#abs:14
ERBB2 ---> Osteosarcoma		Regulation	These results suggested that HER2 may be a promising target in the treatment of Osteosarcoma metastasis.	info:pmid/24041695#body:114
ERBB2 ---> Osteosarcoma		Regulation	Several reports have suggested that Her-2/neu overexpression may also be of predictive value for osteosarcoma therapy but the results are controversial.	info:pmid/14631380#body:36
ERBB2 ---> Osteosarcoma		Regulation	Taking all these results together, we hypothesized that HER2 could be an effective target for the immunotherapy of osteosarcoma, especially the type with high metastatic potential.	info:pmid/21152867#cont:141
ERBB2 ---> Osteosarcoma		Regulation	Conclusions: This study shows that HER2 is a target antigen for adoptive immunotherapy of osteosarcoma and Ewing's sarcoma.	info:doi/10.1016/j.bbmt.2007.12.254#body:13
ERBB2 ---> Sarcoma, Ewing's		Regulation	Conclusions: This study shows that HER2 is a target antigen for adoptive immunotherapy of osteosarcoma and Ewing's sarcoma.	info:doi/10.1016/j.bbmt.2007.12.254#body:13
ERBB2 ---> Carcinoma, Ductal		Regulation	The observed discrepancy in the pattern of the human oncogenes CCND1 and ERBB2, which are involved in the process of carcinogenesis of ductal tumors, appears to suggest a different molecular basis for development and progression of invasive lobular carcinoma.	info:pmid/12203362#abs:10
ERBB2 ---> Carcinoma, Ductal		Regulation	The combination of highly tumor-specific markers glucose transporter 1 (GLUT1), epidermal growth factor receptor (EGFR), insulin-like growth factor-1 receptor (IGF1-R), human epidermal growth factor receptor 2 (HER2), hepatocyte growth factor receptor (MET), and carbonic anhydrase 9 (CAIX) 'detected' 45.5% of tumors, especially basal/triple negative and HER2-driven ductal cancers.	info:pmid/22695343#abs:6
ERBB2 ---> Carcinoma, Ductal		Regulation	It has been hypothesized that HER2 amplification may play an important role in the initiation of ductal carcinomas.	info:pmid/16716590#body:52
ERBB2 ---> Carcinoma, Ductal		Regulation	For ductal carcinoma in situ, it has been suggested that ERBB2 may be involved in the progression from in situ to invasive ductal carcinomas in some, but not all cases.	info:pmid/22531230#body:85
ERBB2 ---> Carcinoma, Ductal		Regulation	Previous studies found a higher incidence of Her-2/neu staining in ductal carcinomas in situ cases than in invasive carcinomas (23), suggesting that Her-2/neu plays a role in the preinvasive stages of ductal carcinomas.	info:pmid/10658908#body:244
ERBB2 ---> Carcinoma, Ductal		Regulation	We have shown that treatment of mammary tumor virus-aromatase×Her2/neu mice with (R,R)-5,11-diethyl-5,6,11,12-tetrahydro-2,8-chrysenediol (THC), an estrogen receptorß antagonist (estrogen receptora agonist), induced ductal hyperplasia.	info:pmid/22119744#body:128
ERBB2 ---> Carcinoma, Ductal		Regulation	We have shown that treatment of mammary tumor virus-aromatase × Her2/neu mice with ( R, R)-5,11-diethyl-5,6,11,12-tetrahydro-2,8-chrysenediol (THC), an estrogen receptorß antagonist (estrogen receptora agonist), induced ductal hyperplasia.	info:doi/10.1016/j.jsbmb.2011.11.005#body:128
ERBB2 ---> Small Cell Lung Carcinoma		Regulation	In contrast to non-small cell lung cancer, anti-epidermal growth factor receptor and anti-Her2-neu agents do not seem to have a role in small cell lung cancer.	info:pmid/15833409#body:220
ERBB2 --+> Glioma		Regulation	Moreover, HER2 expression increases with the degree of anaplasia in glial tumors .	info:pmid/19896544#body:48
ERBB2 ---> Inflammatory Breast Neoplasms		Regulation	Furthermore, in non-inflammatory breast cancers these 2 genes were independently activated, in contrast to IBC in which activated genes were negatively correlated, suggesting that c-erbB-2 and EGFR genes play different roles in non-inflammatory breast cancers and IBC.	info:pmid/2563719#abs:10
ERBB2 ---> Inflammatory Breast Neoplasms		Regulation	To our knowledge, this study comprises the largest dataset to date describing the clinical characteristics and prognosis for relapsed or refractory inflammatory breast cancer treated with ongoing HER2-targeted monotherapy (or any biological therapy).	info:pmid/19482243#body:13
ERBB2 --+> Anaplasia		Regulation	Moreover, HER2 expression increases with the degree of anaplasia in glial tumors .	info:pmid/19896544#body:48
ERBB2 --+> Anaplasia		Regulation	In gliomas, HER2 expression increases with the degree of anaplasia and has been associated with worse prognosis.13,15,16	info:pmid/22354378#cont:37
ERBB2 ---> Meningeal Carcinomatosis		Regulation	We report the case of a carcinomatous meningitis involving a HER2-overexpressing breast tumour treated with intrathecal trastuzumab for 75 weeks (46 injections).	info:pmid/16945774#body:44
ERBB2 --+> Neurilemmoma		Regulation	A point mutation of the neu/erbB-2 gene diagnostic of N-ethyl-N-nitrosourea-induced rat schwannomas is an early marker of Schwann precursor cells at high risk of subsequent malignant transformation.	info:pmid/16651423#abs:2
ERBB2 --+> Neurilemmoma		Regulation	[Oncogene neu in spontaneous and induced rat schwannomas: a study using polymerase chain reaction].	info:pmid/8579494#title:1
ERBB2 --+> Neurilemmoma		Regulation	In fact, ErbB-2 involvement in proliferation of Schwann cells was inferred long ago on the basis of Schwannoma induction by an oncogenic mutant of the rodent ErbB-2.	info:pmid/9208852#body:89
ERBB2 --+> Neurilemmoma		Regulation	These data indicate that activating neu mutations are sufficient to initiate Schwann cell tumorigenesis, and suggest that activation of a single oncogene can result in both cellular immortalization and transformation.	info:pmid/10597275#body:79
ERBB2 ---> Neoplasm, Residual		Regulation	After surgery, 10 of the 52 patients showed either stable but highly elevated or rising c-erbB-2 serum levels indicating serum c-erbB-2 producing minimal residual disease.	info:pmid/12243512#abs:5
ERBB2 ---> Neoplasm, Residual		Regulation	Large tumor size (>3 cm) (p = 0.026), human epidermal growth factor receptor2 (HER2) positivity (p = 0.013), and tumor to specimen volume ratio of >70% (p = 0.002) significantly increased the probability of finding residual disease after re-excision.	info:pmid/22616572#abs:10
ERBB2 ---> Neoplasm, Residual		Regulation	Then, the anti-HER2 therapy is continued until progression to control the residual disease.	info:pmid/20684884#body:184
ERBB2 --+> Ventricular Dysfunction		Regulation	Moreover, ErbB2 is necessary for normal heart function, and ErbB2 directed therapy can induce ventricular dysfunction and heart failure ( ).	info:pmid/22464443#body:11
ERBB2 --+> invasive breast cancer		Regulation	Her2 proto-oncogene amplification and protein overexpression is observed in 20-40% of patients with breast cancer and plays a crucial role in invasive breast cancer and its treatment.	info:pmid/22614884#abs:1
ERBB2 --+> invasive breast cancer		Regulation	Her2/neu proto-oncogene amplification and protein over-expression is observed in 20-40 % of patients with breast cancer and plays a crucial role in invasive breast cancer and its treatment.	info:pmid/22123461#abs:1
ERBB2 --+> invasive breast cancer		Regulation	These results indicate that HER-2/neu peptides can activate T cells in draining lymph nodes from women with invasive breast cancer.	info:pmid/12060497#abs:12
ERBB2 --+> invasive breast cancer		Regulation	Thus, all invasive breast cancers require a HER2 evaluation at diagnosis.	info:pmid/22475781#body:6
ERBB2 --+> invasive breast cancer		Regulation	Overexpression of HER-2/neu and its relationship with other prognostic factors change during the progression of in situ to invasive breast cancer.	info:pmid/24052576#cont:533
ERBB2 --+> invasive breast cancer		Regulation	Overexpression of HER-2/neu and its relationship with other prognostic factors change during the progression of in situ to invasive breast cancer.	info:pmid/11850540#body:253
ERBB2 --+> invasive breast cancer		Regulation	Overexpression of HER-2/neu and its relationship with other prognostic factors change during the progression of in situ to invasive breast cancer.	info:pmid/15696127#body:224
ERBB2 --+> invasive breast cancer		Regulation	Overexpression of HER-2/neu and its relationship with other prognostic factors change during the progression of in situ to invasive breast cancer.	info:pmid/15864317#body:361
ERBB2 --+> invasive breast cancer		Regulation	Overexpression of HER-2/neu and its relationship with other prognostic factors change during the progression of in situ to invasive breast cancer.	info:pmid/1355464#title:1
ERBB2 --+> invasive breast cancer		Regulation	Overexpression of HER-2/neu and its relationship with other prognostic factors change during the progression of in situ to invasive breast cancer.	info:pmid/10658908#body:323
ERBB2 --+> invasive breast cancer		Regulation	Overexpression of HER-2/neu and its relationship with other prognostic factors change during the progression of in situ to invasive breast cancer.	info:pmid/12481013#body:205
ERBB2 --+> invasive breast cancer		Regulation	Allred DCet al (1992) Overexpression of HER-2/neu and its relationship with other prognostic factors change during the progression of in situ to invasive breast cancer.	info:pmid/11556839#body:32
ERBB2 --+> invasive breast cancer		Regulation	The HER2 oncoprotein is an important therapeutic target in the treatment of invasive breast cancers associated with poor disease-free survival (4–7) and resistance to chemotherapy (8, 9).	info:pmid/21175347#cont:23
ERBB2 --+> invasive breast cancer		Regulation	Loss of ATG6/Beclin-1 may provide also an efficient mechanism to bypass ERBB2-induced oncogene-induced senescence, thus enhancing the ability of ERBB2 to promote ductal carcinoma in situ progression to invasive breast cancer ( ).	info:pmid/21600837#body:27
ERBB2 --+> invasive breast cancer		Regulation	Thus, expression of epithelial growth factor receptor is found in a high proportion of benign breast lesions whilst expression of the closely related HER-2neu oncogene increases with progression to ductal carcinoma in situ and invasive breast cancer.	info:pmid/10505026#body:33
ERBB2 --+> invasive breast cancer		Regulation	In murine transgenic models, overexpression of HER-2/ neu leads to the development of invasive breast cancer.	info:doi/10.1016/S1043-321X(07)80102-0#body:10
ERBB2 --+> invasive breast cancer		Regulation	This stimulated debate about whether ErbB2 overexpression alone is sufficient to promote progression from noninvasive ductal carcinomas in situ to invasive breast cancer.	info:doi/10.1016/j.ccr.2009.08.010#body:11
ERBB2 ---> esophageal squamous cell carcinoma		Regulation	Targeting EGFR and HER-2 with cetuximab- and trastuzumab-mediated immunotherapy in oesophageal squamous cell carcinoma.	info:pmid/17622245#title:1
ERBB2 ---> esophageal squamous cell carcinoma		Regulation	Therefore, erbB-2 activation may have a certain role, most likely at early stages in the carcinogenesis of esophageal squamous cell carcinomas.	info:pmid/10737369#body:109
ERBB2 ---> esophageal squamous cell carcinoma		Regulation	Kawaguchi Y, Kono K, Mimura K, Mitsui F, Sugai H, Akaike H, Fujii H (2007b) Targeting EGFR and HER2 with cetuximab- and trastuzumab-mediated immunotherapy in oesophageal squamous cell carcinoma.	info:pmid/20029417#body:289
ERBB2 ---> esophageal squamous cell carcinoma		Regulation	expressed in 30% of oesophageal squamous cell carcinomas (TE1 and TE4) treated with HER2-small interfering RNA and control small interfering RNA were analysed by western blotting for antigen-processing machinery components, including IFNg-inducible immunoproteasome subunit low-molecular-mass polypeptide -2, low-molecular-mass polypeptide-7, the transporter associated with antigen processing -1, a…	info:pmid/20628381#cont:309
ERBB2 --+> Medulloblastoma		Regulation	ERBB2 up-regulates S100A4 and several other prometastatic genes in medulloblastoma.	info:pmid/12517790#title:1
ERBB2 --+> Medulloblastoma		Regulation	ERBB2 up-regulates S100A4 and several other prometastatic genes in medulloblastoma.	info:pmid/18794852#body:301
ERBB2 --+> Medulloblastoma		Regulation	ERBB2 increases the potential for metastasis by upregulating the expression of the prometastatic S100A4 in medulloblastoma (Hernan et al., 2003[Go]).	info:pmid/17550972#body:55
ERBB2 --+> Medulloblastoma		Regulation	There is evidence that aberrant expression of ERBB2 in granule-neuron precursor cells of the cerebellum might have a role in medulloblastoma formation.	info:pmid/15050952#body:109
ERBB2 --+> Hypersensitivity, Delayed		Regulation	Finally, they were able to show that rat neu peptides inoculated with granulocyte macrophage-colony stimulating factor could elicit a strong delayed type hypersensitivity response, whereas peptides alone were non immunogenic.	info:pmid/10645220#body:55
ERBB2 ---> esophageal adenocarcinoma		Regulation	Cotreatment with IGF-1R and HER2 antibodies might become a valuable and effective treatment option in esophageal adenocarcinoma.	info:pmid/20104520#abs:12
ERBB2 ---> esophageal adenocarcinoma		Regulation	These data support the hypothesis that a finely tuned balance between eIF4F-driven protein synthesis and proteasome-mediated protein degradation is required for the maintenance of ERBB2-mediated esophageal adenocarcinoma malignant phenotype.	info:pmid/22767218#abs:9
ERBB2 ---> esophageal adenocarcinoma		Regulation	Gene amplification of HER2/neu is a common mechanism for the development of esophageal adenocarcinoma, and the associated gene is found to be amplified in 15% to 25% of esophageal cancers.	info:pmid/19423025#body:53
ERBB2 ---> Puberty, Delayed		Regulation	Disruption of ERBB2 synthesis in vivo by intraventricular infusion of antisense oligodeoxynucleotides directed against its mRNA caused a delay in puberty .	info:pmid/18295531#body:63
ERBB2 ---> vulva carcinoma		Regulation	In this review, a brief update of molecular pathological markers of vulvar carcinomas is provided, and their impact as prognostic markers is addressed. p16, p21, p14, p27, cyclin A, cyclin D1, p53, vascular endothelial growth factor (VEGF), transforming growth factor alpha, HER-2 and epidermal growth factor receptor (EGFR) have been found to be important in the pathogenesis and/or progression of …	info:pmid/19251952#abs:5
ERBB2 ---> vulva carcinoma		Regulation	Some of these, such as p16, p21, p14, p27, cyclin A, cyclin D1, p53, VEGF, TGFa, HER-2 and epidermal growth factor receptor, may be important in the pathogenesis and/or progression of vulvar carcinomas, while HPV, p16, p21, p14, p53, VEGF, CD44v3, CD44v6, CD44v4, CD44v9, CD44v10, HER-2, epidermal growth factor receptor, MMP-12, caspase 3, Bcl-2 and nm23-H1 may contribute to prognostic information.	info:doi/10.1016/j.critrevonc.2011.04.008#body:208
ERBB2 ---> cardiac complications		Regulation	We also demonstrate that MDM2 may be a regulatory target of anti-ERBB2 thereby implicating the MDM2/p53 axis as a potential molecular component for the undesirable cardiac outcomes noted with trastuzumab.	info:pmid/21749857#abs:2
ERBB2 ---> cardiac complications		Regulation	Such ErbB2 mutant mice develop a dilated cardiomyopathy, and provide an animal model for the analysis of adverse cardiac side effects caused by the monoclonal anti-ErbB2 antibody Trastuzumab, which has proved its success in therapy of cancer patients.	info:pmid/12586444#body:108
ERBB2 ---> Polycystic Kidney, Autosomal Dominant		Regulation	The current results indicate that, similar to autosomal dominant polycystic kidney disease, polycystic liver disease cystogenesis involves EGFR and c-erbB-2 overexpression.	info:pmid/18587325#body:152
ERBB2 ---> Polycystic Kidney, Autosomal Dominant		Regulation	The availability of these FDA approved, so-called "smart drugs" that specifically target HER-1/HER-2 receptor/ligand interactions, tyrosine kinase activation or downstream signaling pathways and their proven effectiveness in highly proliferative cancers suggests a possibility that the same drugs might be effective at lower daily doses in the HER-1/HER-2-mediated but less proliferative condition o…	info:pmid/16797938#body:113
ERBB2 --+> kidney cyst		Regulation	The importance of the ErbB2 receptor variant is further demonstrated both in cultured cells, where overexpression and activation of ErbB2 enhances proliferation and migration and in transgenic mice where overexpression of ErbB2 induces renal cyst formation .	info:pmid/20959142#body:164
ERBB2 ---> mouth squamous cell carcinoma		Regulation	The uncontrolled growth signal for proliferation may be induced by different members of the signal transduction pathway, such as growth factors and/or their receptors, cytoplasmic protein kinases and nuclear transcription factors. c-erbB2/H-ras/c-myc is a commonly activated pathway. c-erbB2 plays an important role in the pathogenesis of various solid tumours including oral squamous cell carcinoma.	info:pmid/20579853#body:10
ERBB2 --+> Leukemia		Regulation	Zerumbone suppressed both human epidermal growth factor receptor 2 (HER2)-induced CXCR4 expression in MCF7 breast cancer cell lines and constitutive CXCR4 expression in a variety of cancer cell lines such as leukemia (KBM-5), myeloma (U266), head and neck squamous cell carcinomas (SCC4), kidney carcinoma (A293), lung adenocarcinoma (H1299) and pancreatic carcinoma (PANC-1, PANC-28 and MIA PaCa-2).	info:pmid/22842489#body:68
ERBB2 ---> Carcinoma, Lobular		Regulation	Molecular alterations found in Pleomorphic lobular carcinomas that are more typical of high-grade invasive ductal carcinoma than invasive lobular carcinoma (p53 and HER2 positivity, 8q+, 17q24-q25+, 13q(-) and amplification of 8q24, 12q14, 17q12 and 20q13) are likely to drive the high-grade and more aggressive biology of Pleomorphic lobular carcinomas.	info:pmid/18473330#abs:11
ERBB2 ---> Carcinoma, Lobular		Regulation	The authors of 1 study stated that reevaluation of a case initially diagnosed as invasive lobular carcinoma, triggered by positive HER2 expression, showed “rare ductal structures” and, therefore, the case was “determined to represent not an invasive lobular carcinoma but rather an invasive ductal carcinoma.”11 In our experience, a small portion of invasive breast carcinomas manifest overlapping m…	info:pmid/21685036#cont:251
ERBB2 ---> Carcinoma, Lobular		Regulation	Pleomorphic lobular carcinoma is a higher-grade morphological variant of classic lobular carcinoma with an aggressive biology: array-based comparative genomic hybridization demonstrated that these lesions were evolutionarily related and that transition to the Pleomorphic lobular carcinoma variant from the classic type required acquisition of specific genomic alterations such as amplification of M…	info:doi/10.1016/j.mpdhp.2011.11.006#body:32
ERBB2 ---> Pancreatic Neoplasms		Regulation	Altogether, these results indicate that both ErbB2 and MUC4 play a role in pancreatic tumour growth in vivo.	info:pmid/22393391#cont:219
ERBB2 ---> Pancreatic Neoplasms		Regulation	There was also no significant uptake in other non-targeted organs suggesting that HER2 is a good strategy for targeting pancreatic tumors once the stromal barrier to macromolecular delivery is removed.	info:pmid/23933441#body:150
ERBB2 ---> Pancreatic Neoplasms		Regulation	Therefore HER-2/neu represents a good target for therapy of pancreatic adenocarcinoma only in isolated cases.	info:pmid/15190415#abs:12
ERBB2 ---> Pancreatic Neoplasms		Regulation	Pancreatic cancer can involve activation of Ki-Ras, overexpression of Myc or ErbB-2, and mutational inactivation of functional p53.	info:pmid/8893335#abs:3
ERBB2 ---> Pancreatic Neoplasms		Regulation	Co-amplification of TOP2A and HER2/neu may play an important role in the carcinogenesis and progression of pancreatic carcinoma.	info:pmid/17493384#abs:12
ERBB2 ---> Pancreatic Neoplasms		Regulation	Those results may indicate that both K-ras and c-erbB-2 play a role in pancreatic carcinogenesis, however only K-ras may provide an additional tool in differential diagnosis of chronic pancreatitis and PC.	info:pmid/15722572#abs:10
ERBB2 ---> Pancreatic Neoplasms		Regulation	Pancreatic cancer genesis involves early mutations in Her-2/neu and K-ras, and subsequent mutations in p16 and p53, DPC4 and BRCA2 (Hruban et al., 2000).	info:pmid/15856029#body:41
ERBB2 ---> Pancreatic Neoplasms		Regulation	Therefore, it would appear that HER-2/neu overexpression mediates the activation of AKT in some, but not all, pancreatic cancers that demonstrate constitutive activation of AKT.	info:pmid/14647146#body:180
ERBB2 ---> Pancreatic Neoplasms		Regulation	The c-erbB2 oncogene is involved in some types of breast, gastric and pancreatic carcinomas.	info:pmid/11731024#body:108
ERBB2 ---> Pancreatic Neoplasms		Regulation	For example, chronic myeloid leukemia, pancreatic cancer and breast cancer have been shown to depend on abnormal activation of tyrosine kinase Bcr-Abl,25 KRAS mutation,26 and Her-2 amplification,27 respectively.	info:pmid/22313637#cont:241
ERBB2 ---> Cystadenocarcinoma, Serous		Regulation	HER2/neu may therefore represent an additional target for innovative therapies against uterine serous carcinoma using either antibodies targeting the extracellular receptor domain (i.e., trastuzumab, pertuzumab) or small molecule tyrosine kinase-inhibitors targeting the HER2/neu intracellular pathway.	info:pmid/23321062#body:139
ERBB2 ---> Male Breast Cancer		Regulation	There was little reports concerning male breast cancer prognosis correlation with molecular subtypes, but some literature had proved that hormone receptor status and HER2 can influence the prognosis of male breast cancer a lot.	info:pmid/23466329#body:66
ERBB2 ---> Alzheimer Disease		Regulation	The current data suggest that Neu-P11 may serve as a novel agent for the treatment of Alzheimer' disease.	info:pmid/23651610#abs:9
ERBB2 ---> Carcinomatosis		Regulation	Intrathecal trastuzumab appears to be safe and effective in this patient population that has carcinomatosis meningitis caused by HER2-positive breast cancer.	info:doi/10.1016/j.cmonc.2012.01.005#body:42
ERBB2 --+> Memory Disorders		Regulation	These results indicate that chronic administration of Neu-P11 but not melatonin improves intrahippocampal amyloid ß protein(1-42)-induced memory impairment in the Y-maze task in rats.	info:pmid/23651610#body:118
ERBB2 ---| cognitive impairment		Regulation	Further results showed that chronic administration of Neu-P11 but not melatonin attenuated the loss of cells and cognitive impairment induced by intrahippocampal Aß1-42 injection in rats.	info:pmid/23651610#body:128
ERBB2 ---> Atrophy		Regulation	Neu overexpression was not able to prevent initial gonadectomy-induced mammary gland atrophy in the transgenic rats.	info:pmid/12150826#body:250
ERBB2 ---> Atrophy		Regulation	Based on the findings presented here, it is possible that neu-ritin deficits contribute to the atrophy of hippocampal neurons during the course of lifetime stress exposures, or even during a critical developmental period, and thereby lead to increased vulnerability to anxiety and mood disorders.	info:pmid/22733766#cont:524
ERBB2 ---> Atrophy		Regulation	Exposure to Al at long-term low level could interfere with dopaminergic metabolism and neu-rocognitive function in workers, Al could cause dendritic atrophy, and behavioral deterioration (Petit, 1985), and it was also involved in the neurofibrillary tangles and amyloid plaques of patients with Alzheimer’s disease (Mirra et al., 1991; Exley and Esiri, 2006; Khachaturian, 2006).	info:pmid/23535404#cont:18
ERBB2 ---> Splenomegaly		Regulation	This observation is consistent with the report of tumor growth in rat Neu transgenic mice resulting in splenomegaly and an increase in the absolute numbers of CD3 + cells and DCs, yet a decreased T-cell frequency in .	info:pmid/19362167#body:185
ERBB2 ---> Meningitis		Regulation	Intrathecal trastuzumab appears to be safe and effective in this patient population that has carcinomatosis meningitis caused by HER2-positive breast cancer.	info:doi/10.1016/j.cmonc.2012.01.005#body:42
ERBB2 ---> Barrett Esophagus		Regulation	CONCLUSIONS--C-erbB-2 overexpression is a relatively late event in the development of some Barrett's carcinomas and is unlikely to be involved in the early stages of neoplastic transformation of columnar-lined oesophagus.	info:pmid/7745111#abs:7
ERBB2 ---> Barrett Esophagus		Regulation	Tumor suppressor genes (p53, p16), oncogenes (c-erbB-2, H-ras, K-ras, cyclin D1, src), and growth factor/receptor (TGF-alpha, EGFR) seem to cause the malignant transformation of Barrett's esophagus.	info:pmid/10379532#abs:3
ERBB2 ---> Barrett Esophagus		Regulation	The underlying disease mechanisms remain unclear, but tumor suppression genes (p53, p16, APC) and, oncogenes (K-ras, cyclin D1, c-erb-2) seem to cause the malignant transformation of Barrett's esophagus, and the genetic or epigenetic alterations of these genes have been reported.	info:pmid/16101221#abs:5
ERBB2 ---> Barrett Esophagus		Regulation	Overexpression of COX2 and HER2/neu have also been claimed to lead to the development of Barrett's esophagus.	info:pmid/22615011#cont:85
ERBB2 ---> Barrett Esophagus		Regulation	For example, the HER-2 probe might be useful should Herceptin or other anti-Her-2 therapies become useful for the treatment of Barrett's esophagus associated neoplasia.	info:pmid/16645214#body:98
ERBB2 ---> Cancer of Esophagus		Regulation	A variety of tumor-suppressor genes (including p53, APC, DCC and Rb) and proto-oncogenes (including prad1, EGFR, c-erb-2 and TGF alpha) may be involved in the development and progression of esophageal cancer.	info:pmid/7533069#abs:4
ERBB2 ---> Cancer of Esophagus		Regulation	Cap-dependent mRNA translation and the ubiquitin-proteasome system cooperate to promote ERBB2-dependent esophageal cancer phenotype.	info:pmid/22767218#title:1
ERBB2 ---> Cancer of Esophagus		Regulation	Interestingly, only gain of HER2 but not of 17q12-21 without HER2 gain was indicative for poor survival, suggesting that HER2 gains are critical for systemic esophageal cancer.	info:pmid/18455127#body:114
ERBB2 ---> Cancer of Esophagus		Regulation	However, Gibault et al. reported overexpression of HER2 in only 2.8% of patients with esophageal squamous cell cancer, and they concluded that HER2 ‘‘appears to be of poor interest’’ as a potential therapeutic target in this type of esophageal cancer.34	info:pmid/21267790#cont:205
ERBB2 --+> Carcinoma in Situ		Regulation	Expression of HER-2/neu paralleled with the hyperplasia grading, in most cases being negative in normal duct epithelium, weak in flat hyperplasia, and moderate to strong in atypical papillary hyperplasia and carcinoma in situ.	info:pmid/9798411#abs:8
ERBB2 --+> Carcinoma in Situ		Regulation	(d) HER2/neu-induced in situ carcinoma multiplicities (susc., n = 24; mammary carcinoma susceptibility-5a, n = 24).	info:pmid/21846333#cont:117
ERBB2 --+> Carcinoma in Situ		Regulation	Our data shows that the intensity and diffuseness of HER2/Neu staining significantly increased in carcinoma in situ in comparison to reactive urothelium.	info:pmid/24321464#body:92
ERBB2 ---> Neuralgia		Regulation	The Neuregulin 1-ErbB3-ErbB2 complex is a causal mechanism in nerve injury-induced trigeminal neuropathic pain.	info:pmid/22705569#abs:13
[truncated: 255 more rows]

## Sheet: Fig. 3 - binding
Relation	Status	Type	Sentence	TextRef
[truncated: 1,201 more rows]

## Sheet: Fig. 4 - regulators
Relation	Status	Type	Sentence	TextRef
[truncated: 1,085 more rows]
