# Supplementary material for: Revisiting HER2 in Prostate Cancer from an Inclusive Perspective: From Biomarkers to Omics
Source: Cancers (Basel). 2024 Sep 25;16(19):3262. doi: 10.3390/cancers16193262 (PMC11476348; doi:10.3390/cancers16193262)
Supplement: Supplementary file 1 [file cancers-16-03262-s001.zip › Supplementary Figures/Supplementary Data 3. Pubmed searches 6.10.2024 Summaries_lncap-set_pc3-set_du145-set.xlsx]

## Sheet: summary-lncap-set
1: Zuo M, Xu X, Xie Z, Ge R, Zhang Z, Li Z, Bian J. Design and synthesis of
indoline thiohydantoin derivatives based on enzalutamide as antiproliferative
agents against prostate cancer. Eur J Med Chem. 2017 Jan 5;125:1002-1022. doi:
10.1016/j.ejmech.2016.10.049. Epub 2016 Oct 22. PMID: 27810589.
2: Zunich SM, Valdovinos M, Douglas T, Walterhouse D, Iannaccone P, Lamm ML.
Osteoblast-secreted collagen upregulates paracrine Sonic hedgehog signaling by
prostate cancer cells and enhances osteoblast differentiation. Mol Cancer. 2012
Jul 13;11:30. doi: 10.1186/1476-4598-11-30. PMID: 22559324; PMCID: PMC3398858.
3: Zunich SM, Douglas T, Valdovinos M, Chang T, Bushman W, Walterhouse D,
Iannaccone P, Lamm ML. Paracrine sonic hedgehog signalling by prostate cancer
cells induces osteoblast differentiation. Mol Cancer. 2009 Mar 2;8:12. doi:
10.1186/1476-4598-8-12. PMID: 19254376; PMCID: PMC2654862.
4: Zuck B, Goepfert C, Nedlin-Chittka A, Sohrt K, Voigt KD, Knabbe C. Regulation
of fibroblast growth factor-like protein(s) in the androgen-responsive human
prostate carcinoma cell line LNCaP. J Steroid Biochem Mol Biol. 1992
Mar;41(3-8):659-63. doi: 10.1016/0960-0760(92)90400-d. PMID: 1562538.
5: Zubair H, Bhardwaj A, Ahmad A, Srivastava SK, Khan MA, Patel GK, Singh S,
Singh AP. Hydroxytyrosol Induces Apoptosis and Cell Cycle Arrest and Suppresses
Multiple Oncogenic Signaling Pathways in Prostate Cancer Cells. Nutr Cancer.
2017 Aug-Sep;69(6):932-942. doi: 10.1080/01635581.2017.1339818. Epub 2017 Jul
18. PMID: 28718667; PMCID: PMC6125781.
6: Zou Z, Gao C, Nagaich AK, Connell T, Saito S, Moul JW, Seth P, Appella E,
Srivastava S. p53 regulates the expression of the tumor suppressor gene maspin.
J Biol Chem. 2000 Mar 3;275(9):6051-4. doi: 10.1074/jbc.275.9.6051. PMID:
10692390
7: Zou Z, Zhang W, Young D, Gleave MG, Rennie P, Connell T, Connelly R, Moul J,
Srivastava S, Sesterhenn I. Maspin expression profile in human prostate cancer
(CaP) and in vitro induction of Maspin expression by androgen ablation. Clin
Cancer Res. 2002 May;8(5):1172-7. PMID: 12006534.
8: Zou M, Jiao J, Zou Q, Xu Y, Cheng M, Xu J, Zhang Y. Multiple metastases in a
novel LNCaP model of human prostate cancer. Oncol Rep. 2013 Aug;30(2):615-22.
doi: 10.3892/or.2013.2305. Epub 2013 Feb 26. PMID: 23446457.
9: Zou LJ, Xiang QP, Xue XQ, Zhang C, Li CC, Wang C, Li Q, Wang R, Wu S, Zhou
YL, Zhang Y, Xu Y. Y08197 is a novel and selective CBP/EP300 bromodomain
inhibitor for the treatment of prostate cancer. Acta Pharmacol Sin. 2019
Nov;40(11):1436-1447. doi: 10.1038/s41401-019-0237-5. Epub 2019 May 16. PMID:
31097763; PMCID: PMC6889168.
10: Zoubeidi A, Zardan A, Beraldi E, Fazli L, Sowery R, Rennie P, Nelson C,
Gleave M. Cooperative interactions between androgen receptor (AR) and heat-shock
protein 27 facilitate AR transcriptional activity. Cancer Res. 2007 Nov
1;67(21):10455-65. doi: 10.1158/0008-5472.CAN-07-2057. PMID: 17974989.
11: Zolottsev VA, Ponomarev GV, Taratynova MO, Morozevich GE, Novikov RA,
Timofeev VP, Solyev PN, Zavialova MG, Zazulina OV, Tkachev YV, Misharin AY.
Conjugates of 17-substituted testosterone and epitestosterone with
pyropheophorbide a differing in the length of linkers. Steroids. 2018
Oct;138:82-90. doi: 10.1016/j.steroids.2018.06.011. Epub 2018 Jul 7. PMID:
30033342
12: Zolottsev VA, Tkachev YV, Latysheva AS, Kostin VA, Novikov RA, Timofeev VP,
Morozevich GE, Kuzikov AV, Shumyantseva VV, Misharin AY. Comparison of
[17(20)E]-21-Norpregnene oxazolinyl and benzoxazolyl derivatives as inhibitors
of CYP17A1 activity and prostate carcinoma cells growth. Steroids. 2018
Jan;129:24-34. doi: 10.1016/j.steroids.2017.11.009. Epub 2017 Nov 26. Erratum
in: Steroids. 2018 Aug;136:93. doi: 10.1016/j.steroids.2018.06.001. PMID:
29183745
13: Zlatopolskiy BD, Endepols H, Krapf P, Guliyev M, Urusova EA, Richarz R,
Hohberg M, Dietlein M, Drzezga A, Neumaier B. Discovery of <sup>18</sup>F-JK-
PSMA-7, a PET Probe for the Detection of Small PSMA-Positive Lesions. J Nucl
Med. 2019 Jun;60(6):817-823. doi: 10.2967/jnumed.118.218495. Epub 2018 Nov 2.
PMID: 30389823; PMCID: PMC6581226.
14: Zi X, Agarwal R. Silibinin decreases prostate-specific antigen with cell
growth inhibition via G1 arrest, leading to differentiation of prostate
carcinoma cells: implications for prostate cancer intervention. Proc Natl Acad
Sci U S A. 1999 Jun 22;96(13):7490-5. doi: 10.1073/pnas.96.13.7490. PMID:
10377442; PMCID: PMC22113.
15: Zisman A, Ng CP, Pantuck AJ, Bonavida B, Belldegrun AS. Actinomycin D and
gemcitabine synergistically sensitize androgen-independent prostate cancer cells
to Apo2L/TRAIL-mediated apoptosis. J Immunother. 2001 Nov-Dec;24(6):459-71. doi:
10.1097/00002371-200111000-00003. PMID: 11759069.
16: Zirbesegger K, Reyes L, Paolino A, Dapueto R, Arredondo F, Gambini JP, Savio
E, Porcal W. Molecular Imaging of Monoamine Oxidase A Expression in Highly
Aggressive Prostate Cancer: Synthesis and Preclinical Evaluation of Positron
Emission Tomography Tracers. ACS Pharmacol Transl Sci. 2023 Oct
25;6(11):1734-1744. doi: 10.1021/acsptsci.3c00175. PMID: 37982127; PMCID:
PMC10653014.
17: Zippelius A, Kufer P, Honold G, KÃ¶llermann MW, Oberneder R, Schlimok G,
RiethmÃ¼ller G, Pantel K. Limitations of reverse-transcriptase polymerase chain
reaction analyses for detection of micrometastatic epithelial cancer cells in
bone marrow. J Clin Oncol. 1997 Jul;15(7):2701-8. doi:
10.1200/JCO.1997.15.7.2701. PMID: 9215843.
18: Zingue S, Gbaweng Yaya AJ, Michel T, Ndinteh DT, Rutz J, Auberon F, Maxeiner
S, Chun FK, Tchinda AT, Njamen D, Blaheta RA. Bioguided identification of
daucosterol, a compound that contributes to the cytotoxicity effects of Crateva
adansonii DC (capparaceae) to prostate cancer cells. J Ethnopharmacol. 2020 Jan
30;247:112251. doi: 10.1016/j.jep.2019.112251. Epub 2019 Sep 24. PMID: 31560992.
19: Zimmer BM, Howell ME, Ma L, Enders JR, Lehman D, Corey E, Barycki JJ,
Simpson MA. Altered glucuronidation deregulates androgen dependent response
profiles and signifies castration resistance in prostate cancer. Oncotarget.
2021 Sep 14;12(19):1886-1902. doi: 10.18632/oncotarget.28059. PMID: 34548906;
PMCID: PMC8448517.
20: Zimmer BM, Howell ME, Wei Q, Ma L, Romsdahl T, Loughman EG, Markham JE,
Seravalli J, Barycki JJ, Simpson MA. Loss of exogenous androgen dependence by
prostate tumor cells is associated with elevated glucuronidation potential. Horm
Cancer. 2016 Aug;7(4):260-71. doi: 10.1007/s12672-016-0268-z. Epub 2016 Jun 15.
PMID: 27307252; PMCID: PMC4955861.
21: Zimmerman RA, Dozmorov I, Nunlist EH, Tang Y, Li X, Cowan R, Centola M,
Frank MB, Culkin DJ, Lin HK. 5alpha-Androstane-3alpha,17beta-diol activates
pathway that resembles the epidermal growth factor responsive pathways in
stimulating human prostate cancer LNCaP cell proliferation. Prostate Cancer
Prostatic Dis. 2004;7(4):364-74. doi: 10.1038/sj.pcan.4500761. PMID: 15452555.
22: Zimmermann A, Walt H, Haller U, Baas P, Klein SD. Effects of chlorin-
mediated photodynamic therapy combined with fluoropyrimidines in vitro and in a
patient. Cancer Chemother Pharmacol. 2003 Feb;51(2):147-54. doi:
10.1007/s00280-002-0549-9. Epub 2002 Dec 6. PMID: 12647016.
23: Zielinski AJ, Fong S, Allison J, Kawahara M, Coppe JP, Feiler H, Lee NM,
Desprez PY. The helix-loop-helix Id-1 inhibits PSA expression in prostate cancer
cells. Int J Cancer. 2010 May 15;126(10):2490-6. doi: 10.1002/ijc.24811. PMID:
19662653
24: Zieger V, Frejek D, Zimmermann S, Miotto GAA, Koltay P, Zengerle R, Kartmann
S. Towards Automation in 3D Cell Culture: Selective and Gentle High-Throughput
Handling of Spheroids and Organoids via Novel Pick-Flow-Drop Principle. Adv
Healthc Mater. 2024 Apr;13(9):e2303350. doi: 10.1002/adhm.202303350. Epub 2024
Feb 11. PMID: 38265410.
25: Ziaee S, Chung LW. Induction of integrin Î±2 in a highly bone metastatic
human prostate cancer cell line: roles of RANKL and AR under three-dimensional
suspension culture. Mol Cancer. 2014 Sep 8;13:208. doi:
10.1186/1476-4598-13-208. PMID: 25200184; PMCID: PMC4171564.
26: Zhu Z, Zhang H, Lang F, Liu G, Gao D, Li B, Liu Y. Pin1 promotes prostate
cancer cell proliferation and migration through activation of Wnt/Î²-catenin
signaling. Clin Transl Oncol. 2016 Aug;18(8):792-7. doi:
10.1007/s12094-015-1431-7. Epub 2015 Oct 26. PMID: 26497355.
27: Zhu Z, Chung YM, Sergeeva O, Kepe V, Berk M, Li J, Ko HK, Li Z, Petro M,
DiFilippo FP, Lee Z, Sharifi N. Loss of dihydrotestosterone-inactivation
activity promotes prostate cancer castration resistance detectable by functional
imaging. J Biol Chem. 2018 Nov 16;293(46):17829-17837. doi:
10.1074/jbc.RA118.004846. Epub 2018 Sep 27. PMID: 30262668; PMCID: PMC6240862.
28: Zhu Z, Tang G, Yan J. MicroRNA-122 regulates docetaxel resistance of
prostate cancer cells by regulating <b>PKM2</b>. Exp Ther Med. 2020
Dec;20(6):247. doi: 10.3892/etm.2020.9377. Epub 2020 Oct 22. PMID: 33178345;
PMCID: PMC7651870.
29: Zhu ZY, Wang XL, Li DP. Silencing of MEOX1 Gene Inhibits Proliferation and
Promotes Apoptosis of LNCaP Cells in Prostate Cancer. Cancer Biother Radiopharm.
2019 Mar;34(2):91-102. doi: 10.1089/cbr.2018.2545. Epub 2018 Dec 12. Retraction
in: Cancer Biother Radiopharm. 2021 Dec;36(10):891. doi:
10.1089/cbr.2018.2545.retract. PMID: 30543460.
30: Zhu Y, Kosmacek EA, Chatterjee A, Oberley-Deegan RE. MnTE-2-PyP Suppresses
Prostate Cancer Cell Growth via H<sub>2</sub>O<sub>2</sub> Production.
Antioxidants (Basel). 2020 Jun 4;9(6):490. doi: 10.3390/antiox9060490. PMID:
32512786; PMCID: PMC7346125.
31: Zhu YS, Cai LQ, You X, Cordero JJ, Huang Y, Imperato-McGinley J. Androgen-
induced prostate-specific antigen gene expression is mediated via
dihydrotestosterone in LNCaP cells. J Androl. 2003 Sep-Oct;24(5):681-7. doi:
10.1002/j.1939-4640.2003.tb02727.x. PMID: 12954658.
32: Zhu YS, Huang Y, Cai LQ, Zhu J, Duan Q, Duan Y, Imperato-McGinley J. The
Chinese medicinal herbal formula ZYD88 inhibits cell growth and promotes cell
apoptosis in prostatic tumor cells. Oncol Rep. 2003 Sep-Oct;10(5):1633-9. PMID:
12883751
33: Zhu Y, Podolak J, Zhao R, Shukla AK, Moore RJ, Thomas GV, Kelly RT. Proteome
Profiling of 1 to 5 Spiked Circulating Tumor Cells Isolated from Whole Blood
Using Immunodensity Enrichment, Laser Capture Microdissection, Nanodroplet
Sample Processing, and Ultrasensitive nanoLC-MS. Anal Chem. 2018 Oct
16;90(20):11756-11759. doi: 10.1021/acs.analchem.8b03268. Epub 2018 Oct 5. PMID:
30269481; PMCID: PMC6686195.
34: Zhu YP, Wan FN, Shen YJ, Wang HK, Zhang GM, Ye DW. Reactive stroma component
COL6A1 is upregulated in castration-resistant prostate cancer and promotes tumor
growth. Oncotarget. 2015 Jun 10;6(16):14488-96. doi: 10.18632/oncotarget.3697.
PMID: 25895032; PMCID: PMC4546481.
35: Zhu Y, Dalrymple SL, Coleman I, Zheng SL, Xu J, Hooper JE, Antonarakis ES,
De Marzo AM, Meeker AK, Nelson PS, Isaacs WB, Denmeade SR, Luo J, Brennen WN,
Isaacs JT. Role of androgen receptor splice variant-7 (AR-V7) in prostate cancer
resistance to 2nd-generation androgen receptor signaling inhibitors. Oncogene.
2020 Nov;39(45):6935-6949. doi: 10.1038/s41388-020-01479-6. Epub 2020 Sep 28.
Erratum in: Oncogene. 2021 Mar;40(11):2148. doi: 10.1038/s41388-021-01640-9.
Erratum in: Oncogene. 2021 Jun;40(22):3914-3916. doi:
10.1038/s41388-021-01805-6. PMID: 32989253; PMCID: PMC7655549.
36: Zhu Y, Liu C, Cui Y, Nadiminty N, Lou W, Gao AC. Interleukin-6 induces
neuroendocrine differentiation (NED) through suppression of RE-1 silencing
transcription factor (REST). Prostate. 2014 Aug;74(11):1086-94. doi:
10.1002/pros.22819. Epub 2014 May 12. PMID: 24819501.
37: Zhu Y, Liu C, Tummala R, Nadiminty N, Lou W, Gao AC. RhoGDIÎ± downregulates
androgen receptor signaling in prostate cancer cells. Prostate. 2013
Nov;73(15):1614-22. doi: 10.1002/pros.22615. Epub 2013 Aug 6. PMID: 23922223;
PMCID: PMC3941975.
38: Zhu Y, Tummala R, Liu C, Nadiminty N, Lou W, Evans CP, Zhou Q, Gao AC.
RhoGDIÎ± suppresses growth and survival of prostate cancer cells. Prostate. 2012
Mar;72(4):392-8. doi: 10.1002/pros.21441. Epub 2011 Jun 16. PMID: 21681778;
PMCID: PMC3961824.
39: Zhu X, Mao Z, Na Y, Guo Y, Wang X, Xin D. Significance of pituitary tumor
transforming gene 1 (PTTG1) in prostate cancer. Anticancer Res. 2006 Mar-
Apr;26(2A):1253-9. PMID: 16619532.
40: Zhu X, Kang J, Ma Y, Wang Q, Li W, Su J, Zhang X. Plasmacytoma variant
translocation 1 inhibits miR-515-5p function and modulates high mobility group
B3 to promote the growth of prostate cancer cells. Andrology. 2023
May;11(4):641-650. doi: 10.1111/andr.13285. Epub 2022 Sep 11. PMID: 36053124.
41: Zhu X, Chen X, Wang G, Lei D, Chen X, Lin K, Li M, Lin H, Li D, Zheng Q.
Picropodophyllin Inhibits the Proliferation of Human Prostate Cancer DU145 and
LNCaP Cells via ROS Production and PI3K/AKT Pathway Inhibition. Biol Pharm Bull.
2022;45(8):1027-1035. doi: 10.1248/bpb.b21-01006. PMID: 35908886.
42: Zhu X, Leav I, Leung YK, Wu M, Liu Q, Gao Y, McNeal JE, Ho SM. Dynamic
regulation of estrogen receptor-beta expression by DNA methylation during
prostate cancer development and metastasis. Am J Pathol. 2004
Jun;164(6):2003-12. doi: 10.1016/s0002-9440(10)63760-1. PMID: 15161636; PMCID:
PMC1615760.
43: Zhu X, Gao L, Yan C, He Y. A novel role and mechanism of cystic fibrosis
transmembrane conductance regulator in bisphenol A-induced prostate cancer. J
Cell Biochem. 2019 May;120(5):8689-8695. doi: 10.1002/jcb.28156. Epub 2018 Nov
28. PMID: 30485539.
44: Zhu W, Zhang JS, Young CY. Silymarin inhibits function of the androgen
receptor by reducing nuclear localization of the receptor in the human prostate
cancer cell line LNCaP. Carcinogenesis. 2001 Sep;22(9):1399-403. doi:
10.1093/carcin/22.9.1399. PMID: 11532861.
45: Zhu W, Smith A, Young CY. A nonsteroidal anti-inflammatory drug, flufenamic
acid, inhibits the expression of the androgen receptor in LNCaP cells.
Endocrinology. 1999 Nov;140(11):5451-4. doi: 10.1210/endo.140.11.7246. PMID:
10537180
46: Zhu W, Li Y, Zhao D, Li H, Zhang W, Xu J, Hou J, Feng X, Wang H.
Dihydroartemisinin suppresses glycolysis of LNCaP cells by inhibiting PI3K/AKT
pathway and downregulating HIF-1Î± expression. Life Sci. 2019 Sep 15;233:116730.
doi: 10.1016/j.lfs.2019.116730. Epub 2019 Aug 4. PMID: 31390552.
47: Zhu WB, Zhao ZF, Zhou X. AMD3100 inhibits epithelial-mesenchymal transition,
cell invasion, and metastasis in the liver and the lung through blocking the
SDF-1Î±/CXCR4 signaling pathway in prostate cancer. J Cell Physiol. 2019
Jul;234(7):11746-11759. doi: 10.1002/jcp.27831. Epub 2018 Dec 7. PMID: 30537000.
48: Zhu WB, Xiao N, Liu XJ. Dietary flavonoid tangeretin induces reprogramming
of epithelial to mesenchymal transition in prostate cancer cells by targeting
the PI3K/Akt/mTOR signaling pathway. Oncol Lett. 2018 Jan;15(1):433-440. doi:
10.3892/ol.2017.7307. Epub 2017 Oct 31. PMID: 29375715; PMCID: PMC5766056.
49: Zhu W, Xue Y, Liang C, Zhang R, Zhang Z, Li H, Su D, Liang X, Zhang Y, Huang
Q, Liu M, Li L, Li D, Zhao AZ, Liu Y. S100A16 promotes cell proliferation and
metastasis via AKT and ERK cell signaling pathways in human prostate cancer.
Tumour Biol. 2016 Sep;37(9):12241-12250. doi: 10.1007/s13277-016-5096-9. Epub
2016 May 30. PMID: 27240591.
50: Zhu T, Guo J, Collins L, Kelly J, Xiao ZJ, Kim SH, Chen CY. Phellinus
linteus activates different pathways to induce apoptosis in prostate cancer
cells. Br J Cancer. 2007 Feb 26;96(4):583-90. doi: 10.1038/sj.bjc.6603595. Epub
2007 Jan 30. PMID: 17262078; PMCID: PMC2360058.
51: Zhu S, Tian H, Niu X, Wang J, Li X, Jiang N, Wen S, Chen X, Ren S, Xu C,
Chang C, Flores-Morales A, Shang Z, Sun Y, Niu Y. Neurotensin and its receptors
mediate neuroendocrine transdifferentiation in prostate cancer. Oncogene. 2019
Jun;38(24):4875-4884. doi: 10.1038/s41388-019-0750-5. Epub 2019 Feb 15. Erratum
in: Oncogene. 2019 Jun;38(24):4885. doi: 10.1038/s41388-019-0827-1. PMID:
30770901; PMCID: PMC6756221.
52: Zhu S, Wang Q, Jiang J, Luo Y, Sun Z. A conjugate of methotrexate and an
analog of luteinizing hormone releasing hormone shows increased efficacy against
prostate cancer. Sci Rep. 2016 Sep 22;6:33894. doi: 10.1038/srep33894. PMID:
27654169; PMCID: PMC5032167.
53: Zhu S, Li Y, Zhao L, Hou P, Shangguan C, Yao R, Zhang W, Zhang Y, Tan J,
Huang B, Lu J. TSA-induced JMJD2B downregulation is associated with cyclin
B1-dependent survivin degradation and apoptosis in LNCap cells. J Cell Biochem.
2012 Jul;113(7):2375-82. doi: 10.1002/jcb.24109. PMID: 22388778.
54: Zhu Q, Li H, Liu Y, Jiang L. Knockdown of CFTR enhances sensitivity of
prostate cancer cells to cisplatin via inhibition of autophagy. Neoplasma.
2017;64(5):709-717. doi: 10.4149/neo_2017_508. PMID: 28592122.
55: Zhu N, Wang Z. Calreticulin expression is associated with androgen
regulation of the sensitivity to calcium ionophore-induced apoptosis in LNCaP
prostate cancer cells. Cancer Res. 1999 Apr 15;59(8):1896-902. PMID: 10213498.
56: Zhu M, Wu J, Ma X, Huang C, Wu R, Zhu W, Li X, Liang Z, Deng F, Zhu J, Xie
W, Yang X, Jiang Y, Wang S, Geng S, Xie C, Zhong C. Butyl benzyl phthalate
promotes prostate cancer cell proliferation through miR-34a downregulation.
Toxicol In Vitro. 2019 Feb;54:82-88. doi: 10.1016/j.tiv.2018.09.007. Epub 2018
Sep 19. PMID: 30243731.
57: Zhu ML, Partin JV, Bruckheimer EM, Strup SE, Kyprianou N. TGF-beta signaling
and androgen receptor status determine apoptotic cross-talk in human prostate
cancer cells. Prostate. 2008 Feb 15;68(3):287-95. doi: 10.1002/pros.20698. PMID:
18163430
58: Zhu K, Henning D, Valdez B, Busch H. Human RNA helicase II/Gu gene: genomic
organization and promoter analysis. Biochem Biophys Res Commun. 2001 Mar
9;281(4):1006-11. doi: 10.1006/bbrc.2001.4446. PMID: 11237763.
59: Zhu K, Chan W, Heymach J, Wilkinson M, McConkey DJ. Control of HIF-1alpha
expression by eIF2 alpha phosphorylation-mediated translational repression.
Cancer Res. 2009 Mar 1;69(5):1836-43. doi: 10.1158/0008-5472.CAN-08-4103. Epub
2009 Feb 24. PMID: 19244104; PMCID: PMC4188393.
60: Zhu KC, Sun JM, Shen JG, Jin JZ, Liu F, Xu XL, Chen L, Liu LT, Lv JJ.
Afzelin exhibits anti-cancer activity against androgen-sensitive LNCaP and
androgen-independent PC-3 prostate cancer cells through the inhibition of LIM
domain kinase 1. Oncol Lett. 2015 Oct;10(4):2359-2365. doi:
10.3892/ol.2015.3619. Epub 2015 Aug 18. PMID: 26622852; PMCID: PMC4580011.
61: Zhu H, Han B, Pan X, Qi H, Xu L. Thiazolidenediones induce tumour-cell
apoptosis through the Akt-GSK3Î² pathway. J Clin Pharm Ther. 2012
Feb;37(1):65-70. doi: 10.1111/j.1365-2710.2011.01251.x. Epub 2011 Mar 16. PMID:
21410737
62: Zhu H, Mazor M, Kawano Y, Walker MM, Leung HY, Armstrong K, Waxman J, Kypta
RM. Analysis of Wnt gene expression in prostate cancer: mutual inhibition by
WNT11 and the androgen receptor. Cancer Res. 2004 Nov 1;64(21):7918-26. doi:
10.1158/0008-5472.CAN-04-2704. Erratum in: Cancer Res. 2005 Sep 1;65(17):8057.
PMID: 15520198.
63: Zhu H, Zhao J, Zhu B, Collazo J, Gal J, Shi P, Liu L, StrÃ¶m AL, Lu X, McCann
RO, Toborek M, Kyprianou N. EMMPRIN regulates cytoskeleton reorganization and
cell adhesion in prostate cancer. Prostate. 2012 Jan;72(1):72-81. doi:
10.1002/pros.21408. Epub 2011 May 11. PMID: 21563192; PMCID: PMC3158271.
64: Zhu HP, Yun F, Jiu T. [Inhibitory effect of inositol hexaphosphate on
proliferation of LNCaP cells and its relation to IGFBP 3 expression]. Zhejiang
Da Xue Xue Bao Yi Xue Ban. 2014 Sep;43(5):521-7. Chinese. doi:
10.3785/j.issn.1008-9292.2014.09.006. PMID: 25372635.
65: Zhu GF, Cheng HP, Wu KJ, Zhang LL, Zhu GD, Zhang D, He DL. [Transforming
growth factor beta upregulates the expression of invasion and metastasis
associated proteins in prostate cancer LNCaP cell lines in vitro]. Zhonghua Nan
Ke Xue. 2008 Mar;14(3):238-41. Chinese. PMID: 18488338.
66: Zhu G, Yan W, He HC, Bi XC, Han ZD, Dai QS, Ye YK, Liang YX, Wang J, Zhong
W. Inhibition of proliferation, invasion, and migration of prostate cancer cells
by downregulating elongation factor-1alpha expression. Mol Med. 2009 Nov-
Dec;15(11-12):363-70. doi: 10.2119/molmed.2009.00082. Epub 2009 Aug 18. PMID:
19707524; PMCID: PMC2730347.
67: Zhu D, Bourguignon LY. The ankyrin-binding domain of CD44s is involved in
regulating hyaluronic acid-mediated functions and prostate tumor cell
transformation. Cell Motil Cytoskeleton. 1998;39(3):209-22. doi:
10.1002/(SICI)1097-0169(1998)39:3<209::AID-CM4>3.0.CO;2-#. PMID: 9519902.
68: Zhu DF, Wang L, He ZQ. [Role of limb-bud and heart development expression in
prostate cancer]. Zhonghua Nan Ke Xue. 2019 Janurary;25(1):22-28. Chinese. PMID:
32212501
69: Zhu B, Huang ZC, Deng HH, Dong ZT, Zhao XK, Yang LY, Jiang HY. [Silencing
ERp29 promotes the invasiveness of human PCa cells in vitro: Molecular
mechanisms]. Zhonghua Nan Ke Xue. 2020 Jul;26(7):579-587. Chinese. PMID:
33377711
70: Zhu BM, Li T, Zhou YL, Song QS, Wang L. [CMTM1-v17, a new potential
corepressor of androgen receptor]. Beijing Da Xue Xue Bao Yi Xue Ban. 2007 Aug
18;39(4):388-93. Chinese. PMID: 17657266.
71: Zhu B, Fukada K, Zhu H, Kyprianou N. Prohibitin and cofilin are
intracellular effectors of transforming growth factor beta signaling in human
prostate cancer cells. Cancer Res. 2006 Sep 1;66(17):8640-7. doi:
10.1158/0008-5472.CAN-06-1443. PMID: 16951178.
72: Zhu A, Hopkins KM, Friedman RA, Bernstock JD, Broustas CG, Lieberman HB.
DNMT1 and DNMT3B regulate tumorigenicity of human prostate cancer cells by
controlling RAD9 expression through targeted methylation. Carcinogenesis. 2021
Feb 25;42(2):220-231. doi: 10.1093/carcin/bgaa088. PMID: 32780107; PMCID:
PMC7905840.
73: Zhu A, Zhang CX, Lieberman HB. Rad9 has a functional role in human prostate
carcinogenesis. Cancer Res. 2008 Mar 1;68(5):1267-74. doi:
10.1158/0008-5472.CAN-07-2304. PMID: 18316588; PMCID: PMC3718257.
74: Zhuo M, Zhu C, Sun J, Weis WI, Sun Z. The beta-catenin binding protein ICAT
modulates androgen receptor activity. Mol Endocrinol. 2011 Oct;25(10):1677-88.
doi: 10.1210/me.2011-1023. Epub 2011 Sep 1. PMID: 21885566; PMCID: PMC3182419.
75: Zhuang SH, Burnstein KL. Antiproliferative effect of
1alpha,25-dihydroxyvitamin D3 in human prostate cancer cell line LNCaP involves
reduction of cyclin-dependent kinase 2 activity and persistent G1 accumulation.
Endocrinology. 1998 Mar;139(3):1197-207. doi: 10.1210/endo.139.3.5770. PMID:
9492054
76: Zhuang SH, Schwartz GG, Cameron D, Burnstein KL. Vitamin D receptor content
and transcriptional activity do not fully predict antiproliferative effects of
vitamin D in human prostate cancer cell lines. Mol Cell Endocrinol. 1997 Jan
3;126(1):83-90. doi: 10.1016/s0303-7207(96)03974-3. PMID: 9027366.
77: Zhuang L, Kim J, Adam RM, Solomon KR, Freeman MR. Cholesterol targeting
alters lipid raft composition and cell survival in prostate cancer cells and
xenografts. J Clin Invest. 2005 Apr;115(4):959-68. doi: 10.1172/JCI19935. Epub
2005 Mar 17. PMID: 15776112; PMCID: PMC1064980.
78: Zhuang L, Lin J, Lu ML, Solomon KR, Freeman MR. Cholesterol-rich lipid rafts
mediate akt-regulated survival in prostate cancer cells. Cancer Res. 2002 Apr
15;62(8):2227-31. PMID: 11956073.
79: Zhou ZH, Kumari N, Catalano J, Nekhai S, Wise J, Yamada KM, Dhawan S. Heme
oxygenase-1-mediated host cell response inhibits the susceptibility of prostate
cancer cells to retroviral infection and retards their proliferation. Curr
Trends Immunol. 2013 Jan;14:53-56. PMID: 25620854; PMCID: PMC4302767.
80: Zhou Y, Wang X, Zhang J, He A, Wang YL, Han K, Su Y, Yin J, Lv X, Hu H.
Artesunate suppresses the viability and mobility of prostate cancer cells
through UCA1, the sponge of miR-184. Oncotarget. 2017 Mar 14;8(11):18260-18270.
doi: 10.18632/oncotarget.15353. PMID: 28209917; PMCID: PMC5392325.
81: Zhou X, Huang N, Chen W, Xiaoling T, Mahdavi B, Raoofi A, Mahdian D, Atabati
H. HPLC phenolic profile and induction of apoptosis by Linum usitatissimum
extract in LNCaP cells by caspase3 and Bax pathways. AMB Express. 2020 Nov
10;10(1):203. doi: 10.1186/s13568-020-01138-9. PMID: 33169228; PMCID:
PMC7652951.
82: Zhou X, Yang XY, Popescu NC. Preclinical evaluation of combined
antineoplastic effect of DLC1 tumor suppressor protein and suberoylanilide
hydroxamic acid on prostate cancer cells. Biochem Biophys Res Commun. 2012 Apr
6;420(2):325-30. doi: 10.1016/j.bbrc.2012.02.158. Epub 2012 Mar 7. PMID:
22425986; PMCID: PMC3322246.
83: Zhou W, Shi K, Ji L, Wu R, Chen Y, Tu H, Zhou B, Wang Z, Zhang M. Inhibition
of <i>Phospholipase D1</i> mRNA Expression Slows Down the Proliferation Rate of
Prostate Cancer Cells That Have Transited to Androgen Independence. J Cancer.
2018 Sep 8;9(19):3620-3625. doi: 10.7150/jca.26689. PMID: 30310520; PMCID:
PMC6171019.
84: Zhou W, Huang S, Jiang Y, Hu K, Wang L, Han Y, Wu H. Automatic
radiosynthesis and preclinical evaluation of <sup>18</sup>F-AlF-PSMA-NF as a
potential PET probe for prostate cancer imaging. Amino Acids. 2021
Jun;53(6):929-938. doi: 10.1007/s00726-021-02997-7. Epub 2021 May 20. PMID:
34014365
85: Zhou WH, Hu WD, Wu ZQ, Zheng XM, Wang BC. [Role of CXCL16/CXCR6 axis in the
metastasis of human prostate cancer]. Zhonghua Yi Xue Za Zhi. 2010 Apr
13;90(14):947-51. Chinese. PMID: 20646641.
86: Zhou W, Chen MK, Yu HT, Zhong ZH, Cai N, Chen GZ, Zhang P, Chen JJ. The
antipsychotic drug pimozide inhibits cell growth in prostate cancer through
suppression of STAT3 activation. Int J Oncol. 2016 Jan;48(1):322-8. doi:
10.3892/ijo.2015.3229. Epub 2015 Nov 4. PMID: 26549437.
87: Zhou W, Janulis L, Park II, Lee C. A novel anti-proliferative property of
clusterin in prostate cancer cells. Life Sci. 2002 Nov 22;72(1):11-21. doi:
10.1016/s0024-3205(02)02183-5. PMID: 12409141.
88: Zhou R, Lu Z, Liu K, Guo J, Liu J, Zhou Y, Yang J, Mi M, Xu H. Platycodin D
induces tumor growth arrest by activating FOXO3a expression in prostate cancer
in vitro and in vivo. Curr Cancer Drug Targets. 2015;14(9):860-71. doi:
10.2174/1568009614666141128104642. PMID: 25431082; PMCID: PMC4997962.
89: Zhou R, Sun Y, Li H, Long W, Liao X, Feng P, Xu S. Synthesis and Biological
Evaluation of Reniochalistatins A-E and a Reniochalistatin E Analogue.
ChemMedChem. 2018 Oct 22;13(20):2202-2207. doi: 10.1002/cmdc.201800529. Epub
2018 Sep 5. PMID: 30102451.
90: Zhou R, Liao X, Li H, Li J, Feng P, Zhao B, Xu S. Isolation and Synthesis of
Misszrtine A: A Novel Indole Alkaloid From Marine Sponge-Associated
<i>Aspergillus</i> sp. SCSIO XWS03F03. Front Chem. 2018 Jun 13;6:212. doi:
10.3389/fchem.2018.00212. PMID: 29951479; PMCID: PMC6008316.
91: Zhou M, Wang X, Xia J, Cheng Y, Xiao L, Bei Y, Tang J, Huang Y, Xiang Q,
Huang S. A Mansonone Derivative Coupled with Monoclonal Antibody 4D5-Modified
Chitosan Inhibit AKR1C3 to Treat Castration-Resistant Prostate Cancer. Int J
Nanomedicine. 2020 May 1;15:3087-3098. doi: 10.2147/IJN.S241324. PMID: 32431503;
PMCID: PMC7200237.
92: Zhou LQ, Song G, He ZS, Hao JR, Na YQ. [Effects of inhibiting nucleosomal
binding protein 1 on proliferation of human prostate cancer cells]. Zhonghua Yi
Xue Za Zhi. 2007 Feb 6;87(6):404-8. Chinese. PMID: 17456383.
93: Zhou K, Wei Y, Li X, Yang X. MiR-223-3p targets FOXO3a to inhibit
radiosensitivity in prostate cancer by activating glycolysis. Life Sci. 2021 Oct
1;282:119798. doi: 10.1016/j.lfs.2021.119798. Epub 2021 Jul 5. PMID: 34237309.
94: Zhou J, Yang Z, Tsuji T, Gong J, Xie J, Chen C, Li W, Amar S, Luo Z. LITAF
and TNFSF15, two downstream targets of AMPK, exert inhibitory effects on tumor
growth. Oncogene. 2011 Apr 21;30(16):1892-900. doi: 10.1038/onc.2010.575. Epub
2011 Jan 10. PMID: 21217782; PMCID: PMC3431012.
95: Zhou J, Richardson M, Reddy V, Menon M, Barrack ER, Reddy GP, Kim SH.
Structural and functional association of androgen receptor with telomeres in
prostate cancer cells. Aging (Albany NY). 2013 Jan;5(1):3-17. doi:
10.18632/aging.100524. PMID: 23363843; PMCID: PMC3616228.
96: Zhou J, Liu B, Geng G, Wu JH. Study of the impact of the T877A mutation on
ligand-induced helix-12 positioning of the androgen receptor resulted in design
and synthesis of novel antiandrogens. Proteins. 2010 Feb 15;78(3):623-37. doi:
10.1002/prot.22592. PMID: 19787772.
97: Zhou J, Geng G, Shi Q, Sauriol F, Wu JH. Design and synthesis of androgen
receptor antagonists with bulky side chains for overcoming antiandrogen
resistance. J Med Chem. 2009 Sep 10;52(17):5546-50. doi: 10.1021/jm801218k.
PMID: 19725582.
98: Zhou J, Geng G, Wu JH. Synthesis and in vitro characterization of ionone-
based chalcones as novel antiandrogens effective against multiple clinically
relevant androgen receptor mutants. Invest New Drugs. 2010 Jun;28(3):291-8. doi:
10.1007/s10637-009-9251-7. Epub 2009 Apr 24. PMID: 19390783.
99: Zhou J, Geng G, Batist G, Wu JH. Syntheses and potential anti-prostate
cancer activities of ionone-based chalcones. Bioorg Med Chem Lett. 2009 Feb
15;19(4):1183-6. doi: 10.1016/j.bmcl.2008.12.089. Epub 2008 Dec 25. PMID:
19138519
100: Zhou JR, Yu L, Zerbini LF, Libermann TA, Blackburn GL. Progression to
androgen-independent LNCaP human prostate tumors: cellular and molecular
alterations. Int J Cancer. 2004 Jul 20;110(6):800-6. doi: 10.1002/ijc.20206.
PMID: 15170660; PMCID: PMC2683255.
101: Zhou JR, Yu L, Zhong Y, Nassr RL, Franke AA, Gaston SM, Blackburn GL.
Inhibition of orthotopic growth and metastasis of androgen-sensitive human
prostate tumors in mice by bioactive soybean components. Prostate. 2002 Oct
1;53(2):143-53. doi: 10.1002/pros.10141. PMID: 12242729; PMCID: PMC2777759.
102: Zhou J, Giridhar PV, Kasper S, Papautsky I. Modulation of rotation-induced
lift force for cell filtration in a low aspect ratio microchannel.
Biomicrofluidics. 2014 Jul 30;8(4):044112. doi: 10.1063/1.4891599. PMID:
25379097; PMCID: PMC4189218.
103: Zhou JR, Gugger ET, Tanaka T, Guo Y, Blackburn GL, Clinton SK. Soybean
phytochemicals inhibit the growth of transplantable human prostate carcinoma and
tumor angiogenesis in mice. J Nutr. 1999 Sep;129(9):1628-35. doi:
10.1093/jn/129.9.1628. PMID: 10460196.
104: Zhou H, Wang W, Liu M, Xie P, Deng T, Peng J, Xu C. IDO promotes the
proliferation and invasion of prostate cancer cells through KYNU. Genes
Genomics. 2023 Mar;45(3):367-376. doi: 10.1007/s13258-022-01316-y. Epub 2022 Oct
20. PMID: 36264416.
105: Zhou H, Liu Y, Zhang X, Chen K, Li Y, Xu X, Xu B. A Preliminary Study of
PSMA Fluorescent Probe for Targeted Fluorescence Imaging of Prostate Cancer.
Molecules. 2022 Apr 24;27(9):2736. doi: 10.3390/molecules27092736. PMID:
35566085; PMCID: PMC9099975.
106: Zhou H, Gao Y, Liu Y, Wu Y, Fang Y, Wang B, Xu B. Targeted fluorescent
imaging of a novel FITC-labeled PSMA ligand in prostate cancer. Amino Acids.
2022 Jan;54(1):147-155. doi: 10.1007/s00726-021-03102-8. Epub 2021 Nov 20. PMID:
34800176; PMCID: PMC8810462.
107: Zhou FL, Zhang WG, Meng X, Chen G, Wang JL. [Bioinformatic analysis and
identification for a novel antigen MLAA-22 in acute monocytic leukemia].
Zhongguo Shi Yan Xue Ye Xue Za Zhi. 2008 Jun;16(3):466-71. Chinese. PMID:
18549609
108: Zhou D, Yin M, Kang B, Yu X, Zeng H, Chen B, Wang G, Song Y, Liu X, He Q,
Wu Q, Zhang L, Wu L, Wu Y, Qu N, Li X, Zhou W. CCT020312 exerts anti-prostate
cancer effect by inducing G1 cell cycle arrest, apoptosis and autophagy through
activation of PERK/eIF2Î±/ATF4/CHOP signaling. Biochem Pharmacol. 2024
Mar;221:116038. doi: 10.1016/j.bcp.2024.116038. Epub 2024 Jan 28. PMID:
38286211
109: Zhou DY, Ding N, Du ZY, Cui XX, Wang H, Wei XC, Conney AH, Zhang K, Zheng
X. Curcumin analogues with high activity for inhibiting human prostate cancer
cell growth and androgen receptor activation. Mol Med Rep. 2014
Sep;10(3):1315-22. doi: 10.3892/mmr.2014.2380. Epub 2014 Jul 14. PMID: 25060817.
110: Zhou C, Wu G, Feng Y, Li Q, Su H, Mais DE, Zhu Y, Li N, Deng Y, Yang D,
Wang MW. Discovery and biological characterization of a novel series of androgen
receptor modulators. Br J Pharmacol. 2008 May;154(2):440-50. doi:
10.1038/bjp.2008.107. Epub 2008 Apr 14. Erratum in: Br J Pharmacol. 2008
Jul;154(5):1161. PMID: 18414397; PMCID: PMC2442451.
111: Zhou C, Zhang X, Ma H, Zhou Y, Meng Y, Chen C, Shi G, Yu W, Zhang J. USP54
is a potential therapeutic target in castration-resistant prostate cancer. BMC
Urol. 2024 Feb 6;24(1):32. doi: 10.1186/s12894-024-01418-7. PMID: 38321455;
PMCID: PMC10845770.
112: Zhou C, Dai X, Chen Y, Shen Y, Lei S, Xiao T, Bartfai T, Ding J, Wang MW. G
protein-coupled receptor GPR160 is associated with apoptosis and cell cycle
arrest of prostate cancer cells. Oncotarget. 2016 Mar 15;7(11):12823-39. doi:
10.18632/oncotarget.7313. PMID: 26871479; PMCID: PMC4914324.
113: Zhou B, Wang Y, Yan Y, Mariscal J, Di Vizio D, Freeman MR, Yang W. Low-
Background Acyl-Biotinyl Exchange Largely Eliminates the Coisolation of
Non-<i>S</i>-Acylated Proteins and Enables Deep <i>S</i>-Acylproteomic Analysis.
Anal Chem. 2019 Aug 6;91(15):9858-9866. doi: 10.1021/acs.analchem.9b01520. Epub
2019 Jul 11. PMID: 31251020; PMCID: PMC7451198.
114: Zhong Y, Li X, Ji Y, Li X, Li Y, Yu D, Yuan Y, Liu J, Li H, Zhang M, Ji Z,
Fan D, Wen J, Goscinski MA, Yuan L, Hao B, Nesland JM, Suo Z. Pyruvate
dehydrogenase expression is negatively associated with cell stemness and worse
clinical outcome in prostate cancers. Oncotarget. 2017 Feb 21;8(8):13344-13356.
doi: 10.18632/oncotarget.14527. PMID: 28076853; PMCID: PMC5355102.
115: Zhong Y, Li X, Yu D, Li X, Li Y, Long Y, Yuan Y, Ji Z, Zhang M, Wen JG,
Nesland JM, Suo Z. Application of mitochondrial pyruvate carrier blocker UK5099
creates metabolic reprogram and greater stem-like properties in LnCap prostate
cancer cells in vitro. Oncotarget. 2015 Nov 10;6(35):37758-69. doi:
10.18632/oncotarget.5386. PMID: 26413751; PMCID: PMC4741963.
116: Zhong W, Oberley TD. Redox-mediated effects of selenium on apoptosis and
cell cycle in the LNCaP human prostate cancer cell line. Cancer Res. 2001 Oct
1;61(19):7071-8. PMID: 11585738.
117: Zhong W, Peng J, He H, Wu D, Han Z, Bi X, Dai Q. Ki-67 and PCNA expression
in prostate cancer and benign prostatic hyperplasia. Clin Invest Med.
2008;31(1):E8-E15. doi: 10.25011/cim.v31i1.3136. PMID: 18312749.
118: Zhong WD, Qin GQ, Dai QS, Han ZD, Chen SM, Ling XH, Fu X, Cai C, Chen JH,
Chen XB, Lin ZY, Deng YH, Wu SL, He HC, Wu CL. SOXs in human prostate cancer:
implication as progression and prognosis factors. BMC Cancer. 2012 Jun
15;12:248. doi: 10.1186/1471-2407-12-248. PMID: 22703285; PMCID: PMC3583167.
119: Zhong M, Clarke S, Vo BT, Khan SA. The essential role of GiÎ±2 in prostate
cancer cell migration. Mol Cancer Res. 2012 Oct;10(10):1380-8. doi:
10.1158/1541-7786.MCR-12-0219. Epub 2012 Aug 30. PMID: 22936789; PMCID:
PMC3475741.
120: Zhong H, Wang X, Chen S, Wang Z, Wang H, Xu L, Hou T, Yao X, Li D, Pan P.
Discovery of Novel Inhibitors of BRD4 for Treating Prostate Cancer: A
Comprehensive Case Study for Considering Water Networks in Virtual Screening and
Drug Design. J Med Chem. 2024 Jan 11;67(1):138-151. doi:
10.1021/acs.jmedchem.3c00996. Epub 2023 Dec 28. PMID: 38153295.
121: Zhong B, Lama R, Ketchart W, Montano MM, Su B. Lead optimization of HMBA to
develop potent HEXIM1 inducers. Bioorg Med Chem Lett. 2014 Mar 1;24(5):1410-3.
doi: 10.1016/j.bmcl.2014.01.025. Epub 2014 Jan 17. PMID: 24503105; PMCID:
PMC3982598.
122: Zhi Y, Wu X, Shen W, Wang Y, Zhou X, He P, Pan J, Chen Z, Li W, Zhou Z.
Synthesis and pharmacological evaluation of novel epidermal growth factor
receptor inhibitors against prostate tumor cells. Oncol Lett. 2018
Nov;16(5):6522-6530. doi: 10.3892/ol.2018.9438. Epub 2018 Sep 14. PMID:
30405791; PMCID: PMC6202546.
123: Zhifang M, Liang W, Wei Z, Bin H, Rui T, Nan W, Shuhai Z. The androgen
receptor plays a suppressive role in epithelial- mesenchymal transition of human
prostate cancer stem progenitor cells. BMC Biochem. 2015 May 6;16:13. doi:
10.1186/s12858-015-0042-9. PMID: 25943311; PMCID: PMC4430921.
124: Zheng Z, Qiu K, Huang W. Long Non-Coding RNA (lncRNA) RAMS11 Promotes
Metastatis and Cell Growth of Prostate Cancer by CBX4 Complex Binding to Top2Î±.
Cancer Manag Res. 2021 Feb 2;13:913-923. doi: 10.2147/CMAR.S270144. PMID:
33564266; PMCID: PMC7866953.
125: Zheng Z, Cai C, Omwancha J, Chen SY, Baslan T, Shemshedini L. SUMO-3
enhances androgen receptor transcriptional activity through a sumoylation-
independent mechanism in prostate cancer cells. J Biol Chem. 2006 Feb
17;281(7):4002-12. doi: 10.1074/jbc.M509260200. Epub 2005 Dec 15. PMID:
16361251
126: Zheng X, Cui XX, Khor TO, Huang Y, Dipaola RS, Goodin S, Lee MJ, Yang CS,
Kong AN, Conney AH. Inhibitory Effect of a Î³-Tocopherol-Rich Mixture of
Tocopherols on the Formation and Growth of LNCaP Prostate Tumors in
Immunodeficient Mice. Cancers (Basel). 2011 Sep 28;3(4):3762-72. doi:
10.3390/cancers3043762. PMID: 24213110; PMCID: PMC3763395.
127: Zheng X, Cui XX, Huang MT, Liu Y, Wagner GC, Lin Y, Shih WJ, Lee MJ, Yang
CS, Conney AH. Inhibition of progression of androgen-dependent prostate LNCaP
tumors to androgen independence in SCID mice by oral caffeine and voluntary
exercise. Nutr Cancer. 2012;64(7):1029-37. doi: 10.1080/01635581.2012.716899.
PMID: 23061906.
128: Zheng X, Cui XX, Gao Z, Zhao Y, Shi Y, Huang MT, Liu Y, Wagner GC, Lin Y,
Shih WJ, Rao CV, Yang CS, Conney AH. Inhibitory effect of dietary atorvastatin
and celecoxib together with voluntary running wheel exercise on the progression
of androgen-dependent LNCaP prostate tumors to androgen independence. Exp Ther
Med. 2011 Mar;2(2):221-228. doi: 10.3892/etm.2011.203. PMID: 21660218; PMCID:
PMC3109910.
129: Zheng X, Cui XX, Gao Z, Zhao Y, Lin Y, Shih WJ, Huang MT, Liu Y, Rabson A,
Reddy B, Yang CS, Conney AH. Atorvastatin and celecoxib in combination inhibits
the progression of androgen-dependent LNCaP xenograft prostate tumors to
androgen independence. Cancer Prev Res (Phila). 2010 Jan;3(1):114-24. doi:
10.1158/1940-6207.CAPR-09-0059. PMID: 20051379; PMCID: PMC2803700.
130: Zheng X, Chang RL, Cui XX, Avila GE, Hebbar V, Garzotto M, Shih WJ, Lin Y,
Lu SE, Rabson AB, Kong AN, Conney AH. Effects of
12-O-tetradecanoylphorbol-13-acetate (TPA) in combination with paclitaxel
(Taxol) on prostate Cancer LNCaP cells cultured in vitro or grown as xenograft
tumors in immunodeficient mice. Clin Cancer Res. 2006 Jun 1;12(11 Pt 1):3444-51.
doi: 10.1158/1078-0432.CCR-05-2823. PMID: 16740769.
131: Zheng X, Chang RL, Cui XX, Avila GE, Lee S, Lu YP, Lou YR, Shih WJ, Lin Y,
Reuhl K, Newmark H, Rabson A, Conney AH. Inhibitory effect of
12-O-tetradecanoylphorbol-13-acetate alone or in combination with all-trans-
retinoic acid on the growth of LNCaP prostate tumors in immunodeficient mice.
Cancer Res. 2004 Mar 1;64(5):1811-20. doi: 10.1158/0008-5472.can-03-2848. PMID:
14996744
132: Zheng QH, Gardner TA, Raikwar S, Kao C, Stone KL, Martinez TD, Mock BH, Fei
X, Wang JQ, Hutchins GD. [11C]Choline as a PET biomarker for assessment of
prostate cancer tumor models. Bioorg Med Chem. 2004 Jun 1;12(11):2887-93. doi:
10.1016/j.bmc.2004.03.051. PMID: 15142549.
133: Zheng L, Kang Y, Zhang L, Zou W. MiR-133a-5p inhibits androgen receptor
(AR)-induced proliferation in prostate cancer cells via targeting FUsed in
Sarcoma (FUS) and AR. Cancer Biol Ther. 2020;21(1):34-42. doi:
10.1080/15384047.2019.1665393. Epub 2019 Nov 17. PMID: 31736422; PMCID:
PMC7012176.
134: Zheng L, Wang F, Qian C, Neumann RM, Cheville JC, Tindall DJ, Liu W. Unique
substitution of CHEK2 and TP53 mutations implicated in primary prostate tumors
and cancer cell lines. Hum Mutat. 2006 Oct;27(10):1062-3. doi:
10.1002/humu.9457. PMID: 16941491.
135: Zheng L, Jiang H, Zhang ZW, Wang KN, Wang QF, Li QL, Jiang T. Arsenic
trioxide inhibits viability and induces apoptosis through reactivating the Wnt
inhibitor secreted frizzled related protein-1 in prostate cancer cells. Onco
Targets Ther. 2016 Feb 23;9:885-94. doi: 10.2147/OTT.S92129. PMID: 26966376;
PMCID: PMC4770067.
136: Zheng L, Sun D, Fan W, Zhang Z, Li Q, Jiang T. Diagnostic value of SFRP1 as
a favorable predictive and prognostic biomarker in patients with prostate
cancer. PLoS One. 2015 Feb 26;10(2):e0118276. doi: 10.1371/journal.pone.0118276.
PMID: 25719802; PMCID: PMC4342152.
137: Zheng J, Rudra-Ganguly N, Miller GJ, Moffatt KA, Cote RJ, Roy-Burman P.
Steroid hormone induction and expression patterns of L-plastin in normal and
carcinomatous prostate tissues. Am J Pathol. 1997 Jun;150(6):2009-18. PMID:
9176394; PMCID: PMC1858304.
138: Zheng JY, Chen D, Chan J, Yu D, Ko E, Pang S. Regression of prostate cancer
xenografts by a lentiviral vector specifically expressing diphtheria toxin A.
Cancer Gene Ther. 2003 Oct;10(10):764-70. doi: 10.1038/sj.cgt.7700629. PMID:
14502229
139: Zheng JY, Yu D, Foroohar M, Ko E, Chan J, Kim N, Chiu R, Pang S. Regulation
of the expression of the prostate-specific antigen by claudin-7. J Membr Biol.
2003 Aug 1;194(3):187-97. doi: 10.1007/s00232-003-2038-4. PMID: 14502431.
140: Zheng DQ, Woodard AS, Tallini G, Languino LR. Substrate specificity of
alpha(v)beta(3) integrin-mediated cell migration and phosphatidylinositol
3-kinase/AKT pathway activation. J Biol Chem. 2000 Aug 11;275(32):24565-74. doi:
10.1074/jbc.M002646200. PMID: 10835423.
141: Zheng DQ, Woodard AS, Fornaro M, Tallini G, Languino LR. Prostatic
carcinoma cell migration via alpha(v)beta3 integrin is modulated by a focal
adhesion kinase pathway. Cancer Res. 1999 Apr 1;59(7):1655-64. PMID: 10197643.
142: Zheng C, Yinghao S, Li J. MiR-221 expression affects invasion potential of
human prostate carcinoma cell lines by targeting DVL2. Med Oncol. 2012
Jun;29(2):815-22. doi: 10.1007/s12032-011-9934-8. Epub 2011 Apr 13. PMID:
21487968
143: Zhelifonova VP, Maier A, KozlovskiÄ­ AG. [Effect of various factors on the
biosynthesis of piscarinines, secondary metabolites of the fungus Penicillium
piscarium westling]. Prikl Biokhim Mikrobiol. 2008 Nov-Dec;44(6):671-5. Russian.
PMID: 19145974.
144: Zha Z, Ploessl K, Choi SR, Wu Z, Zhu L, Kung HF. Synthesis and evaluation
of a novel urea-based <sup>68</sup>Ga-complex for imaging PSMA binding in tumor.
Nucl Med Biol. 2018 Apr;59:36-47. doi: 10.1016/j.nucmedbio.2017.12.007. Epub
2017 Dec 27. PMID: 29459281.
145: Zha S, Gage WR, Sauvageot J, Saria EA, Putzi MJ, Ewing CM, Faith DA, Nelson
WG, De Marzo AM, Isaacs WB. Cyclooxygenase-2 is up-regulated in proliferative
inflammatory atrophy of the prostate, but not in prostate carcinoma. Cancer Res.
2001 Dec 15;61(24):8617-23. PMID: 11751373.
146: Zhau HE, He H, Wang CY, Zayzafoon M, Morrissey C, Vessella RL, Marshall FF,
Chung LW, Wang R. Human prostate cancer harbors the stem cell properties of bone
marrow mesenchymal stem cells. Clin Cancer Res. 2011 Apr 15;17(8):2159-69. doi:
10.1158/1078-0432.CCR-10-2523. Epub 2011 Feb 25. PMID: 21355075; PMCID:
PMC3085118.
147: Zhau HY, Chang SM, Chen BQ, Wang Y, Zhang H, Kao C, Sang QA, Pathak SJ,
Chung LW. Androgen-repressed phenotype in human prostate cancer. Proc Natl Acad
Sci U S A. 1996 Dec 24;93(26):15152-7. doi: 10.1073/pnas.93.26.15152. PMID:
8986779; PMCID: PMC26372.
148: Zhau HE, Li CL, Chung LW. Establishment of human prostate carcinoma
skeletal metastasis models. Cancer. 2000 Jun 15;88(12 Suppl):2995-3001. doi:
10.1002/1097-0142(20000615)88:12+<2995::aid-cncr15>3.3.co;2-p. PMID: 10898343.
149: Zhau HE, Goodwin TJ, Chang SM, Baker TL, Chung LW. Establishment of a
three-dimensional human prostate organoid coculture under microgravity-simulated
conditions: evaluation of androgen-induced growth and PSA expression. In Vitro
Cell Dev Biol Anim. 1997 May;33(5):375-80. doi: 10.1007/s11626-997-0008-3. PMID:
9196896
150: Zhau HE, Pisters LL, Hall MC, Zhao LS, Troncoso P, Pollack A, Chung LW.
Biomarkers associated with prostate cancer progression. J Cell Biochem Suppl.
1994;19:208-16. PMID: 7529853.
151: Zhau HE, Wan DS, Zhou J, Miller GJ, von Eschenbach AC. Expression of c-erb
B-2/neu proto-oncogene in human prostatic cancer tissues and cell lines. Mol
Carcinog. 1992;5(4):320-7. doi: 10.1002/mc.2940050413. PMID: 1353965.
152: Zhao Z, He J, Kang R, Zhao S, Liu L, Li F. RNA interference targeting PSCA
suppresses primary tumor growth and metastasis formation of human prostate
cancer xenografts in SCID mice. Prostate. 2016 Feb;76(2):184-98. doi:
10.1002/pros.23110. Epub 2015 Oct 19. PMID: 26477693.
153: Zhao Y, Lv JJ, Chen J, Jin XB, Wang MW, Su ZH, Wang LY, Zhang HY. Berbamine
inhibited the growth of prostate cancer cells in vivo and in vitro via
triggering intrinsic pathway of apoptosis. Prostate Cancer Prostatic Dis. 2016
Dec;19(4):358-366. doi: 10.1038/pcan.2016.29. Epub 2016 Jul 19. PMID: 27431500.
154: Zhao Y, Liu PY, Hsieh KY, Hsu PL, Goto M, Morris-Natschke SL, Harn HJ, Lee
KH. Design, Synthesis and Structure-Activity Relationships of
(Â±)-Isochaihulactone Derivatives. Medchemcomm. 2017;8(11):2040-2049. doi:
10.1039/C7MD00310B. Epub 2017 Oct 12. PMID: 29391939; PMCID: PMC5788313.
155: Zhao Y, Li Z, Tang H, Lin S, Zeng W, Ye D, Zeng X, Luo Q, Li J, Ao Z, Mo J,
Chen L, Yang Y, Huang Y, Liu J. [Mn(PaPy2Q)(NO)]ClO<sub>4</sub>, a Near-Infrared
Light activated release of Nitric Oxide drug as a nitric oxide donor for therapy
of human prostate cancer cells in vitro and in vivo. Biomed Pharmacother. 2021
May;137:111388. doi: 10.1016/j.biopha.2021.111388. Epub 2021 Mar 3. PMID:
33761607
156: Zhao Y, Zeng X, Tang H, Ye D, Liu J. Combination of metformin and
paclitaxel suppresses proliferation and induces apoptosis of human prostate
cancer cells via oxidative stress and targeting the mitochondria-dependent
pathway. Oncol Lett. 2019 May;17(5):4277-4284. doi: 10.3892/ol.2019.10119. Epub
2019 Mar 6. PMID: 30944622; PMCID: PMC6444335.
157: Zhao Y, Hu X, Yu H, Sun H, Zhang L, Shao C. The FTO Mediated
N6-Methyladenosine Modification of DDIT4 Regulation with Tumorigenesis and
Metastasis in Prostate Cancer. Research (Wash D C). 2024 Feb 21;7:0313. doi:
10.34133/research.0313. PMID: 38384328; PMCID: PMC10879844.
158: Zhao Y, Culman J, Cascorbi I, Nithack N, Marx M, Zuhayra M, LÃ¼tzen U.
PSMA-617 inhibits proliferation and potentiates the <sup>177</sup>Lu-
PSMA-617-induced death of human prostate cancer cells. Naunyn Schmiedebergs Arch
Pharmacol. 2023 Nov;396(11):3315-3326. doi: 10.1007/s00210-023-02539-w. Epub
2023 Jun 7. PMID: 37284895; PMCID: PMC10567812.
159: Zhao X, Day ML. RB activation and repression of C-MYC transcription precede
apoptosis of human prostate epithelial cells. Urology. 2001 May;57(5):860-5.
doi: 10.1016/s0090-4295(01)00946-3. PMID: 11337282.
160: Zhao X, Gschwend JE, Powell CT, Foster RG, Day KC, Day ML. Retinoblastoma
protein-dependent growth signal conflict and caspase activity are required for
protein kinase C-signaled apoptosis of prostate epithelial cells. J Biol Chem.
1997 Sep 5;272(36):22751-7. doi: 10.1074/jbc.272.36.22751. PMID: 9278434.
161: Zhao X, van Steenbrugge GJ, SchrÃ¶der FH. Differential sensitivity of
hormone-responsive and unresponsive human prostate cancer cells (LNCaP) to tumor
necrosis factor. Urol Res. 1992;20(3):193-7. doi: 10.1007/BF00299716. PMID:
1615580
162: Zhao X, Zhao Z, Xie H, Gao W, Ye C. <i>ALKBH5</i> Suppresses Autophagy in
Prostate Cancer Cells via Inhibiting m6A-Modification of <i>TSPAN1</i> mRNA.
Discov Med. 2024 Jan;36(180):61-70. doi: 10.24976/Discov.Med.202436180.5. PMID:
38273746
163: Zhao X, Zhou D, Liu Y, Li C, Zhao X, Li Y, Li W. Ganoderma lucidum
polysaccharide inhibits prostate cancer cell migration via the protein arginine
methyltransferase 6 signaling pathway. Mol Med Rep. 2018 Jan;17(1):147-157. doi:
10.3892/mmr.2017.7904. Epub 2017 Oct 26. PMID: 29115463; PMCID: PMC5780085.
164: Zhao XZ, Guo HQ, Liu GX, Ji CW, Zhang SW, Liu TS, Gan WD, Li XG.
[Inhibitory effect of TRPV6 silencing on prostate cancer cell line LNCaP in
vitro]. Zhonghua Nan Ke Xue. 2010 May;16(5):423-7. Chinese. PMID: 20684323.
165: Zhao XY, Schneider D, Biroc SL, Parry R, Alicke B, Toy P, Xuan JA, Sakamoto
C, Wada K, Schulze M, MÃ¼ller-Tiemann B, Parry G, Dinter H. Targeting tomoregulin
for radioimmunotherapy of prostate cancer. Cancer Res. 2005 Apr 1;65(7):2846-53.
doi: 10.1158/0008-5472.CAN-04-4019. PMID: 15805286.
166: Zhao XY, Feldman D. The role of vitamin D in prostate cancer. Steroids.
2001 Mar-May;66(3-5):293-300. doi: 10.1016/s0039-128x(00)00164-1. PMID:
11179737
167: Zhao XY, Peehl DM, Navone NM, Feldman D. 1alpha,25-dihydroxyvitamin D3
inhibits prostate cancer cell growth by androgen-dependent and androgen-
independent mechanisms. Endocrinology. 2000 Jul;141(7):2548-56. doi:
10.1210/endo.141.7.7549. PMID: 10875257.
168: Zhao XY, Boyle B, Krishnan AV, Navone NM, Peehl DM, Feldman D. Two
mutations identified in the androgen receptor of the new human prostate cancer
cell line MDA PCa 2a. J Urol. 1999 Dec;162(6):2192-9. doi:
10.1016/S0022-5347(05)68158-X. PMID: 10569618.
169: Zhao XY, Ly LH, Peehl DM, Feldman D. Induction of androgen receptor by
1alpha,25-dihydroxyvitamin D3 and 9-cis retinoic acid in LNCaP human prostate
cancer cells. Endocrinology. 1999 Mar;140(3):1205-12. doi:
10.1210/endo.140.3.6561. PMID: 10067845.
170: Zhao XY, Ly LH, Peehl DM, Feldman D. 1alpha,25-dihydroxyvitamin D3 actions
in LNCaP human prostate cancer cells are androgen-dependent. Endocrinology. 1997
Aug;138(8):3290-8. doi: 10.1210/endo.138.8.5328. PMID: 9231780.
171: Zhao W, Xu Y, Kong D, Liu R, Zhang Z, Jin C, Zhang Z, Xiu Y. Tissue-
selective RNA interference in prostate cancer cell using prostate specific
membrane antigen promoter/enhancer. Urol Oncol. 2009 Sep-Oct;27(5):539-47. doi:
10.1016/j.urolonc.2008.05.003. Epub 2008 Jul 17. PMID: 18639471.
172: Zhao W, Zhou X, Qi G, Guo Y. Curcumin suppressed the prostate cancer by
inhibiting JNK pathways via epigenetic regulation. J Biochem Mol Toxicol. 2018
May;32(5):e22049. doi: 10.1002/jbt.22049. Epub 2018 Feb 27. PMID: 29485738.
173: Zhao S, Ali AS, Liu X, Yu Z, Kong X, Zhang Y, Paul Savage G, Xu Y, Lin B,
Wu D, Francis CL. 1,3-Disubstituted-1,2,4-triazin-6-ones with potent activity
against androgen receptor-dependent prostate cancer cells. Bioorg Med Chem. 2024
Mar 1;101:117634. doi: 10.1016/j.bmc.2024.117634. Epub 2024 Feb 7. PMID:
38359754
174: Zhao R, Xiang N, Domann FE, Zhong W. Effects of selenite and genistein on
G2/M cell cycle arrest and apoptosis in human prostate cancer cells. Nutr
Cancer. 2009;61(3):397-407. doi: 10.1080/01635580802582751. PMID: 19373614;
PMCID: PMC2724066.
175: Zhao R, Domann FE, Zhong W. Apoptosis induced by selenomethionine and
methioninase is superoxide mediated and p53 dependent in human prostate cancer
cells. Mol Cancer Ther. 2006 Dec;5(12):3275-84. doi:
10.1158/1535-7163.MCT-06-0400. PMID: 17172431; PMCID: PMC1761114.
176: Zhao R, Xiang N, Domann FE, Zhong W. Expression of p53 enhances selenite-
induced superoxide production and apoptosis in human prostate cancer cells.
Cancer Res. 2006 Feb 15;66(4):2296-304. doi: 10.1158/0008-5472.CAN-05-2216.
PMID: 16489034; PMCID: PMC1435866.
177: Zhao Q, Zhang Y, Guo J, Li J. A novel molecular probe 131I-K237 targeting
tumor angiogenesis in human prostate cancer xenografts. Mol Med Rep. 2015
Jul;12(1):1363-7. doi: 10.3892/mmr.2015.3504. Epub 2015 Mar 18. PMID: 25815588.
178: Zhao N, Lin T, Zhao C, Zhao S, Zhou S, Li Y. MicroRNA-588 is upregulated in
human prostate cancer with prognostic and functional implications. J Cell
Biochem. 2017 Oct 5. doi: 10.1002/jcb.26417. Epub ahead of print. PMID:
28980707
179: Zhao L, Jiang YG, Ma J, Luo Y, Zhao JH. [Characterization of prostate
cancer cell lines and their epithelial-mesenchymal transition in subcutaneous
tumors]. Zhonghua Nan Ke Xue. 2011 Apr;17(4):314-7. Chinese. PMID: 21548207.
180: Zhao K, Li S, Wu L, Lai C, Yang G. Hydrogen sulfide represses androgen
receptor transactivation by targeting at the second zinc finger module. J Biol
Chem. 2014 Jul 25;289(30):20824-35. doi: 10.1074/jbc.M114.559518. PMID:
24942741; PMCID: PMC4110290.
181: Zhao J, Zhao Y, Wang L, Zhang J, Karnes RJ, Kohli M, Wang G, Huang H.
Alterations of androgen receptor-regulated enhancer RNAs (eRNAs) contribute to
enzalutamide resistance in castration-resistant prostate cancer. Oncotarget.
2016 Jun 21;7(25):38551-38565. doi: 10.18632/oncotarget.9535. PMID: 27221037;
PMCID: PMC5122410.
182: Zhao J, Sun Y, Ren L, Huang S, Zhang J. Antagonism of androgen receptor
signaling by aloe-emodin. Food Chem Toxicol. 2023 Nov;181:114092. doi:
10.1016/j.fct.2023.114092. Epub 2023 Oct 6. PMID: 37806336.
183: Zhao J, Wu C, Luo Y, Jiang Y. Short hairpin RNA directed against Î²-catenin
inhibits prostate cancer growth and invasion inÂ vitro. Mol Med Rep. 2017
Feb;15(2):819-824. doi: 10.3892/mmr.2016.6067. Epub 2016 Dec 22. PMID: 28035382.
184: Zhao JH, Luo Y, Jiang YG, He DL, Wu CT. Knockdown of Î²-Catenin through
shRNA cause a reversal of EMT and metastatic phenotypes induced by HIF-1Î±.
Cancer Invest. 2011 Jul;29(6):377-82. doi: 10.3109/07357907.2010.512595. PMID:
21649463
185: Zhao JH, Jiang YG, Wu CT, Luo Y, Hou Z, He DL. [Expression of COX-2 in
different human prostate cancer cell lines and its significance]. Zhonghua Nan
Ke Xue. 2010 Aug;16(8):689-92. Chinese. PMID: 21090342.
186: Zhao H, Su W, Zhu C, Zeng T, Yang S, Wu W, Wang D. Cell fate regulation by
reticulon-4 in human prostate cancers. J Cell Physiol. 2019
Jul;234(7):10372-10385. doi: 10.1002/jcp.27704. Epub 2018 Nov 27. PMID:
30480803
187: Zhao H, Zhu C, Qin C, Tao T, Li J, Cheng G, Li P, Cao Q, Meng X, Ju X, Shao
P, Hua L, Gu M, Yin C. Fenofibrate down-regulates the expressions of androgen
receptor (AR) and AR target genes and induces oxidative stress in the prostate
cancer cell line LNCaP. Biochem Biophys Res Commun. 2013 Mar 8;432(2):320-5.
doi: 10.1016/j.bbrc.2013.01.105. Epub 2013 Feb 8. PMID: 23399562.
188: Zhao H, Ma J, Lei T, Ma W, Zhang M. The bispecific anti-CD3â€‰Ã—â€‰anti-CD155
antibody mediates T cell immunotherapy for human prostate cancer. Invest New
Drugs. 2019 Oct;37(5):810-817. doi: 10.1007/s10637-018-0683-9. Epub 2018 Oct 29.
PMID: 30374653.
189: Zhao H, Shiina H, Greene KL, Li LC, Tanaka Y, Kishi H, Igawa M, Kane CJ,
Carroll P, Dahiya R. CpG methylation at promoter site -140 inactivates TGFbeta2
receptor gene in prostate cancer. Cancer. 2005 Jul 1;104(1):44-52. doi:
10.1002/cncr.21135. PMID: 15895377.
190: Zhao H, Brooks JD. Selenomethionine induced transcriptional programs in
human prostate cancer cells. J Urol. 2007 Feb;177(2):743-50. doi:
10.1016/j.juro.2006.09.071. PMID: 17222674; PMCID: PMC2729366.
191: Zhao H, Whitfield ML, Xu T, Botstein D, Brooks JD. Diverse effects of
methylseleninic acid on the transcriptional program of human prostate cancer
cells. Mol Biol Cell. 2004 Feb;15(2):506-19. doi: 10.1091/mbc.e03-07-0501. Epub
2003 Nov 14. PMID: 14617803; PMCID: PMC329225.
192: Zhao H, Gong L, Wu H, Liu C, Liu Y, Xiao C, Liu C, Chen L, Jin M, Gao Z,
Guan Y, Huang W. Development of Novel Paclitaxel-Loaded ZIF-8 Metal-Organic
Framework Nanoparticles Modified with Peptide Dimers and an Evaluation of Its
Inhibitory Effect against Prostate Cancer Cells. Pharmaceutics. 2023 Jul
3;15(7):1874. doi: 10.3390/pharmaceutics15071874. PMID: 37514059; PMCID:
PMC10383971.
193: Zhao FJ, Li H, Zeng H, Wei Q, Li X. [Bystander effect of target-regulated
uracil phosphoribosyltransferase/5-fluorouracil suicide gene system on prostate
cancer cell]. Sichuan Da Xue Xue Bao Yi Xue Ban. 2008 May;39(3):394-7. Chinese.
PMID: 18575323.
194: Zhao FY, Qu Y, Zhang L, Mu DZ, Huang X, Wei DP. [Effect of Aurora A on
biological phenotypes of prostate cancer cells]. Sichuan Da Xue Xue Bao Yi Xue
Ban. 2007 Mar;38(2):302-5. Chinese. PMID: 17441355.
195: Zhao F, Huang W, Zhang Z, Mao L, Han Y, Yan J, Lei M. Triptolide induces
protective autophagy through activation of the CaMKKÎ²-AMPK signaling pathway in
prostate cancer cells. Oncotarget. 2016 Feb 2;7(5):5366-82. doi:
10.18632/oncotarget.6783. PMID: 26734992; PMCID: PMC4868692.
196: Zhao FJ, Zhang S, Yu ZM, Xia SJ, Li H. Specific targeting of prostate
cancer cells in vitro by the suicide gene/prodrug system, uracil
phosphoribosyltransferase/5-fluorouracil, under the control of prostate-specific
membrane antigen promoter/enhancer. Prostate Cancer Prostatic Dis.
2009;12(2):166-71. doi: 10.1038/pcan.2008.39. Epub 2008 Jul 15. PMID: 18626508.
197: Zhao C, Zhang W, Zhu X, Xu Y, Yang K, Wei D, Liang S, Zhao F, Zhang Y, Chen
X, Sun L, Yuan H, Shi X, Wang X, Liu M, Yang F, Wang J, Yang Z. TWIST2: A new
candidate tumor suppressor in prostate cancer. Prostate. 2019
Oct;79(14):1647-1657. doi: 10.1002/pros.23889. Epub 2019 Aug 21. PMID: 31433071;
PMCID: PMC6771699.
198: Zhao C, Choi YH, Khadka DB, Jin Y, Lee KY, Cho WJ. Design and synthesis of
novel androgen receptor antagonists via molecular modeling. Bioorg Med Chem.
2016 Feb 15;24(4):789-801. doi: 10.1016/j.bmc.2015.12.047. Epub 2015 Dec 30.
PMID: 26780832.
199: Zhao B, Li R, Cheng G, Li Z, Zhang Z, Li J, Zhang G, Bi C, Hu C, Yang L,
Lei Y, Wang Q. Role of hepcidin and iron metabolism in the onset of prostate
cancer. Oncol Lett. 2018 Jun;15(6):9953-9958. doi: 10.3892/ol.2018.8544. Epub
2018 Apr 20. PMID: 29844842; PMCID: PMC5958801.
200: Zhao B, Lu YL, Yang Y, Hu LB, Bai Y, Li RQ, Zhang GY, Li J, Bi CW, Yang LB,
Hu C, Lei YH, Wang QL, Liu ZM. Overexpression of lncRNA ANRIL promoted the
proliferation and migration of prostate cancer cells via regulating
let-7a/TGF-Î²1/ Smad signaling pathway. Cancer Biomark. 2018 Feb
14;21(3):613-620. doi: 10.3233/CBM-170683. PMID: 29278879; PMCID: PMC5859458.
201: Zhan W, Xu L, Dong X, Dong J, Yi X, Ma X, Qiu N, Li J, Yang B, Zhou Y, Hu
Y. Design, synthesis and biological evaluation of pyrazol-furan carboxamide
analogues as novel Akt kinase inhibitors. Eur J Med Chem. 2016 Jul 19;117:47-58.
doi: 10.1016/j.ejmech.2016.03.074. Epub 2016 Apr 5. PMID: 27089211.
202: Zhan W, Hu X, Yi J, An Q, Huang X. [Corrigendum] Inhibitory activity of
apogossypol in human prostate cancer in vitro and in vivo. Mol Med Rep. 2018
Jun;17(6):8010. doi: 10.3892/mmr.2018.8571. Epub 2018 Feb 13. Erratum for: Mol
Med Rep. 2015 Jun;11(6):4142-8. doi: 10.3892/mmr.2015.3326. PMID: 29767253;
PMCID: PMC5983969.
203: Zhan W, Hu X, Yi J, An Q, Huang X. Inhibitory activity of apogossypol in
human prostate cancer in vitro and in vivo. Mol Med Rep. 2015 Jun;11(6):4142-8.
doi: 10.3892/mmr.2015.3326. Epub 2015 Feb 10. Erratum in: Mol Med Rep. 2018
Jun;17(6):8010. doi: 10.3892/mmr.2018.8571. PMID: 25672487; PMCID: PMC4394964.
204: Zhan WH, Zhan YX, Yan G, Zhang XQ. [Studies on the killing effect of gamma
ray irradiated peripheral blood mononuclear cells combined with (-)-gossypol on
human prostate cancer LNCaP cells]. Xi Bao Yu Fen Zi Mian Yi Xue Za Zhi. 2010
Nov;26(11):1089-91. Chinese. PMID: 21319440.
205: Zhan T, Cui S, Liu X, Zhang C, Huang YM, Zhuang S. Enhanced Disrupting
Effect of Benzophenone-1 Chlorination Byproducts to the Androgen Receptor: Cell-
Based Assays and Gaussian Accelerated Molecular Dynamics Simulations. Chem Res
Toxicol. 2021 Apr 19;34(4):1140-1149. doi: 10.1021/acs.chemrestox.1c00023. Epub
2021 Mar 8. PMID: 33684284.
206: Zhan P, Lee EC, Packman K, Tenniswood M. Induction of invasive phenotype by
Casodex in hormone-sensitive prostate cancer cells. J Steroid Biochem Mol Biol.
2002 Dec;83(1-5):101-11. doi: 10.1016/s0960-0760(02)00275-3. PMID: 12650706.
207: Zhang Z, Zheng J, Zhao Y, Li G, Batres Y, Luo M, Wan M, Ying S.
Overexpression of activin A inhibits growth, induces apoptosis, and suppresses
tumorigenicity in an androgen-sensitive human prostate cancer cell line LNCaP.
Int J Oncol. 1997 Oct;11(4):727-36. doi: 10.3892/ijo.11.4.727. PMID: 21528267.
208: Zhang Z, Zhao Y, Batres Y, Lin MF, Ying SY. Regulation of growth and
prostatic marker expression by activin A in an androgen-sensitive prostate
cancer cell line LNCAP. Biochem Biophys Res Commun. 1997 May 19;234(2):362-5.
doi: 10.1006/bbrc.1997.6649. PMID: 9177276.
209: Zhang Z, Wang H, Prasad G, Li M, Yu D, Bonner JA, Agrawal S, Zhang R.
Radiosensitization by antisense anti-MDM2 mixed-backbone oligonucleotide in in
vitro and in vivo human cancer models. Clin Cancer Res. 2004 Feb
15;10(4):1263-73. doi: 10.1158/1078-0432.ccr-0245-03. PMID: 14977824.
210: Zhang Z, Li M, Wang H, Agrawal S, Zhang R. Antisense therapy targeting MDM2
oncogene in prostate cancer: Effects on proliferation, apoptosis, multiple gene
expression, and chemotherapy. Proc Natl Acad Sci U S A. 2003 Sep
30;100(20):11636-41. doi: 10.1073/pnas.1934692100. Epub 2003 Sep 16. PMID:
13130078; PMCID: PMC208810.
211: Zhang Z, Bi C, Fan Y, Zhang N, Deshmukh R, Yan X, Lv X, Zhang P, Zhang X,
Dou QP. L-Ornithine Schiff base-copper and -cadmium complexes as new proteasome
inhibitors and apoptosis inducers in human cancer cells. J Biol Inorg Chem. 2015
Jan;20(1):109-121. doi: 10.1007/s00775-014-1219-1. Epub 2014 Dec 3. PMID:
25467055
212: Zhang Z, Zhu Z, Yang D, Fan W, Wang J, Li X, Chen X, Wang Q, Song X.
Preparation and affinity identification of glutamic acid-urea small molecule
analogs in prostate cancer. Oncol Lett. 2016 Aug;12(2):1001-1006. doi:
10.3892/ol.2016.4699. Epub 2016 Jun 10. PMID: 27446384; PMCID: PMC4950707.
213: Zhang Z, Min X, Huang J, Zhong Y, Wu Y, Li X, Deng Y, Jiang Z, Shao Z,
Zhang L, He F. Cytoglobosins H and I, New Antiproliferative Cytochalasans from
Deep-Sea-Derived Fungus Chaetomium globosum. Mar Drugs. 2016 Dec 20;14(12):233.
doi: 10.3390/md14120233. PMID: 27999388; PMCID: PMC5192470.
214: Zhang ZY, Zhu YH, Zhou CH, Liu Q, Lu HL, Ge YJ, Wang MW. Development of
Î²-amino-carbonyl compounds as androgen receptor antagonists. Acta Pharmacol Sin.
2014 May;35(5):664-73. doi: 10.1038/aps.2013.201. PMID: 24786235; PMCID:
PMC4814037.
215: Zhang Z, Chen L, Wang H, Ahmad N, Liu X. Inhibition of Plk1 represses
androgen signaling pathway in castration-resistant prostate cancer. Cell Cycle.
2015;14(13):2142-8. doi: 10.1080/15384101.2015.1041689. PMID: 25927139; PMCID:
PMC4612397.
216: Zhang Z, Jin B, Jin Y, Huang S, Niu X, Mao Z, Xin D. PTTG1, A novel
androgen responsive gene is required for androgen-induced prostate cancer cell
growth and invasion. Exp Cell Res. 2017 Jan 1;350(1):1-8. doi:
10.1016/j.yexcr.2016.10.013. Epub 2016 Oct 15. PMID: 27756608.
217: Zhang Z, Lau J, Kuo HT, Zhang C, Colpo N, BÃ©nard F, Lin KS. Synthesis and
evaluation of <sup>18</sup>F-labeled CJ-042794 for imaging prostanoid EP4
receptor expression in cancer with positron emission tomography. Bioorg Med Chem
Lett. 2017 May 15;27(10):2094-2098. doi: 10.1016/j.bmcl.2017.03.078. Epub 2017
Mar 27. PMID: 28377057.
218: Zhang ZB, Ip SP, Cho WC, Hu Z, Huang YF, Luo DD, Xian YF, Lin ZX.
Evaluation of the effects of androgenic Chinese herbal medicines on androgen
receptors and tumor growth in experimental prostate cancer models. J
Ethnopharmacol. 2020 Oct 5;260:113058. doi: 10.1016/j.jep.2020.113058. Epub 2020
Jun 7. PMID: 32525068.
219: Zhang ZW, Yang ZM, Zheng YC, Chen ZD. Transgelin induces apoptosis of human
prostate LNCaP cells through its interaction with p53. Asian J Androl. 2010
Mar;12(2):186-95. doi: 10.1038/aja.2009.76. Epub 2010 Jan 25. PMID: 20098441;
PMCID: PMC3739090.
220: Zhang Z, Cui R, Li H, Li J. miR-500 promotes cell proliferation by directly
targetting LRP1B in prostate cancer. Biosci Rep. 2019 Apr 5;39(4):BSR20181854.
doi: 10.1042/BSR20181854. PMID: 30877185; PMCID: PMC6449515.
221: Zhang Z, Liu S, Ma H, Xiang X, Nie D, Hu P, Tang G. Propionic Acid-Based
PET Imaging of Prostate Cancer. Mol Imaging Biol. 2021 Dec;23(6):836-845. doi:
10.1007/s11307-021-01608-x. Epub 2021 Apr 19. PMID: 33876336.
222: Zhang ZH, Li J, Luo F, Wang YS. Clinical significance of SCCRO (DCUN1D1) in
prostate cancer and its proliferation-inhibiting effect on Lncap cells. Eur Rev
Med Pharmacol Sci. 2017 Oct;21(19):4283-4291. PMID: 29077169.
223: Zhang Y, Liu XX, Zhang B, Hu HY, Gong L. Antitumor effect of antisense ODC
adenovirus on human prostate cancer cells. Prostate Cancer Prostatic Dis.
2005;8(3):280-6. doi: 10.1038/sj.pcan.4500808. PMID: 16103892.
224: Zhang Y, Hamburger AW. Specificity and heregulin regulation of Ebp1 (ErbB3
binding protein 1) mediated repression of androgen receptor signalling. Br J
Cancer. 2005 Jan 17;92(1):140-6. doi: 10.1038/sj.bjc.6602257. PMID: 15583694;
PMCID: PMC2361729.
225: Zhang Y, Zippe CD, Van Lente F, Klein EA, Gupta MK. Combined nested reverse
transcription-PCR assay for prostate-specific antigen and prostate-specific
membrane antigen in detecting circulating prostatic cells. Clin Cancer Res. 1997
Jul;3(7):1215-20. PMID: 9815802.
226: Zhang Y, Wei Y, Jiang S, Dang Y, Yang Y, Zuo W, Zhu Q, Liu P, Gao Y, Lu S.
Traditional Chinese medicine CFF-1 exerts a potent anti-tumor immunity to hinder
tumor growth and metastasis in prostate cancer through EGFR/JAK1/STAT3 pathway
to inhibit PD-1/PD-L1 checkpoint signaling. Phytomedicine. 2022 May;99:153939.
doi: 10.1016/j.phymed.2022.153939. Epub 2022 Jan 14. PMID: 35172257.
227: Zhang Y, Ni J, Messing EM, Chang E, Yang CR, Yeh S. Vitamin E succinate
inhibits the function of androgen receptor and the expression of prostate-
specific antigen in prostate cancer cells. Proc Natl Acad Sci U S A. 2002 May
28;99(11):7408-13. doi: 10.1073/pnas.102014399. PMID: 12032296; PMCID:
PMC124244.
228: Zhang Y, Li Y. Long non-coding RNA NORAD contributes to the proliferation,
invasion and EMT progression of prostate cancer via the
miR-30a-5p/RAB11A/WNT/Î²-catenin pathway. Cancer Cell Int. 2020 Nov 27;20(1):571.
doi: 10.1186/s12935-020-01665-2. PMID: 33292272; PMCID: PMC7694907.
229: Zhang Y, Gc S, Patel SB, Liu Y, Paterson AJ, Kappes JC, Jiang J, Frank SJ.
Growth hormone (GH) receptor (GHR)-specific inhibition of GH-Induced signaling
by soluble IGF-1 receptor (sol IGF-1R). Mol Cell Endocrinol. 2019 Jul
15;492:110445. doi: 10.1016/j.mce.2019.05.004. Epub 2019 May 14. PMID: 31100495;
PMCID: PMC6613819.
230: Zhang Y, Ali TZ, Zhou H, D'Souza DR, Lu Y, Jaffe J, Liu Z, Passaniti A,
Hamburger AW. ErbB3 binding protein 1 represses metastasis-promoting gene
anterior gradient protein 2 in prostate cancer. Cancer Res. 2010 Jan
1;70(1):240-8. doi: 10.1158/0008-5472.CAN-09-2904. PMID: 20048076; PMCID:
PMC3724404.
231: Zhang Y, Linn D, Liu Z, Melamed J, Tavora F, Young CY, Burger AM, Hamburger
AW. EBP1, an ErbB3-binding protein, is decreased in prostate cancer and
implicated in hormone resistance. Mol Cancer Ther. 2008 Oct;7(10):3176-86. doi:
10.1158/1535-7163.MCT-08-0526. PMID: 18852121; PMCID: PMC2629587.
232: Zhang Y, Wang XW, Jelovac D, Nakanishi T, Yu MH, Akinmade D, Goloubeva O,
Ross DD, Brodie A, Hamburger AW. The ErbB3-binding protein Ebp1 suppresses
androgen receptor-mediated gene transcription and tumorigenesis of prostate
cancer cells. Proc Natl Acad Sci U S A. 2005 Jul 12;102(28):9890-5. doi:
10.1073/pnas.0503829102. Epub 2005 Jun 30. PMID: 15994225; PMCID: PMC1175001.
233: Zhang Y, Fondell JD, Wang Q, Xia X, Cheng A, Lu ML, Hamburger AW.
Repression of androgen receptor mediated transcription by the ErbB-3 binding
protein, Ebp1. Oncogene. 2002 Aug 15;21(36):5609-18. doi:
10.1038/sj.onc.1205638. PMID: 12165860.
234: Zhang YX, Kong CZ, Wang LH, Li JY, Liu XK, Xu B, Xu CL, Sun YH. Ursolic
acid overcomes Bcl-2-mediated resistance to apoptosis in prostate cancer cells
involving activation of JNK-induced Bcl-2 phosphorylation and degradation. J
Cell Biochem. 2010 Mar 1;109(4):764-73. doi: 10.1002/jcb.22455. PMID: 20052671.
235: Zhang Y, Song XL, Yu B, Foong LC, Shu Y, Mai CW, Hu J, Dong B, Xue W, Chua
CW. TP53 loss-of-function causes vulnerability to autophagy inhibition in
aggressive prostate cancer. Int J Urol. 2022 Sep;29(9):1085-1094. doi:
10.1111/iju.15021. Epub 2022 Aug 17. PMID: 35975690.
236: Zhang Y, Dong Y, Melkus MW, Yin S, Tang SN, Jiang P, Pramanik K, Wu W, Kim
S, Ye M, Hu H, Lu J, Jiang C. Role of P53-Senescence Induction in Suppression of
LNCaP Prostate Cancer Growth by Cardiotonic Compound Bufalin. Mol Cancer Ther.
2018 Nov;17(11):2341-2352. doi: 10.1158/1535-7163.MCT-17-1296. Epub 2018 Aug 30.
PMID: 30166403; PMCID: PMC6668018.
237: Zhang Y, Won SH, Jiang C, Lee HJ, Jeong SJ, Lee EO, Zhang J, Ye M, Kim SH,
LÃ¼ J. Tanshinones from Chinese medicinal herb Danshen (Salvia miltiorrhiza
Bunge) suppress prostate cancer growth and androgen receptor signaling. Pharm
Res. 2012 Jun;29(6):1595-608. doi: 10.1007/s11095-012-0670-3. Epub 2012 Jan 27.
PMID: 22281759.
238: Zhang Y, Shaik AA, Xing C, Chai Y, Li L, Zhang J, Zhang W, Kim SH, LÃ¼ J,
Jiang C. A synthetic decursin analog with increased in vivo stability suppresses
androgen receptor signaling in vitro and in vivo. Invest New Drugs. 2012
Oct;30(5):1820-9. doi: 10.1007/s10637-011-9738-x. Epub 2011 Aug 26. PMID:
21870073
239: Zhang Y, Kim KH, Zhang W, Guo Y, Kim SH, LÃ¼ J. Galbanic acid decreases
androgen receptor abundance and signaling and induces G1 arrest in prostate
cancer cells. Int J Cancer. 2012 Jan 1;130(1):200-12. doi: 10.1002/ijc.25993.
Epub 2011 May 9. PMID: 21328348; PMCID: PMC3137900.
240: Zhang Y, Ma Y, Lu HP, Zhou XF, Xie Y, Gao JH, Liang CS. [Effects of anti-
gene and antisense therapeutics on human prostate cancer xenograft in nude
mice]. Zhonghua Yi Xue Za Zhi. 2008 Jul 29;88(29):2073-6. Chinese. PMID:
19080439
241: Zhang Y, Ma Y, Lu HP, Gao JH, Liang CS, Liu CZ, Zou JT, Wang HQ. Inhibition
of human prostate cancer xenograft growth by 125I labeled triple-helix forming
oligonucleotide directed against androgen receptor. Chin Med J (Engl). 2008 Nov
20;121(22):2284-9. PMID: 19080333.
242: Zhang Y, Hao T, Zhang H, Wei P, Li X. [Over-expression of miR-151a-3p
inhibits proliferation and migration of PC-3 prostate cancer cells]. Xi Bao Yu
Fen Zi Mian Yi Xue Za Zhi. 2018 Mar;34(3):247-252. Chinese. PMID: 29773107.
243: Zhang Y, Wang LN, Lin YN, Xing YX, Shi Y, Zhao J, Chen WW, Han B. The novel
long noncoding RNA LOC283070 is involved in the transition of LNCaP cells into
androgen-independent cells via its interaction with PHB2. Asian J Androl. 2018
Sep-Oct;20(5):511-517. doi: 10.4103/aja.aja_36_18. PMID: 29956684; PMCID:
PMC6116685.
244: Zhang Y, Cabarcas SM, Zheng JI, Sun L, Mathews LA, Zhang X, Lin H, Farrar
WL. Cryptotanshinone targets tumor-initiating cells through down-regulation of
stemness genes expression. Oncol Lett. 2016 Jun;11(6):3803-3812. doi:
10.3892/ol.2016.4444. Epub 2016 Apr 15. PMID: 27313698; PMCID: PMC4888080.
245: Zhang Y, Guo Z, Du T, Chen J, Wang W, Xu K, Lin T, Huang H. Prostate
specific membrane antigen (PSMA): a novel modulator of p38 for proliferation,
migration, and survival in prostate cancer cells. Prostate. 2013
Jun;73(8):835-41. doi: 10.1002/pros.22627. Epub 2012 Dec 19. Erratum in:
Prostate. 2021 Feb;81(2):142-143. doi: 10.1002/pros.24093. PMID: 23255296.
246: Zhang Y, Yu J, Unni E, Shao TC, Nan B, Snabboon T, Kasper S, Andriani F,
Denner L, Marcelli M. Monogene and polygene therapy for the treatment of
experimental prostate cancers by use of apoptotic genes bax and bad driven by
the prostate-specific promoter ARR(2)PB. Hum Gene Ther. 2002 Nov
20;13(17):2051-64. doi: 10.1089/10430340260395901. PMID: 12490000.
247: Zhang Y, Seeram NP, Lee R, Feng L, Heber D. Isolation and identification of
strawberry phenolics with antioxidant and human cancer cell antiproliferative
properties. J Agric Food Chem. 2008 Feb 13;56(3):670-5. doi: 10.1021/jf071989c.
Epub 2008 Jan 23. PMID: 18211028.
248: Zhang Y, Wu ZM, Lei BH, Lu ZJ, Zhu QY, Xu FS, Zhang MS, Liu P. [Chinese
medicinal compound CFF-1 induces the apoptosis and cycle-arrest of prostate
cancer cells via the PI3K/AKT/FOXO1 signaling pathway]. Zhonghua Nan Ke Xue.
2017 Sep;23(9):828-837. Chinese. PMID: 29726666.
249: Zhang X, Lu Z, Ren X, Chen X, Zhou X, Zhou X, Zhang T, Liu Y, Wang S, Qin
C. Genetic comprehension of organophosphate flame retardants, an emerging threat
to prostate cancer. Ecotoxicol Environ Saf. 2021 Oct 15;223:112589. doi:
10.1016/j.ecoenv.2021.112589. Epub 2021 Aug 3. PMID: 34358932.
250: Zhang X, Xu W, Qian H, Zhu W, Zhang R. Mesenchymal stem cells modified to
express lentivirus TNF-Î± Tumstatin(45-132) inhibit the growth of prostate
cancer. J Cell Mol Med. 2011 Feb;15(2):433-44. doi:
10.1111/j.1582-4934.2009.00920.x. PMID: 19799647; PMCID: PMC3822807.
251: Zhang X, Wu H, Dobson JR, Browne G, Hong D, Akech J, Languino LR, Stein GS,
Lian JB. Expression of the IL-11 Gene in Metastatic Cells Is Supported by
Runx2-Smad and Runx2-cJun Complexes Induced by TGFÎ²1. J Cell Biochem. 2015
Sep;116(9):2098-108. doi: 10.1002/jcb.25167. PMID: 25808168; PMCID: PMC4515199.
252: Zhang X, Pan Y, Fu H, Zhang J. microRNA-205 and microRNA-338-3p Reduces
Cell Apoptosis in Prostate Carcinoma Tissue and LNCaP Prostate Carcinoma Cells
by Directly Targeting the B-Cell Lymphoma 2 (Bcl-2) Gene. Med Sci Monit. 2019
Feb 11;25:1122-1132. doi: 10.12659/MSM.912148. PMID: 30741252; PMCID:
PMC6380162.
253: Zhang XQ, Kondrikov D, Yuan TC, Lin FF, Hansen J, Lin MF. Receptor protein
tyrosine phosphatase alpha signaling is involved in androgen depletion-induced
neuroendocrine differentiation of androgen-sensitive LNCaP human prostate cancer
cells. Oncogene. 2003 Oct 2;22(43):6704-16. doi: 10.1038/sj.onc.1206764. PMID:
14555984
254: Zhang X, Wang Q, Neil B, Chen X. Effect of lycopene on androgen receptor
and prostate-specific antigen velocity. Chin Med J (Engl). 2010
Aug;123(16):2231-6. PMID: 20819671.
255: Zhang X, Yeung ED, Wang J, Panzhinskiy EE, Tong C, Li W, Li J.
Isoliquiritigenin, a natural anti-oxidant, selectively inhibits the
proliferation of prostate cancer cells. Clin Exp Pharmacol Physiol. 2010
Aug;37(8):841-7. doi: 10.1111/j.1440-1681.2010.05395.x. Epub 2010 Apr 26. PMID:
20456427
256: Zhang X, Wang H, Wang H, Xiao F, Seth P, Xu W, Jia Q, Wu C, Yang Y, Wang L.
SUMO-Specific Cysteine Protease 1 Promotes Epithelial Mesenchymal Transition of
Prostate Cancer Cells via Regulating SMAD4 deSUMOylation. Int J Mol Sci. 2017
Apr 12;18(4):808. doi: 10.3390/ijms18040808. PMID: 28417919; PMCID: PMC5412392.
257: Zhang X, Li W, Olumi AF. Low-dose 12-O-tetradecanoylphorbol-13-acetate
enhances tumor necrosis factor related apoptosis-inducing ligand induced
apoptosis in prostate cancer cells. Clin Cancer Res. 2007 Dec 1;13(23):7181-90.
doi: 10.1158/1078-0432.CCR-07-1133. PMID: 18056199.
258: Zhang X, Jin TG, Yang H, DeWolf WC, Khosravi-Far R, Olumi AF. Persistent
c-FLIP(L) expression is necessary and sufficient to maintain resistance to tumor
necrosis factor-related apoptosis-inducing ligand-mediated apoptosis in prostate
cancer. Cancer Res. 2004 Oct 1;64(19):7086-91. doi:
10.1158/0008-5472.CAN-04-1498. PMID: 15466204.
259: Zhang X, Zhang T, Yang K, Zhang M, Wang K. miR-486-5p suppresses prostate
cancer metastasis by targeting Snail and regulating epithelial-mesenchymal
transition. Onco Targets Ther. 2016 Nov 8;9:6909-6914. doi: 10.2147/OTT.S117338.
PMID: 27877055; PMCID: PMC5108614.
260: Zhang X, Tang Z, Qi L, Chen H, Luo Q. [Screening of membrane antigen
differentially expressed in androgen-dependent prostate cancer and androgen-
independent prostate cancer]. Zhong Nan Da Xue Xue Bao Yi Xue Ban. 2012
Aug;37(8):817-23. Chinese. doi: 10.3969/j.issn.1672-7347.2012.08.010. PMID:
22954909
261: Zhang XY, Guo ZQ, Ji SQ, Zhang M, Jiang N, Li XS, Zhou LQ. Small
interfering RNA targeting HMGN5 induces apoptosis via modulation of a
mitochondrial pathway and Bcl-2 family proteins in prostate cancer cells. Asian
J Androl. 2012 May;14(3):487-92. doi: 10.1038/aja.2012.18. Epub 2012 Apr 16.
PMID: 22504871; PMCID: PMC3720167.
262: Zhang X, Hu X, Mu S, Zhan Y, An Q, Liu Z, Huang X. [Retracted]
Apogossypolone inhibits the proliferation of LNCaP cells inÂ vitro and inÂ vivo.
Mol Med Rep. 2018 May;17(5):6927. doi: 10.3892/mmr.2018.8586. Epub 2018 Feb 8.
PMID: 29436677; PMCID: PMC5928651.
263: Zhang X, Hu X, Mu S, Zhan Y, An Q, Liu Z, Huang X. Apogossypolone inhibits
the proliferation of LNCaP cells in vitro and in vivo. Mol Med Rep. 2014
Sep;10(3):1184-94. doi: 10.3892/mmr.2014.2379. Epub 2014 Jul 14. Retraction in:
Mol Med Rep. 2018 May;17(5):6927. doi: 10.3892/mmr.2018.8586. PMID: 25060748;
PMCID: PMC4121422.
264: Zhang X, Wang D, Liu B, Jin X, Wang X, Pan J, Tu W, Shao Y. IMP3
accelerates the progression of prostate cancer through inhibiting PTEN
expression in a SMURF1-dependent way. J Exp Clin Cancer Res. 2020 Sep
16;39(1):190. doi: 10.1186/s13046-020-01657-0. Retraction in: J Exp Clin Cancer
Res. 2023 Jan 17;42(1):24. doi: 10.1186/s13046-023-02599-z. PMID: 32938489;
PMCID: PMC7493339.
265: Zhang X, Ma Y, Wei H, Li B, Xiao F, Yang J, Yue Q, Yang A, Hao X. A
prostate-specific antigen-dependent fusion polypeptide inhibits growth of
prostate cancer cells in vitro and in vivo. Am J Cancer Res. 2016 May
1;6(5):1053-65. PMID: 27293998; PMCID: PMC4889719.
266: Zhang XQ, Huang XF, Hu XB, Zhan YH, An QX, Yang SM, Xia AJ, Yi J, Chen R,
Mu SJ, Wu DC. Apogossypolone, a novel inhibitor of antiapoptotic Bcl-2 family
proteins, induces autophagy of PC-3 and LNCaP prostate cancer cells in vitro.
Asian J Androl. 2010 Sep;12(5):697-708. doi: 10.1038/aja.2010.57. Epub 2010 Jul
26. PMID: 20657602; PMCID: PMC3739319.
267: Zhang XQ, Lee MS, Zelivianski S, Lin MF. Characterization of a prostate-
specific tyrosine phosphatase by mutagenesis and expression in human prostate
cancer cells. J Biol Chem. 2001 Jan 26;276(4):2544-50. doi:
10.1074/jbc.M006661200. Epub 2000 Nov 6. PMID: 11067847.
268: Zhang W, Fan Y, Zhang Y, Feng Y, Luo Y, Zhou X, Chen Z, Wang C, Lu T, Tang
F, Chen Y, Li H, Jiao Y. Discovery of novel biphenyl derivatives as androgen
receptor degraders for the treatment of enzalutamide-resistant prostate cancer.
Bioorg Chem. 2024 Jul;148:107433. doi: 10.1016/j.bioorg.2024.107433. Epub 2024
May 7. PMID: 38754311.
269: Zhang W, Zhang C, Narayani N, Du C, Balaji KC. Nuclear translocation of
apoptosis inducing factor is associated with cisplatin induced apoptosis in
LNCaP prostate cancer cells. Cancer Lett. 2007 Sep 18;255(1):127-34. doi:
10.1016/j.canlet.2007.04.006. Epub 2007 Jun 7. PMID: 17560018.
270: Zhang W, Chen T, Yang P, Li X, Zhu D, Su Z, Yang X, Jin R, Lan T, Guo H.
Total flavonoids of Litchi chinensis Sonn. seed inhibit prostate cancer growth
in bone by regulating the bone microenvironment via inactivation of the HGFR/NF-
ÎºB signaling pathway. J Ethnopharmacol. 2024 Jan 30;319(Pt 3):117327. doi:
10.1016/j.jep.2023.117327. Epub 2023 Oct 21. PMID: 37871755.
271: Zhang W, Liu WK, Che CT. Polyhydroxylated steroids and other constituents
of the soft coral Nephthea chabroli. Chem Pharm Bull (Tokyo). 2003
Aug;51(8):1009-11. doi: 10.1248/cpb.51.1009. PMID: 12913248.
272: Zhang TY, Yang JL, Huo BJ. RETRACTED: Effect of overexpression of hypoxia-
inducible factor-1Î± induced by hyperoxia inÂ vivo in LNCaP tumors on tumor growth
rate [APJTM 8/10 (2015) 813-820]. Asian Pac J Trop Med. 2016 Sep;9(9):924. doi:
10.1016/j.apjtm.2016.08.002. PMID: 27633312.
273: Zhang TY, Yang JL, Huo BJ. Effect of overexpression of hypoxia-inducible
factor-1Î± induced by hyperoxia inÂ vivo in LNCaP tumors on tumor growth rate.
Asian Pac J Trop Med. 2015 Oct;8(10):813-20. doi: 10.1016/j.apjtm.2015.09.007.
Epub 2015 Sep 25. Retraction in: Asian Pac J Trop Med. 2016 Sep;9(9):924. doi:
10.1016/j.apjtm.2016.08.002. PMID: 26522296.
274: Zhang S, Hsieh ML, Zhu W, Klee GG, Tindall DJ, Young CY. Interactive
effects of triiodothyronine and androgens on prostate cell growth and gene
expression. Endocrinology. 1999 Apr;140(4):1665-71. doi:
10.1210/endo.140.4.6666. PMID: 10098501.
275: Zhang S, Murtha PE, Young CY. Defining a functional androgen responsive
element in the 5' far upstream flanking region of the prostate-specific antigen
gene. Biochem Biophys Res Commun. 1997 Feb 24;231(3):784-8. doi:
10.1006/bbrc.1997.6197. PMID: 9070893.
276: Zhang S, Li H, Shen C, Cao F, Kang S. HP1Î± promotes the progression of
prostate cancer. Mol Biol Rep. 2023 May;50(5):4459-4468. doi:
10.1007/s11033-023-08373-w. Epub 2023 Apr 4. PMID: 37014569.
277: Zhang S, Mo M, Lv M, Xia W, Liu K, Yu G, Yu J, Xu G, Zeng X, Cheng S, Xu B,
Luo H, Meng X. Design, synthesis and bioevaluation of novel
trifluoromethylquinoline derivatives as tubulin polymerization inhibitors.
Future Med Chem. 2023 Nov;15(21):1967-1986. doi: 10.4155/fmc-2023-0151. Epub
2023 Nov 8. PMID: 37937524.
278: Zhang S, Zhang L, Yu M, Luo D, Chen S, Liu W, Zhang Y, Zhang L, Zhao T.
Essential oils of <i>Zingiber officinale</i>: Chemical composition, <i>in
vivo</i> alleviation effects on TPA induced ear swelling in mice and <i>in
vitro</i> bioactivities. Front Nutr. 2022 Oct 24;9:1043175. doi:
10.3389/fnut.2022.1043175. PMID: 36352904; PMCID: PMC9639606.
279: Zhang S, Yu J, Sun BF, Hou GZ, Yu ZJ, Luo H. MicroRNA-92a Targets SERTAD3
and Regulates the Growth, Invasion, and Migration of Prostate Cancer Cells via
the P53 Pathway. Onco Targets Ther. 2020 Jun 12;13:5495-5514. doi:
10.2147/OTT.S249168. PMID: 32606766; PMCID: PMC7298502.
280: Zhang S, Li LH, Qiao HM, Yang X, Chen L, Luo XH. Regulation of the
Antioxidant Response by MyoD Transcriptional Coactivator in Castration-resistant
Prostate Cancer Cells. Urology. 2019 Jan;123:296.e9-296.e18. doi:
10.1016/j.urology.2018.04.028. Epub 2018 May 3. PMID: 29730257.
281: Zhang S, Vue B, Huang M, Zhang X, Lee T, Chen G, Zhang Q, Zheng S, Wang G,
Chen QH. 3-O-Alkyl-2,3-dehydrosilibinins: Two synthetic approaches and in vitro
effects toward prostate cancer cells. Bioorg Med Chem Lett. 2016 Jul
15;26(14):3226-3231. doi: 10.1016/j.bmcl.2016.05.069. Epub 2016 May 24. PMID:
27261177; PMCID: PMC4927305.
282: Zhang S, Rong P, Chen Q, Wang W. Suppressor of activator protein-1
regulated by interferon expression in prostate cancer tissues and cells. Life
Sci. 2019 Sep 1;232:116626. doi: 10.1016/j.lfs.2019.116626. Epub 2019 Jul 2.
PMID: 31276688.
283: Zhang S, Gu J, Yang NS, Kao C, Gardner TA, Eble JN, Cheng L. Relative
promoter strengths in four human prostate cancer cell lines evaluated by
particle bombardment-mediated gene transfer. Prostate. 2002 Jun 1;51(4):286-92.
doi: 10.1002/pros.10081. PMID: 11987157.
284: Zhang SQ, Zhang GQ, Zhang L. Correlation between methylation of the
E-Cadherin gene and malignancy of prostate cancer. Genet Mol Res. 2016 Jul
14;15(2). doi: 10.4238/gmr.15028046. PMID: 27420993.
285: Zhang R, Wu M, Cao T, Luo K, Huang F, Zhang R, Huang Z, Zhou J, Wang Y, Zhu
S. Identification of the gossypol derivatives as androgen receptor inhibitor.
Bioorg Med Chem Lett. 2022 Nov 1;75:128952. doi: 10.1016/j.bmcl.2022.128952.
Epub 2022 Aug 26. PMID: 36031018.
286: Zhang Q, Liu S, Parajuli KR, Zhang W, Zhang K, Mo Z, Liu J, Chen Z, Yang S,
Wang AR, Myers L, You Z. Interleukin-17 promotes prostate cancer via
MMP7-induced epithelial-to-mesenchymal transition. Oncogene. 2017 Feb
2;36(5):687-699. doi: 10.1038/onc.2016.240. Epub 2016 Jul 4. PMID: 27375020;
PMCID: PMC5213194.
287: Zhang Q, Zhou XM, Wei SZ, Cui DS, Deng KL, Liang G, Luo Y, Luo B, Liang XJ.
STAT3 as a target for sensitizing prostate cancer cells to irradiation. J Radiat
Res. 2022 Mar 17;63(2):174-182. doi: 10.1093/jrr/rrab117. PMID: 34970978; PMCID:
PMC8944309.
288: Zhang Q, Zhang C, Yang X, Yang B, Wang J, Kang Y, Wang Z, Li D, Huang G, Ma
Z, Sun X, Cai J, Tao G, Dai S, Mao W, Ma J. Berberine inhibits the expression of
hypoxia induction factor-1alpha and increases the radiosensitivity of prostate
cancer. Diagn Pathol. 2014 May 27;9:98. doi: 10.1186/1746-1596-9-98. PMID:
24886405; PMCID: PMC4051149.
289: Zhang Q, Haleem R, Cai X, Wang Z. Identification and characterization of a
novel testosterone-regulated prominin-like gene in the rat ventral prostate.
Endocrinology. 2002 Dec;143(12):4788-96. doi: 10.1210/en.2002-220522. PMID:
12446606
290: Zhang Q, Zhou W, Kundu S, Jang TL, Yang X, Pins M, Smith N, Jovanovic B,
Xin D, Liang L, Guo Y, Lee C. The leader sequence triggers and enhances several
functions of clusterin and is instrumental in the progression of human prostate
cancer in vivo and in vitro. BJU Int. 2006 Aug;98(2):452-60. doi:
10.1111/j.1464-410X.2006.06263.x. PMID: 16879694.
291: Zhang Q, Rubenstein JN, Jang TL, Pins M, Javonovic B, Yang X, Kim SJ, Park
I, Lee C. Insensitivity to transforming growth factor-beta results from promoter
methylation of cognate receptors in human prostate cancer cells (LNCaP). Mol
Endocrinol. 2005 Sep;19(9):2390-9. doi: 10.1210/me.2005-0096. Epub 2005 May 19.
PMID: 15905358.
292: Zhang P, Tillmans LS, Thibodeau SN, Wang L. Single-Nucleotide Polymorphisms
Sequencing Identifies Candidate Functional Variants at Prostate Cancer Risk
Loci. Genes (Basel). 2019 Jul 18;10(7):547. doi: 10.3390/genes10070547. PMID:
31323811; PMCID: PMC6678189.
293: Zhang P, Zeng H, Wei Q, Lu Y, Li X, Wang J, Zhao F, Li H. Improved effects
of a double suicide gene system on prostate cancer cells by targeted regulation
of prostate-specific membrane antigen promoter and enhancer. Int J Urol. 2008
May;15(5):442-8. doi: 10.1111/j.1442-2042.2008.02034.x. PMID: 18452463.
294: Zhang P, He X, Tan J, Zhou X, Zou L. Î²-arrestin2 mediates Î²-2 adrenergic
receptor signaling inducing prostate cancer cell progression. Oncol Rep. 2011
Dec;26(6):1471-7. doi: 10.3892/or.2011.1417. Epub 2011 Aug 10. PMID: 21833475.
295: Zhang P, Bi C, Schmitt SM, Li X, Fan Y, Zhang N, Dou QP. Metal-based
2,3-indolinedione derivatives as proteasome inhibitors and inducers of apoptosis
in human cancer cells. Int J Mol Med. 2014 Sep;34(3):870-9. doi:
10.3892/ijmm.2014.1838. Epub 2014 Jul 8. PMID: 25017797; PMCID: PMC4121346.
296: Zhang NY, Hou DY, Hu XJ, Liang JX, Wang MD, Song ZZ, Yi L, Wang ZJ, An HW,
Xu W, Wang H. Nano Proteolysis Targeting Chimeras (PROTACs) with Anti-Hook
Effect for Tumor Therapy. Angew Chem Int Ed Engl. 2023 Sep 11;62(37):e202308049.
doi: 10.1002/anie.202308049. Epub 2023 Aug 4. PMID: 37486792.
297: Zhang N, Su P, Li X, Xi J, Li X, Xu L. Downregulated KrÃ¼ppelâ€‘like factorÂ 4
expression is associated with the aggressiveness of prostate cancer. Oncol Rep.
2019 Mar;41(3):1789-1796. doi: 10.3892/or.2019.6975. Epub 2019 Jan 22. PMID:
30747213
298: Zhang N, Baran A, Valioglu F, Teng L, Atalar MN, Keskin C, Wang XX,
HatipoÄŸlu A, Baran MF, Abdelsalam AH, Arslan S, Necip A, KaradaÄŸ M, Alma MH,
Eftekhari A, Beilerli A. Antioxidant, AChE inhibitory, and anticancer effects of
Verbascum thapsus extract. Cell Mol Biol (Noisy-le-grand). 2023 Dec
20;69(14):211-216. doi: 10.14715/cmb/2023.69.14.35. PMID: 38279434.
299: Zhang M, Mukherjee N, Bermudez RS, Latham DE, Delaney MA, Zietman AL,
Shipley WU, Chakravarti A. Adenovirus-mediated inhibition of survivin expression
sensitizes human prostate cancer cells to paclitaxel in vitro and in vivo.
Prostate. 2005 Aug 1;64(3):293-302. doi: 10.1002/pros.20263. PMID: 15754318.
300: Zhang M, Latham DE, Delaney MA, Chakravarti A. Survivin mediates resistance
to antiandrogen therapy in prostate cancer. Oncogene. 2005 Apr 7;24(15):2474-82.
doi: 10.1038/sj.onc.1208490. PMID: 15735703.
301: Zhang M, Altuwaijri S, Yeh S. RRR-alpha-tocopheryl succinate inhibits human
prostate cancer cell invasiveness. Oncogene. 2004 Apr 15;23(17):3080-8. doi:
10.1038/sj.onc.1207435. PMID: 15048090.
302: Zhang M, Li X, Fan Z, Zhao J, Liu S, Zhang M, Li H, Goscinski MA, Fan H,
Suo Z. High SRPX2 protein expression predicts unfavorable clinical outcome in
patients with prostate cancer. Onco Targets Ther. 2018 May 28;11:3149-3157. doi:
10.2147/OTT.S158820. PMID: 29881288; PMCID: PMC5983007.
303: Zhang M, Lai Y, Vasquez JL, James DI, Smith KM, Waddell ID, Ogilvie DJ, Liu
Y, Agoulnik IU. Androgen Receptor and Poly(ADP-ribose) Glycohydrolase Inhibition
Increases Efficiency of Androgen Ablation in Prostate Cancer Cells. Sci Rep.
2020 Mar 2;10(1):3836. doi: 10.1038/s41598-020-60849-y. PMID: 32123273; PMCID:
PMC7052214.
304: Zhang M, Fang X, Liu H, Wang S, Yang D. Blockade of AKT activation in
prostate cancer cells with a small molecule inhibitor,
9-chloro-2-methylellipticinium acetate (CMEP). Biochem Pharmacol. 2007 Jan
1;73(1):15-24. doi: 10.1016/j.bcp.2006.07.034. Epub 2006 Sep 1. PMID: 16950208.
305: Zhang L, Guo F, Gao X, Wu Y. Golgi phosphoproteinÂ 3 expression predicts
poor prognosis in patients with prostate cancer undergoing radical
prostatectomy. Mol Med Rep. 2015 Jul;12(1):1298-304. doi: 10.3892/mmr.2015.3455.
Epub 2015 Mar 9. PMID: 25760033.
306: Zhang LY, Wu YL, Gao XH, Guo F. Mitochondrial protein cyclophilin-D-
mediated programmed necrosis attributes to berberine-induced cytotoxicity in
cultured prostate cancer cells. Biochem Biophys Res Commun. 2014 Jul
18;450(1):697-703. doi: 10.1016/j.bbrc.2014.06.039. Epub 2014 Jun 16. PMID:
24946211
307: Zhang L, Davis JS, Zelivianski S, Lin FF, Schutte R, Davis TL, Hauke R,
Batra SK, Lin MF. Suppression of ErbB-2 in androgen-independent human prostate
cancer cells enhances cytotoxic effect by gemcitabine in an androgen-reduced
environment. Cancer Lett. 2009 Nov 18;285(1):58-65. doi:
10.1016/j.canlet.2009.04.041. Epub 2009 May 24. PMID: 19467571; PMCID:
PMC2780578.
308: Zhang L, Hu X, Chen J, Fu G. Impact of E6-associated protein on the
proliferation and invasion of prostate cancer cells in bone metastasis. Int J
Clin Exp Pathol. 2015 Jun 1;8(6):6571-5. PMID: 26261538; PMCID: PMC4525872.
309: Zhang L, Yang S, Chen X, Stauffer S, Yu F, Lele SM, Fu K, Datta K, Palermo
N, Chen Y, Dong J. The hippo pathway effector YAP regulates motility, invasion,
and castration-resistant growth of prostate cancer cells. Mol Cell Biol. 2015
Apr;35(8):1350-62. doi: 10.1128/MCB.00102-15. Epub 2015 Feb 2. PMID: 25645929;
PMCID: PMC4372700.
310: Zhang L, Jiao M, Li L, Wu D, Wu K, Li X, Zhu G, Dang Q, Wang X, Hsieh JT,
He D. Tumorspheres derived from prostate cancer cells possess chemoresistant and
cancer stem cell properties. J Cancer Res Clin Oncol. 2012 Apr;138(4):675-86.
doi: 10.1007/s00432-011-1146-2. Epub 2012 Jan 12. PMID: 22237455.
311: Zhang LL, Li L, Wu DP, Fan JH, Li X, Wu KJ, Wang XY, He DL. A novel anti-
cancer effect of genistein: reversal of epithelial mesenchymal transition in
prostate cancer cells. Acta Pharmacol Sin. 2008 Sep;29(9):1060-8. doi:
10.1111/j.1745-7254.2008.00831.x. PMID: 18718175.
312: Zhang LL, He DL, Li X, Li L, Zhu GD, Wang XY. [Type IV collagenase
expression in human prostate carcinoma cell lines with different metastasis
potentials]. Zhonghua Nan Ke Xue. 2006 Oct;12(10):913-6. Chinese. PMID:
17121023
313: Zhang L, Pattanayak A, Li W, Ko HK, Fowler G, Gordon R, Bergan R. A
Multifunctional Therapy Approach for Cancer: Targeting Raf1- Mediated Inhibition
of Cell Motility, Growth, and Interaction with the Microenvironment. Mol Cancer
Ther. 2020 Jan;19(1):39-51. doi: 10.1158/1535-7163.MCT-19-0222. Epub 2019 Oct 3.
PMID: 31582531.
314: Zhang LS, Chen QC, Zong HT, Xia Q. Exosome miRNA-203 promotes M1 macrophage
polarization and inhibits prostate cancer tumor progression. Mol Cell Biochem.
2023 Oct 9. doi: 10.1007/s11010-023-04854-5. Epub ahead of print. PMID:
37812348
315: Zhang L, Barritt GJ. Evidence that TRPM8 is an androgen-dependent Ca2+
channel required for the survival of prostate cancer cells. Cancer Res. 2004 Nov
15;64(22):8365-73. doi: 10.1158/0008-5472.CAN-04-2146. PMID: 15548706.
316: Zhang L, Brereton HM, Hahn M, Froscio M, Tilley WD, Brown MP, Barritt GJ.
Expression of Drosophila Ca2+ permeable transient receptor potential-like
channel protein in a prostate cancer cell line decreases cell survival. Cancer
Gene Ther. 2003 Aug;10(8):611-25. doi: 10.1038/sj.cgt.7700608. PMID: 12872143.
317: Zhang LQ, Mei YF, Wadell G. Human adenovirus serotypes 4 and 11 show higher
binding affinity and infectivity for endothelial and carcinoma cell lines than
serotype 5. J Gen Virol. 2003 Mar;84(Pt 3):687-695. doi: 10.1099/vir.0.18666-0.
PMID: 12604821.
318: Zhang L, Yang Z, Chen D, Huang Z, Li Y, Lan X, Su P, Pan W, Zhou W, Zheng
X, Du Z. Variation on Composition and Bioactivity of Essential Oils of Four
Common Curcuma Herbs. Chem Biodivers. 2017 Nov;14(11). doi:
10.1002/cbdv.201700280. Epub 2017 Nov 23. PMID: 28795782.
319: Zhang L, Yang Z, Huang Z, Zhao M, Li P, Zhou W, Zhang K, Zheng X, Lin L,
Tang J, Fang Y, Du Z. Variation in Essential Oil and Bioactive Compounds of
Curcuma kwangsiensis Collected from Natural Habitats. Chem Biodivers. 2017
Jul;14(7). doi: 10.1002/cbdv.201700020. Epub 2017 Jun 15. PMID: 28398606.
320: Zhang K, Liu X, Samuel Ravi SOA, Ramachandran A, Aziz Ibrahim IA, M Nassir
A, Yao J. Synthesis of silver nanoparticles (AgNPs) from leaf extract of
<i>Salvia miltiorrhiza</i> and its anticancer potential in human prostate cancer
LNCaPÂ cell lines. Artif Cells Nanomed Biotechnol. 2019 Dec;47(1):2846-2854. doi:
10.1080/21691401.2019.1638792. PMID: 31299869.
321: Zhang K, Hu S, Wu J, Chen L, Lu J, Wang X, Liu X, Zhou B, Yen Y.
Overexpression of RRM2 decreases thrombspondin-1 and increases VEGF production
in human cancer cells in vitro and in vivo: implication of RRM2 in angiogenesis.
Mol Cancer. 2009 Feb 28;8:11. doi: 10.1186/1476-4598-8-11. PMID: 19250552;
PMCID: PMC2662784.
322: Zhang K, Yin W, Ma L, Liu Z, Li Q. HSPB8 facilitates prostate cancer
progression via activating the JAK/STAT3 signaling pathway. Biochem Cell Biol.
2023 Feb 1;101(1):1-11. doi: 10.1139/bcb-2022-0205. Epub 2022 Nov 1. PMID:
36318825
323: Zhang KX, Moussavi M, Kim C, Chow E, Chen IS, Fazli L, Jia W, Rennie PS.
Lentiviruses with trastuzumab bound to their envelopes can target and kill
prostate cancer cells. Cancer Gene Ther. 2009 Nov;16(11):820-31. doi:
10.1038/cgt.2009.28. Epub 2009 Apr 17. PMID: 19373278.
324: Zhang J, Johnston G, Stebler B, Keller ET. Hydrogen peroxide activates
NFkappaB and the interleukin-6 promoter through NFkappaB-inducing kinase.
Antioxid Redox Signal. 2001 Jun;3(3):493-504. doi: 10.1089/15230860152409121.
PMID: 11491660.
325: Zhang J, Thomas TZ, Kasper S, Matusik RJ. A small composite probasin
promoter confers high levels of prostate-specific gene expression through
regulation by androgens and glucocorticoids in vitro and in vivo. Endocrinology.
2000 Dec;141(12):4698-710. doi: 10.1210/endo.141.12.7837. PMID: 11108285.
326: Zhang J, Jung K, Lein M, Kristiansen G, Rudolph B, Hauptmann S, Schnorr D,
Loening SA, Lichtinghagen R. Differential expression of matrix
metalloproteinases and their tissue inhibitors in human primary cultured
prostatic cells and malignant prostate cell lines. Prostate. 2002 Jan
1;50(1):38-45. doi: 10.1002/pros.10030. PMID: 11757034.
327: Zhang J, Wang X, Wang Y, Peng R, Lin Z, Wang Y, Hu B, Wang J, Shi G. Low
expression of microRNA-30c promotes prostate cancer cells invasion involved in
downregulation of KRAS protein. Oncol Lett. 2017 Jul;14(1):363-368. doi:
10.3892/ol.2017.6163. Epub 2017 May 12. PMID: 28693177; PMCID: PMC5494817.
328: Zhang J, Hsu B A JC, Kinseth B A MA, Bjeldanes LF, Firestone GL.
Indole-3-carbinol induces a G1 cell cycle arrest and inhibits prostate-specific
antigen production in human LNCaP prostate carcinoma cells. Cancer. 2003 Dec
1;98(11):2511-20. doi: 10.1002/cncr.11844. PMID: 14635088.
329: Zhang J, Wang J, Luan T, Zuo Y, Chen J, Zhang H, Ye Z, Wang H, Hai B.
Deubiquitinase USP9X regulates the invasion of prostate cancer cells by
regulating the ERK pathway and mitochondrial dynamics. Oncol Rep. 2019
Jun;41(6):3292-3304. doi: 10.3892/or.2019.7131. Epub 2019 Apr 18. PMID:
31002345; PMCID: PMC6489063.
330: Zhang J, Ding X, Peng K, Jia Z, Yang J. Identification of biomarkers for
immunotherapy response in prostate cancer and potential drugs to alleviate
immunosuppression. Aging (Albany NY). 2022 Jun 8;14(11):4839-4857. doi:
10.18632/aging.204115. Epub 2022 Jun 8. PMID: 35680563; PMCID: PMC9217695.
331: Zhang J, Lipinski RJ, Gipp JJ, Shaw AK, Bushman W. Hedgehog pathway
responsiveness correlates with the presence of primary cilia on prostate stromal
cells. BMC Dev Biol. 2009 Oct 7;9:50. doi: 10.1186/1471-213X-9-50. PMID:
19811645; PMCID: PMC2767347.
332: Zhang J, Lipinski R, Shaw A, Gipp J, Bushman W. Lack of demonstrable
autocrine hedgehog signaling in human prostate cancer cell lines. J Urol. 2007
Mar;177(3):1179-85. doi: 10.1016/j.juro.2006.10.032. PMID: 17296441.
333: Zhang JS, Gong A, Cheville JC, Smith DI, Young CY. AGR2, an androgen-
inducible secretory protein overexpressed in prostate cancer. Genes Chromosomes
Cancer. 2005 Jul;43(3):249-59. doi: 10.1002/gcc.20188. PMID: 15834940.
334: Zhang J, Fu Y, Li G, Lakowicz JR, Zhao RY. Fluorescent metal nanoshell and
CK19 detection on single cell image. Biochem Biophys Res Commun. 2011 Sep
16;413(1):53-7. doi: 10.1016/j.bbrc.2011.08.042. Epub 2011 Aug 17. PMID:
21867692; PMCID: PMC3387485.
335: Zhang J, Kuang Y, Wang Y, Xu Q, Ren Q. Notch-4 silencing inhibits prostate
cancer growth and EMT via the NF-ÎºB pathway. Apoptosis. 2017 Jun;22(6):877-884.
doi: 10.1007/s10495-017-1368-0. PMID: 28374086.
336: Zhang J, Li Q, Zhang S, Xu Q, Wang T. Lgr4 promotes prostate tumorigenesis
through the Jmjd2a/AR signaling pathway. Exp Cell Res. 2016 Nov 15;349(1):77-84.
doi: 10.1016/j.yexcr.2016.09.023. Epub 2016 Oct 12. PMID: 27743893.
337: Zhang J, Gao N, Kasper S, Reid K, Nelson C, Matusik RJ. An androgen-
dependent upstream enhancer is essential for high levels of probasin gene
expression. Endocrinology. 2004 Jan;145(1):134-48. doi: 10.1210/en.2003-0568.
Epub 2003 Sep 18. PMID: 14500578.
338: Zhang JL, Xu W, Zhou ZR, Li J, Jiang LL, Zhang XX, Jiang RW. Antineoplastic
Constituents from the Chemical Diversified Extract of Radix puerariae. Chem
Biodivers. 2019 Jan;16(1):e1800408. doi: 10.1002/cbdv.201800408. Epub 2018 Dec
28. PMID: 30452120.
339: Zhang JL, Tian HY, Li J, Jin L, Luo C, Ye WC, Jiang RW. Steroids with
inhibitory activity against the prostate cancer cells and chemical diversity of
marine alga Tydemania expeditionis. Fitoterapia. 2012 Jul;83(5):973-8. doi:
10.1016/j.fitote.2012.04.019. Epub 2012 Apr 27. PMID: 22561913.
340: Zhang JF, Yan XM, Lan B, Lei YR, Li XH, Gao S, Guo YF, Guo F. Molecular
mechanisms of synergistic induction of apoptosis by the combination therapy with
hyperthermia and cisplatin in prostate cancer cells. Biochem Biophys Res Commun.
2016 Oct 14;479(2):159-165. doi: 10.1016/j.bbrc.2016.08.060. Epub 2016 Aug 11.
PMID: 27524236.
341: Zhang J, Yao Y, Li H, Ye S. miR-28-3p inhibits prostate cancer cell
proliferation, migration and invasion, and promotes apoptosis by targeting ARF6.
Exp Ther Med. 2021 Nov;22(5):1205. doi: 10.3892/etm.2021.10639. Epub 2021 Aug
24. PMID: 34584550; PMCID: PMC8422405.
342: Zhang J, Ramesh N, Chen Y, Li Y, Dilley J, Working P, Yu DC. Identification
of human uroplakin II promoter and its use in the construction of CG8840, a
urothelium-specific adenovirus variant that eliminates established bladder
tumors in combination with docetaxel. Cancer Res. 2002 Jul 1;62(13):3743-50.
PMID: 12097284.
343: Zhang H, Chen N, Wang X, Gao B, Ling M, Chen G, Wu Z, Li Y, Zhong W, Pan B.
[Identification and validation of hub genes in prostate cancer progression based
on weighted gene co-expression network analysis]. Nan Fang Yi Ke Da Xue Xue Bao.
2021 Nov 20;41(11):1631-1640. Chinese. doi:
10.12122/j.issn.1673-4254.2021.11.06. PMID: 34916188; PMCID: PMC8685695.
344: Zhang H, Liu S, Cai Z, Dong W, Ye J, Cai Z, Han Z, Liang Y, Zhuo Y, Luo Y,
Zhu X, Deng Y, Zhang Y, Liu R, Feng Y, Lai J, Zhou R, Tan H, Zhong W. Down-
regulation of ACACA suppresses the malignant progression of Prostate Cancer
through inhibiting mitochondrial potential. J Cancer. 2021 Jan 1;12(1):232-243.
doi: 10.7150/jca.49560. PMID: 33391420; PMCID: PMC7738814.
345: Zhang H, Zhang Y, Duan HO, Kirley SD, Lin SX, McDougal WS, Xiao H, Wu CL.
TIP30 is associated with progression and metastasis of prostate cancer. Int J
Cancer. 2008 Aug 15;123(4):810-6. doi: 10.1002/ijc.23638. PMID: 18528861.
346: Zhang H, Wang J, Pang B, Liang RX, Li S, Huang PT, Wang R, Chung LW, Zhau
HE, Huang C, Zhou JG. PC-1/PrLZ contributes to malignant progression in prostate
cancer. Cancer Res. 2007 Sep 15;67(18):8906-13. doi:
10.1158/0008-5472.CAN-06-4214. PMID: 17875733.
347: Zhang H, Wan LC, Wang J, Zhou JG, Huang CF. [Effect of PC-1 gene expression
on migration ability of prostate cancer cells]. Ai Zheng. 2005 Sep;24(9):1043-7.
Chinese. PMID: 16159422.
348: Zhang H, Song T, Yang Y, Fu C, Li J. Exploring the Interaction Mechanism
Between Cyclopeptide DC3 and Androgen Receptor Using Molecular Dynamics
Simulations and Free Energy Calculations. Front Chem. 2018 Apr 19;6:119. doi:
10.3389/fchem.2018.00119. PMID: 29755968; PMCID: PMC5932393.
349: Zhang HN, Yu CX, Zhang PJ, Chen WW, Jiang AL, Kong F, Deng JT, Zhang JY,
Young CY. Curcumin downregulates homeobox gene NKX3.1 in prostate cancer cell
LNCaP. Acta Pharmacol Sin. 2007 Mar;28(3):423-30. doi:
10.1111/j.1745-7254.2007.00501.x. PMID: 17303007.
350: Zhang HT, Zhang D, Zha ZG, Hu CD. Transcriptional activation of PRMT5 by
NF-Y is required for cell growth and negatively regulated by the PKC/c-Fos
signaling in prostate cancer cells. Biochim Biophys Acta. 2014
Nov;1839(11):1330-40. doi: 10.1016/j.bbagrm.2014.09.015. Epub 2014 Oct 2. PMID:
25281873; PMCID: PMC4252817.
351: Zhang H, Xiao K, Zhao G, Li H, Cui J. [Knock-down of leucine-rich
pentatricopeptide repeat containing(LRPPRC) promotes apoptosis of hormone
resistant prostate cancer cells]. Xi Bao Yu Fen Zi Mian Yi Xue Za Zhi. 2019
May;35(5):419-424. Chinese. PMID: 31223111.
352: Zhang H, Qi S, Zhang T, Wang A, Liu R, Guo J, Wang Y, Xu Y. miR-188-5p
inhibits tumour growth and metastasis in prostate cancer by repressing LAPTM4B
expression. Oncotarget. 2015 Mar 20;6(8):6092-104. doi:
10.18632/oncotarget.3341. PMID: 25714029; PMCID: PMC4467424.
353: Zhang H, Fan Z, Tan GT, Chai HB, Pezzuto JM, Sun H, Fong HH.
Pseudoirroratin A, a new cytotoxic ent-kaurene diterpene from Isodon pseudo-
irrorata. J Nat Prod. 2002 Feb;65(2):215-7. doi: 10.1021/np010420h. PMID:
11858760
354: Zhang HJ, Ma C, Nguyen VH, Nguyen MC, Tan GT, Santarsiero BD, Mesecar AD,
Soejarto DD, Pezzuto JM, Fong HH. Miliusanes, a class of cytotoxic agents from
Miliusa sinensis. J Med Chem. 2006 Jan 26;49(2):693-708. doi: 10.1021/jm0509492.
PMID: 16420055.
355: Zhang HJ, Sydara K, Tan GT, Ma C, Southavong B, Soejarto DD, Pezzuto JM,
Fong HH. Bioactive constituents from Asparagus cochinchinensis. J Nat Prod. 2004
Feb;67(2):194-200. doi: 10.1021/np030370b. PMID: 14987058.
356: Zhang H, Chen N, Deng Z, Mai Y, Deng L, Chen G, Li Y, Pan B, Zhong W.
Suppression of ANT2 by miR-137 Inhibits Prostate Tumorigenesis. Front Genet.
2021 Sep 3;12:687236. doi: 10.3389/fgene.2021.687236. PMID: 34539732; PMCID:
PMC8448070.
357: Zhang H, Shao Q, Wang W, Zhang J, Zhang Z, Liu Y, Yang Y. Characterization
of Compounds with Tumor-Cell Proliferation Inhibition Activity from Mushroom
(Phellinus baumii) Mycelia Produced by Solid-State Fermentation. Molecules. 2017
Apr 27;22(5):698. doi: 10.3390/molecules22050698. PMID: 28448441; PMCID:
PMC6154627.
358: Zhang H, Fang J, Yao D, Wu Y, Ip C, Dong Y. Activation of FOXO1 is critical
for the anticancer effect of methylseleninic acid in prostate cancer cells.
Prostate. 2010 Sep 1;70(12):1265-73. doi: 10.1002/pros.21162. PMID: 20623629;
PMCID: PMC4665985.
359: Zhang H, Dong Y, Zhao H, Brooks JD, Hawthorn L, Nowak N, Marshall JR, Gao
AC, Ip C. Microarray Data Mining for Potential Selenium Targets in
Chemoprevention of Prostate Cancer. Cancer Genomics Proteomics. 2005
Apr;2(2):97-114. PMID: 18548127; PMCID: PMC2424238.
360: Zhang H, Wu Y, Malewicz B, Lu J, Li S, Marshall J, Ip C, Dong Y. Augmented
suppression of androgen receptor signaling by a combination of alpha-tocopheryl
succinate and methylseleninic acid. Cancer. 2006 Dec 15;107(12):2942-8. doi:
10.1002/cncr.22345. PMID: 17120196; PMCID: PMC2365714.
361: Zhang G, Liu X, Li J, Ledet E, Alvarez X, Qi Y, Fu X, Sartor O, Dong Y,
Zhang H. Androgen receptor splice variants circumvent AR blockade by
microtubule-targeting agents. Oncotarget. 2015 Sep 15;6(27):23358-71. doi:
10.18632/oncotarget.4396. PMID: 26160840; PMCID: PMC4695123.
362: Zhang G, Zhao Y, Liu Y, Kao LP, Wang X, Skerry B, Li Z. FOXA1 defines
cancer cell specificity. Sci Adv. 2016 Mar 18;2(3):e1501473. doi:
10.1126/sciadv.1501473. PMID: 27034986; PMCID: PMC4803482.
363: Zhang F, Wang F, Li W, Liang L, Sang X. The toxicity mechanism of glabridin
in prostate cancer cells is involved in reactive oxygen species-dependent
PI3K/Akt pathway: Integrated utilization of bioinformatic analysis and in vitro
test validation. Environ Toxicol. 2022 Dec;37(12):2937-2946. doi:
10.1002/tox.23649. Epub 2022 Aug 27. PMID: 36029289.
364: Zhang F, Shan L, Liu Y, Neville D, Woo JH, Chen Y, Korotcov A, Lin S, Huang
S, Sridhar R, Liang W, Wang PC. An anti-PSMA bivalent immunotoxin exhibits
specificity and efficacy for prostate cancer imaging and therapy. Adv Healthc
Mater. 2013 May;2(5):736-44. doi: 10.1002/adhm.201200254. Epub 2012 Nov 22.
PMID: 23184611; PMCID: PMC3741670.
365: Zhang D, He D, Xue Y, Wang R, Wu K, Xie H, Zeng J, Wang X, Zhau HE, Chung
LW, Chang LS, Li L. PrLZ protects prostate cancer cells from apoptosis induced
by androgen deprivation via the activation of Stat3/Bcl-2 pathway. Cancer Res.
2011 Mar 15;71(6):2193-202. doi: 10.1158/0008-5472.CAN-10-1791. Epub 2011 Mar 8.
Erratum in: Cancer Res. 2019 Dec 1;79(23):6054. doi:
10.1158/0008-5472.CAN-19-3162. PMID: 21385902; PMCID: PMC3680512.
366: Zhang D, Li L, Zhang LL, Xue Y, Wang XY, He DL. [Impact of PrLZ
overexpression on invasion of prostate cancer LNCaP cells in vitro]. Ai Zheng.
2009 May;28(5):483-6. Chinese. PMID: 19624875.
367: Zhang D, Liu H, Yang B, Hu J, Cheng Y. L-securinine inhibits cell growth
and metastasis of human androgen-independent prostate cancer DU145 cells via
regulating mitochondrial and AGTR1/MEK/ERK/STAT3/PAX2 apoptotic pathways. Biosci
Rep. 2019 May 10;39(5):BSR20190469. doi: 10.1042/BSR20190469. PMID: 30975734;
PMCID: PMC6509055.
368: Zhang D, Fang C, Li H, Lu C, Huang J, Pan J, Yang Z, Liang E, Liu Z, Zhou
X, Xin Z, Chen Y, Cai Q. Long ncRNA MALAT1 promotes cell proliferation,
migration, and invasion in prostate cancer via sponging miR-145. Transl Androl
Urol. 2021 Jun;10(6):2307-2319. doi: 10.21037/tau-20-1526. PMID: 34295718;
PMCID: PMC8261405.
369: Zhang DY, Lou HY, Chen C, Liu HF, Ni Zhang, Deng CY, Li JY, Pan WD.
Cipacinerasins A-K, structurally diverse limonoids from Cipadessa baccifera.
Phytochemistry. 2022 Aug;200:113186. doi: 10.1016/j.phytochem.2022.113186. Epub
2022 Apr 30. PMID: 35500784.
370: Zhang D, Asnake S, Zhang J, Olsson PE, Zhao G. Discovery of novel
5-methyl-1H-pyrazole derivatives as potential antiprostate cancer agents:
Design, synthesis, molecular modeling, and biological evaluation. Chem Biol Drug
Des. 2018 Jun;91(6):1113-1124. doi: 10.1111/cbdd.13173. Epub 2018 Mar 1. PMID:
29388326
371: Zhang C, Soori M, Miles FL, Sikes RA, Carson DD, Chung LW, Farach-Carson
MC. Paracrine factors produced by bone marrow stromal cells induce apoptosis and
neuroendocrine differentiation in prostate cancer cells. Prostate. 2011 Feb
1;71(2):157-67. doi: 10.1002/pros.21231. PMID: 20665531; PMCID: PMC2972389.
372: Zhang C, Yu H, Bai X, Zhou X, Feng Z, Li Y, Peng X, Mei Y, Li L, Gou X,
Deng Y, Chen G. MiR-15b-3p weakens bicalutamide sensitivity in prostate cancer
via targeting KLF2 to suppress ferroptosis. J Cancer. 2024 Mar
2;15(8):2306-2317. doi: 10.7150/jca.92379. PMID: 38495481; PMCID: PMC10937263.
373: Zhang C, Kallakury BV, Ross JS, Mewani RR, Sheehan CE, Sakabe I, Luta G,
Kumar D, Yadavalli S, Starr J, Sreenath TL, Srivastava S, Pollard HB, Eidelman
O, Srivastava M, Kasid UN. The significance of TNFAIP8 in prostate cancer
response to radiation and docetaxel and disease recurrence. Int J Cancer. 2013
Jul;133(1):31-42. doi: 10.1002/ijc.27996. Epub 2013 Jan 10. PMID: 23280553;
PMCID: PMC3620960.
374: Zhang CR, Dissanayake AA, KevseroÄŸlu K, Nair MG. Evaluation of coriander
spice as a functional food by using in vitro bioassays. Food Chem. 2015 Jan
15;167:24-9. doi: 10.1016/j.foodchem.2014.06.120. Epub 2014 Jul 5. PMID:
25148954
375: Zhang C, Shu L, Kim H, Khor TO, Wu R, Li W, Kong AN. Phenethyl
isothiocyanate (PEITC) suppresses prostate cancer cell invasion epigenetically
through regulating microRNA-194. Mol Nutr Food Res. 2016 Jun;60(6):1427-36. doi:
10.1002/mnfr.201500918. Epub 2016 May 17. PMID: 26820911; PMCID: PMC5495185.
376: Zhang C, Li P, Wen Y, Feng G, Liu Y, Zhang Y, Xu Y, Zhang Z. The promotion
on cell growth of androgen-dependent prostate cancer by antimony via mimicking
androgen activity. Toxicol Lett. 2018 May 15;288:136-142. doi:
10.1016/j.toxlet.2018.02.021. Epub 2018 Feb 17. PMID: 29462692.
377: Zhang B, Liu C, Yang Z, Zhang S, Hu X, Li B, Mao M, Wang X, Li Z, Ma S,
Zhang S, Qin C. Discovery of <b>BWA-522</b>, a First-in-Class and Orally
Bioavailable PROTAC Degrader of the Androgen Receptor Targeting N-Terminal
Domain for the Treatment of Prostate Cancer. J Med Chem. 2023 Aug
24;66(16):11158-11186. doi: 10.1021/acs.jmedchem.3c00585. Epub 2023 Aug 9. PMID:
37556600
378: Zhang BK, Moran AM, Bailey CG, Rasko JEJ, Holst J, Wang Q. EGF-activated
PI3K/Akt signalling coordinates leucine uptake by regulating LAT3 expression in
prostate cancer. Cell Commun Signal. 2019 Jul 25;17(1):83. doi:
10.1186/s12964-019-0400-0. PMID: 31345230; PMCID: PMC6659227.
379: Zhang B, Suer S, Livak F, Adediran S, Vemula A, Khan MA, Ning Y, Hussain A.
Telomere and microtubule targeting in treatment-sensitive and treatment-
resistant human prostate cancer cells. Mol Pharmacol. 2012 Aug;82(2):310-21.
doi: 10.1124/mol.111.076752. Epub 2012 May 14. PMID: 22584221.
380: Zhang BY, Li YF, Lai Y, Li YS, Chen ZJ. [Effect of compound Chinese
traditional medicine PC-SPES II in inhibiting proliferation of human prostate
cancer cell LNCaP and on expressions of AR and PSA]. Zhongguo Zhong Yao Za Zhi.
2015 Mar;40(5):950-6. Chinese. PMID: 26087562.
381: Zhang A, Hitomi M, Bar-Shain N, Dalimov Z, Ellis L, Velpula KK, Fraizer GC,
Gourdie RG, Lathia JD. Connexin 43 expression is associated with increased
malignancy in prostate cancer cell lines and functions to promote migration.
Oncotarget. 2015 May 10;6(13):11640-51. doi: 10.18632/oncotarget.3449. PMID:
25960544; PMCID: PMC4484482.
382: Zhang AL, Russell PJ, Knittel T, Milross C. Paclitaxel enhanced radiation
sensitization for the suppression of human prostate cancer tumor growth via a
p53 independent pathway. Prostate. 2007 Nov 1;67(15):1630-40. doi:
10.1002/pros.20638. PMID: 17823933.
383: Zhang A, Zhang J, Kaipainen A, Lucas JM, Yang H. Long non-coding RNA: A
newly deciphered "code" in prostate cancer. Cancer Lett. 2016 Jun
1;375(2):323-330. doi: 10.1016/j.canlet.2016.03.003. Epub 2016 Mar 7. PMID:
26965999
384: Zhai X, Han Q, Shan Z, Qu X, Guo L, Zhou Y. Dual specificity phosphatase 6
suppresses the growth and metastasis of prostate cancer cells. Mol Med Rep. 2014
Dec;10(6):3052-8. doi: 10.3892/mmr.2014.2575. Epub 2014 Sep 18. PMID: 25241655.
385: Zhai XQ, Meng FM, Hu SF, Sun P, Xu W. Mechanism of LncRNA ROR promoting
prostate cancer by regulating Akt. Eur Rev Med Pharmacol Sci. 2019
Mar;23(5):1969-1977. doi: 10.26355/eurrev_201903_17235. Retraction in: Eur Rev
Med Pharmacol Sci. 2021 Mar;25(5):2155. doi: 10.26355/eurrev_202103_25195. PMID:
30915739
386: Zerp SF, Vens C, Floot B, Verheij M, van Triest B. NADâº depletion by APO866
in combination with radiation in a prostate cancer model, results from an in
vitro and in vivo study. Radiother Oncol. 2014 Feb;110(2):348-54. doi:
10.1016/j.radonc.2013.10.039. Epub 2014 Jan 8. PMID: 24412016.
387: Zerbini LF, Wang Y, Cho JY, Libermann TA. Constitutive activation of
nuclear factor kappaB p50/p65 and Fra-1 and JunD is essential for deregulated
interleukin 6 expression in prostate cancer. Cancer Res. 2003 May
1;63(9):2206-15. PMID: 12727841.
388: Zeng Y, Kakehi Y, Nouh MA, Tsunemori H, Sugimoto M, Wu XX. Gene expression
profiles of lysophosphatidic acid-related molecules in the prostate: relevance
to prostate cancer and benign hyperplasia. Prostate. 2009 Feb 15;69(3):283-92.
doi: 10.1002/pros.20879. PMID: 19025891.
389: Zeng Y, Opeskin K, Goad J, Williams ED. Tumor-induced activation of
lymphatic endothelial cells via vascular endothelial growth factor receptor-2 is
critical for prostate cancer lymphatic metastasis. Cancer Res. 2006 Oct
1;66(19):9566-75. doi: 10.1158/0008-5472.CAN-06-1488. PMID: 17018613.
390: Zeng X, Hu Z, Wang Z, Tao J, Lu T, Yang C, Lee B, Ye Z. Upregulation of
RASGRP3 expression in prostate cancer correlates with aggressive capabilities
and predicts biochemical recurrence after radical prostatectomy. Prostate Cancer
Prostatic Dis. 2014 Jun;17(2):119-25. doi: 10.1038/pcan.2013.51. Epub 2014 Jan
14. PMID: 24418912; PMCID: PMC4020276.
391: Zeng T, Zhu L, Liao M, Zhuo W, Yang S, Wu W, Wang D. Knockdown of PYCR1
inhibits cell proliferation and colony formation via cell cycle arrest and
apoptosis in prostate cancer. Med Oncol. 2017 Feb;34(2):27. doi:
10.1007/s12032-016-0870-5. Epub 2017 Jan 11. PMID: 28078560.
392: Zeng Q, Liu J, Wu Q, Song R, Miao W, Ma Y, Yang H. Long Non-Coding RNA
AC008972.1 as a Novel Therapeutic Target for Prostate Cancer. Cancer Biother
Radiopharm. 2024 May;39(4):291-305. doi: 10.1089/cbr.2022.0031. Epub 2022 Sep 9.
PMID: 36094409.
393: Zeng J, Liu W, Fan YZ, He DL, Li L. PrLZ increases prostate cancer
docetaxel resistance by inhibiting LKB1/AMPK-mediated autophagy. Theranostics.
2018 Jan 1;8(1):109-123. doi: 10.7150/thno.20356. PMID: 29290796; PMCID:
PMC5743463.
394: Zeng H, Ortiz A, Shen PF, Cheng CJ, Lee YC, Yu G, Lin SC, Creighton CJ, Yu-
Lee LY, Lin SH. Angiomotin regulates prostate cancer cell proliferation by
signaling through the Hippo-YAP pathway. Oncotarget. 2017 Feb
7;8(6):10145-10160. doi: 10.18632/oncotarget.14358. PMID: 28052036; PMCID:
PMC5354648.
395: Zeng H, Wei Q, Huang R, Chen N, Dong Q, Yang Y, Zhou Q. Recombinant
adenovirus mediated prostate-specific enzyme pro-drug gene therapy regulated by
prostate-specific membrane antigen (PSMA) enhancer/promoter. J Androl. 2007 Nov-
Dec;28(6):827-35. doi: 10.2164/jandrol.107.002519. Epub 2007 May 23. PMID:
17522418
396: Zeng H, Liao YC, Wang F, Wu Q, Yang YR. [Constructing recombinant plasmid
with prostate-specific membrane antigen promoter and reverse enhancer and
comparing the transcription activity of enhancers in different directions].
Sichuan Da Xue Xue Bao Yi Xue Ban. 2005 Nov;36(6):782-5. Chinese. PMID:
16334552
397: Zeng H, Li H, Liao YC, Li X, Wu Q, Yang YR. [The construction of
recombinant plasmid with prostate-specific membrane antigen promoter controlling
reporter gene expression]. Sichuan Da Xue Xue Bao Yi Xue Ban. 2005
Mar;36(2):169-71. Chinese. PMID: 15807257.
398: Zeng H, Wu Q, Li H, Wei Q, Lu Y, Li X, Wang F, Zhao F, Ding Z, Yang Y.
Construction of prostate-specific expressed recombinant plasmids with high
transcriptional activity of prostate-specific membrane antigen (PSMA)
promoter/enhancer. J Androl. 2005 Mar-Apr;26(2):215-21. doi:
10.1002/j.1939-4640.2005.tb01088.x. PMID: 15713827.
399: Å½enata O, PanÃ¡Äek A, KvÃ­tek L, Vrzal R. The impact of graphene oxide on
androgen receptor signalling in prostate cancer cells. Chemosphere. 2021
Apr;269:128759. doi: 10.1016/j.chemosphere.2020.128759. Epub 2020 Oct 30. PMID:
33153849
400: Zenata O, Dvorak Z, Vrzal R. Mycophenolate Mofetil induces c-Jun-N-terminal
kinase expression in 22Rv1 cells: an impact on androgen receptor signaling. J
Cancer. 2018 Apr 27;9(11):1915-1924. doi: 10.7150/jca.23648. PMID: 29896275;
PMCID: PMC5995952.
401: Zellweger T, Kiyama S, Chi K, Miyake H, Adomat H, Skov K, Gleave ME.
Overexpression of the cytoprotective protein clusterin decreases
radiosensitivity in the human LNCaP prostate tumour model. BJU Int. 2003
Sep;92(4):463-9. doi: 10.1046/j.1464-410x.2003.04349.x. PMID: 12930442.
402: Zellweger T, Chi K, Miyake H, Adomat H, Kiyama S, Skov K, Gleave ME.
Enhanced radiation sensitivity in prostate cancer by inhibition of the cell
survival protein clusterin. Clin Cancer Res. 2002 Oct;8(10):3276-84. PMID:
12374699
403: Zelivianski S, Verni M, Moore C, Kondrikov D, Taylor R, Lin MF.
Multipathways for transdifferentiation of human prostate cancer cells into
neuroendocrine-like phenotype. Biochim Biophys Acta. 2001 May
28;1539(1-2):28-43. doi: 10.1016/s0167-4889(01)00087-8. PMID: 11389966.
404: Zelivianski S, Dean J, Madhavan D, Lin FF, Lin MF. Expression of receptor
protein tyrosine phosphatase alpha mRNA in human prostate cancer cell lines. Mol
Cell Biochem. 2000 May;208(1-2):11-8. doi: 10.1023/a:1007010304194. PMID:
10939623
405: Zelivianski S, Larson C, Seberger J, Taylor R, Lin M. Expression of human
prostatic acid phosphatase gene is regulated by upstream negative and positive
elements. Biochim Biophys Acta. 2000 Apr 25;1491(1-3):123-32. doi:
10.1016/s0167-4781(00)00037-3. PMID: 10760575.
406: Zelivianski S, Comeau D, Lin MF. Cloning and analysis of the promoter
activity of the human prostatic acid phosphatase gene. Biochem Biophys Res
Commun. 1998 Apr 7;245(1):108-12. doi: 10.1006/bbrc.1998.8386. PMID: 9535792.
407: Zelivianski S, Glowacki R, Lin MF. Transcriptional activation of the human
prostatic acid phosphatase gene by NF-kappaB via a novel hexanucleotide-binding
site. Nucleic Acids Res. 2004 Jul 7;32(12):3566-80. doi: 10.1093/nar/gkh677.
PMID: 15240830; PMCID: PMC484168.
408: Zelivianski S, Spellman M, Kellerman M, Kakitelashvilli V, Zhou XW, Lugo E,
Lee MS, Taylor R, Davis TL, Hauke R, Lin MF. ERK inhibitor PD98059 enhances
docetaxel-induced apoptosis of androgen-independent human prostate cancer cells.
Int J Cancer. 2003 Nov 10;107(3):478-85. doi: 10.1002/ijc.11413. PMID: 14506750.
409: Zekri A, Ghaffari SH, Ghanizadeh-Vesali S, Yaghmaie M, Salmaninejad A,
Alimoghaddam K, Modarressi MH, Ghavamzadeh A. AZD1152-HQPA induces growth arrest
and apoptosis in androgen-dependent prostate cancer cell line (LNCaP) via
producing aneugenic micronuclei and polyploidy. Tumour Biol. 2015
Feb;36(2):623-32. doi: 10.1007/s13277-014-2664-8. Epub 2014 Oct 3. PMID:
25277659
410: Zeglis BM, Davis CB, Aggeler R, Kang HC, Chen A, Agnew BJ, Lewis JS.
Enzyme-mediated methodology for the site-specific radiolabeling of antibodies
based on catalyst-free click chemistry. Bioconjug Chem. 2013 Jun
19;24(6):1057-67. doi: 10.1021/bc400122c. Epub 2013 May 30. PMID: 23688208;
PMCID: PMC3714844.
411: Zeglis BM, Pillarsetty N, Divilov V, Blasberg RA, Lewis JS. The synthesis
and evaluation of N1-(4-(2-[18F]-fluoroethyl)phenyl)-N8-hydroxyoctanediamide
([18F]-FESAHA), a PET radiotracer designed for the delineation of histone
deacetylase expression in cancer. Nucl Med Biol. 2011 Jul;38(5):683-96. doi:
10.1016/j.nucmedbio.2010.12.008. Epub 2011 Mar 3. PMID: 21718944; PMCID:
PMC3145497.
412: Zegarra-Moro OL, Schmidt LJ, Huang H, Tindall DJ. Disruption of androgen
receptor function inhibits proliferation of androgen-refractory prostate cancer
cells. Cancer Res. 2002 Feb 15;62(4):1008-13. PMID: 11861374.
413: Zayzafoon M, Abdulkadir SA, McDonald JM. Notch signaling and ERK activation
are important for the osteomimetic properties of prostate cancer bone metastatic
cell lines. J Biol Chem. 2004 Jan 30;279(5):3662-70. doi:
10.1074/jbc.M308158200. Epub 2003 Nov 5. PMID: 14602722.
414: Zaslau S, Sparks S, Riggs D, Jackson B, Kandzari SJ. Pentosan polysulfate
(Elmiron): in vitro effects on prostate cancer cells regarding cell growth and
vascular endothelial growth factor production. Am J Surg. 2006 Nov;192(5):640-3.
doi: 10.1016/j.amjsurg.2006.08.008. PMID: 17071199.
415: Zarmouh NO, Messeha SS, Mateeva N, Gangapuram M, Flowers K, Eyunni SVK,
Zhang W, Redda KK, Soliman KFA. The Antiproliferative Effects of Flavonoid MAO
Inhibitors on Prostate Cancer Cells. Molecules. 2020 May 11;25(9):2257. doi:
10.3390/molecules25092257. PMID: 32403270; PMCID: PMC7249060.
416: Zare M, Farhadi A, Zare F, Dehbidi GR, Zarghampoor F, Ahmadi MKB, Behbahani
AB. Genetically engineered E. coli invade epithelial cells and transfer their
genetic cargo into the cells: an approach to a gene delivery system. Biotechnol
Lett. 2023 Jul;45(7):861-871. doi: 10.1007/s10529-023-03387-7. Epub 2023 May 11.
PMID: 37166604.
417: Zare H, Rajabibazl M, Rasooli I, Ebrahimizadeh W, Bakherad H, Ardakani LS,
Gargari SL. Production of nanobodies against prostate-specific membrane antigen
(PSMA) recognizing LnCaP cells. Int J Biol Markers. 2014 Jun 25;29(2):e169-79.
doi: 10.5301/jbm.5000063. PMID: 24425321.
418: Zarei Shandiz S, Assaran Darban R, Javid H, Ghahremanloo A, Hashemy SI. The
effect of SP/NK1R on expression and activity of glutaredoxin and thioredoxin
proteins in prostate cancer cells. Naunyn Schmiedebergs Arch Pharmacol. 2024 Feb
9. doi: 10.1007/s00210-024-02996-x. Epub ahead of print. PMID: 38334824.
419: Zarandi M, Cai R, Kovacs M, Popovics P, Szalontay L, Cui T, Sha W,
Jaszberenyi M, Varga J, Zhang X, Block NL, Rick FG, Halmos G, Schally AV.
Synthesis and structure-activity studies on novel analogs of human growth
hormone releasing hormone (GHRH) with enhanced inhibitory activities on tumor
growth. Peptides. 2017 Mar;89:60-70. doi: 10.1016/j.peptides.2017.01.009. Epub
2017 Jan 24. PMID: 28130121.
420: Zappavigna S, Abate M, Cossu AM, Lusa S, Campani V, Scotti L, Luce A,
Yousif AM, Merlino F, Grieco P, De Rosa G, Caraglia M. Urotensin-II-Targeted
Liposomes as a New Drug Delivery System towards Prostate and Colon Cancer Cells.
J Oncol. 2019 Dec 17;2019:9293560. doi: 10.1155/2019/9293560. PMID: 31929800;
PMCID: PMC6942863.
421: Zapata PD, Ropero RM, Valencia AM, Buscail L, LÃ³pez JI, MartÃ­n-Orozco RM,
Prieto JC, Angulo J, Susini C, LÃ³pez-Ruiz P, ColÃ¡s B. Autocrine regulation of
human prostate carcinoma cell proliferation by somatostatin through the
modulation of the SH2 domain containing protein tyrosine phosphatase (SHP)-1. J
Clin Endocrinol Metab. 2002 Feb;87(2):915-26. doi: 10.1210/jcem.87.2.8194. PMID:
11836342
422: Zang M, Guo X, Chen M. The role of microRNA-572 in the proliferation and
chemotherapeutic treatment of prostate cancer. J Int Med Res. 2021
May;49(5):3000605211014363. doi: 10.1177/03000605211014363. PMID: 34044640;
PMCID: PMC8168039.
423: Zaman N, Giannopoulos PN, Chowdhury S, Bonneil E, Thibault P, Wang E,
Trifiro M, Paliouras M. Proteomic-coupled-network analysis of T877A-androgen
receptor interactomes can predict clinical prostate cancer outcomes between
White (non-Hispanic) and African-American groups. PLoS One. 2014 Nov
19;9(11):e113190. doi: 10.1371/journal.pone.0113190. PMID: 25409505; PMCID:
PMC4237393.
424: Zaman MS, Chen Y, Deng G, Shahryari V, Suh SO, Saini S, Majid S, Liu J,
Khatri G, Tanaka Y, Dahiya R. The functional significance of microRNA-145 in
prostate cancer. Br J Cancer. 2010 Jul 13;103(2):256-64. doi:
10.1038/sj.bjc.6605742. Epub 2010 Jun 29. Erratum in: Br J Cancer. 2011 Mar
1;104(5):892. PMID: 20588276; PMCID: PMC2906737.
425: Zaidman BZ, Wasser SP, Nevo E, Mahajna J. Androgen receptor-dependent and
#NAME?
cancer cells. Int J Oncol. 2007 Oct;31(4):959-67. PMID: 17786330.
426: Zaidman BZ, Wasser SP, Nevo E, Mahajna J. Coprinus comatus and Ganoderma
lucidum interfere with androgen receptor function in LNCaP prostate cancer
cells. Mol Biol Rep. 2008 Jun;35(2):107-17. doi: 10.1007/s11033-007-9059-5. Epub
2007 Mar 13. PMID: 17431821.
427: Zaia A, Fraizer GC, Piantanelli L, Saunders GF. Transcriptional regulation
of the androgen signaling pathway by the Wilms' tumor suppressor gene WT1.
Anticancer Res. 2001 Jan-Feb;21(1A):1-10. PMID: 11299720.
428: Zahri S, Razavi SM, Moatamed Z. Antioxidant activity and cytotoxic effect
of aviprin and aviprin-3â€³-O-D-glucopyranoside on LNCaP and HeLa cell lines. Nat
Prod Res. 2012;26(6):540-7. doi: 10.1080/14786419.2010.529442. Epub 2011 Jun 30.
PMID: 21714729.
429: Zafari J, Abbasinia H, Gharehyazi H, Javani Jouni F, Jamali S, Razzaghi M.
Evaluation of Biological Activity of Different Wavelengths of Low-Level Laser
Therapy on the Cancer Prostate Cell Line Compared With Cisplatin. J Lasers Med
Sci. 2021 May 1;12:e17. doi: 10.34172/jlms.2021.17. PMID: 34733740; PMCID:
PMC8558701.
430: Zafari J, Javani Jouni F, Jamali S, Marzoghi S, Zadehmodarres S, Razzaghi
M. The effect of cisplatin-low-level laser therapy on cell viability and death
of LNCaP prostate cancer cell line. Lasers Med Sci. 2022 Mar;37(2):1283-1288.
doi: 10.1007/s10103-021-03386-y. Epub 2021 Aug 10. PMID: 34374882.
431: Zadvornyi T, Lukianova N, Borikun T, Gogol S, Virych P, Lykhova O, Chekhun
V. EXPRESSION OF OSTEOPONTIN AND OSTEONECTIN IN BREAST AND PROSTATE CANCER CELLS
WITH DIFFERENT SENSITIVITY TO DOXORUBICIN. Exp Oncol. 2022 Aug;44(2):107-112.
doi: 10.32471/exp-oncology.2312-8852.vol-44-no-2.17886. PMID: 35964648.
432: Zadvornyi TV, Lukianova NY, Borikun TV, Chekhun VF. Effects of exogenous
lactoferrin on phenotypic profile and invasiveness of human prostate cancer
cells (DU145 and LNCaP) in vitro. Exp Oncol. 2018 Oct;40(3):184-189. PMID:
30285009
433: Zabzdyr JL, Lillard SJ. Measurement of single-cell gene expression using
capillary electrophoresis. Anal Chem. 2001 Dec 1;73(23):5771-5. doi:
10.1021/ac0155714. PMID: 11774920.
434: Zabaiou N, Fouache A, Trousson A, BuÃ±ay-Noboa J, Marceau G, Sapin V,
Zellagui A, Baron S, Lahouel M, Lobaccaro JA. Ethanolic extract of Algerian
propolis decreases androgen receptor transcriptional activity in cultured LNCaP
cells. J Steroid Biochem Mol Biol. 2019 May;189:108-115. doi:
10.1016/j.jsbmb.2019.02.016. Epub 2019 Mar 1. PMID: 30831197.
435: Yu Z, Cai C, Gao S, Simon NI, Shen HC, Balk SP. Galeterone prevents
androgen receptor binding to chromatin and enhances degradation of mutant
androgen receptor. Clin Cancer Res. 2014 Aug 1;20(15):4075-85. doi:
10.1158/1078-0432.CCR-14-0292. Epub 2014 May 29. PMID: 24874833; PMCID:
PMC4119496.
436: Yu Z, Zhan C, Du H, Zhang L, Liang C, Zhang L. Baicalin suppresses the cell
cycle progression and proliferation of prostate cancer cells through the
CDK6/FOXM1 axis. Mol Cell Biochem. 2020 Jun;469(1-2):169-178. doi:
10.1007/s11010-020-03739-1. Epub 2020 May 8. PMID: 32385718.
437: Yu Y, Zhang Y, Guan W, Huang T, Kang J, Sheng X, Qi J. Androgen receptor
promotes the oncogenic function of overexpressed Jagged1 in prostate cancer by
enhancing cyclin B1 expression via Akt phosphorylation. Mol Cancer Res. 2014
Jun;12(6):830-42. doi: 10.1158/1541-7786.MCR-13-0545. Epub 2014 Feb 26. PMID:
24574517
438: Yu Y, Huang T, Wu Y, Ma X, Yu G, Qi J. In-vitro and in-vivo imaging of
prostate tumor using NaYF4: Yb, Er up-converting nanoparticles. Pathol Oncol
Res. 2014 Apr;20(2):335-41. doi: 10.1007/s12253-013-9700-7. Epub 2013 Nov 14.
PMID: 24234861.
439: Yu Y, Zhang Q, Ma C, Yang X, Lin R, Zhang H, Liu Y, Han Z, Cheng J.
Mesenchymal stem cells recruited by castration-induced inflammation activation
accelerate prostate cancer hormone resistance via chemokine ligand 5 secretion.
Stem Cell Res Ther. 2018 Sep 26;9(1):242. doi: 10.1186/s13287-018-0989-8. PMID:
30257726; PMCID: PMC6158918.
440: Yu YP, Yu G, Tseng G, Cieply K, Nelson J, Defrances M, Zarnegar R,
Michalopoulos G, Luo JH. Glutathione peroxidase 3, deleted or methylated in
prostate cancer, suppresses prostate cancer growth and metastasis. Cancer Res.
2007 Sep 1;67(17):8043-50. doi: 10.1158/0008-5472.CAN-07-0648. PMID: 17804715.
441: Yu S, Wong YC, Wang XH, Ling MT, Ng CF, Chen S, Chan FL. Orphan nuclear
receptor estrogen-related receptor-beta suppresses in vitro and in vivo growth
of prostate cancer cells via p21(WAF1/CIP1) induction and as a potential
therapeutic target in prostate cancer. Oncogene. 2008 May 22;27(23):3313-28.
doi: 10.1038/sj.onc.1210986. Epub 2007 Dec 10. PMID: 18071305.
442: Yu S, Wang M, Ding X, Xia L, Chen B, Chen Y, Zhang Z, Niu Y, Li G, Chang C.
Testicular orphan nuclear receptor 4 is associated with the radio-sensitivity of
prostate cancer. Prostate. 2015 Oct;75(14):1632-42. doi: 10.1002/pros.23044.
Epub 2015 Jul 14. PMID: 26178291.
443: Yu S, Wang Y, Yuan H, Zhao H, Lv W, Chen J, Wan F, Liu D, Gao Z, Wu J.
Knockdown of Mediator Complex Subunit 19 Suppresses the Growth and Invasion of
Prostate Cancer Cells. PLoS One. 2017 Jan 26;12(1):e0171134. doi:
10.1371/journal.pone.0171134. PMID: 28125713; PMCID: PMC5270333.
444: Yu S, Feng F, Wang K, Men C, Lin C, Liu Q, Yang D, Gao Z. The therapeutic
efficacy of I131-PSCA-mAb in orthotopic mouse models of prostate cancer. Eur J
Med Res. 2013 Dec 13;18(1):56. doi: 10.1186/2047-783X-18-56. PMID: 24330823;
PMCID: PMC3878678.
445: Yu S, Jia L, Zhang Y, Wu D, Xu Z, Ng CF, To KK, Huang Y, Chan FL. Increased
expression of activated endothelial nitric oxide synthase contributes to
antiandrogen resistance in prostate cancer cells by suppressing androgen
receptor transactivation. Cancer Lett. 2013 Jan 1;328(1):83-94. doi:
10.1016/j.canlet.2012.09.006. Epub 2012 Sep 18. PMID: 22995070.
446: Yu S, Wang X, Ng CF, Chen S, Chan FL. ERRgamma suppresses cell
proliferation and tumor growth of androgen-sensitive and androgen-insensitive
prostate cancer cells and its implication as a therapeutic target for prostate
cancer. Cancer Res. 2007 May 15;67(10):4904-14. doi:
10.1158/0008-5472.CAN-06-3855. PMID: 17510420.
447: Yu P, Ye L, Wang H, Du G, Zhang J, Zuo Y, Zhang J, Tian J. NSK-01105, a
novel sorafenib derivative, inhibits human prostate tumor growth via suppression
of VEGFR2/EGFR-mediated angiogenesis. PLoS One. 2014 Dec 31;9(12):e115041. doi:
10.1371/journal.pone.0115041. PMID: 25551444; PMCID: PMC4281216.
448: Yu P, Ye L, Wang H, Du G, Zhang J, Zhang J, Tian J. NSK-01105 inhibits
proliferation and induces apoptosis of prostate cancer cells by blocking the
Raf/MEK/ERK and PI3K/Akt/mTOR signal pathways. Tumour Biol. 2015
Mar;36(3):2143-53. doi: 10.1007/s13277-014-2824-x. Epub 2014 Nov 15. PMID:
25398692
449: Yu P, Duan X, Cheng Y, Liu C, Chen Y, Liu W, Yin B, Wang X, Tao Z.
Androgen-independent LNCaP cells are a subline of LNCaP cells with a more
aggressive phenotype and androgen suppresses their growth by inducing cell cycle
arrest at the G1Â phase. Int J Mol Med. 2017 Nov;40(5):1426-1434. doi:
10.3892/ijmm.2017.3125. Epub 2017 Sep 7. PMID: 28901378; PMCID: PMC5627872.
450: Yu P, Yin B, Liu C, Cheng Y, Liu W, Duan X, Liao Z, Chen Y, Wang X, Pan X,
Tao Z. [Study of FN1 and ZNF438 gene expression negatively regulated by androgen
receptor in androgen-independent LNCaP cells]. Zhonghua Yi Xue Za Zhi. 2015 Dec
19;95(48):3935-40. Chinese. doi: 10.3760/cma.j.issn.0376-2491.2015.48.014. PMID:
27122218
451: Yu M, Jia Y, Ma Z, Ji D, Wang C, Liang Y, Zhang Q, Yi H, Zeng L. Structural
insight into ASH1L PHD finger recognizing methylated histone H3K4 and promoting
cell growth in prostate cancer. Front Oncol. 2022 Aug 10;12:906807. doi:
10.3389/fonc.2022.906807. PMID: 36033518; PMCID: PMC9399681.
452: Yu MK, Kim D, Lee IH, So JS, Jeong YY, Jon S. Image-guided prostate cancer
therapy using aptamer-functionalized thermally cross-linked superparamagnetic
iron oxide nanoparticles. Small. 2011 Aug 8;7(15):2241-9. doi:
10.1002/smll.201100472. Epub 2011 Jun 7. PMID: 21648076.
453: Yu M, Zhou C, Liu L, Zhang S, Sun S, Hankins JD, Sun X, Zheng J.
Interactions of Renal-Clearable Gold Nanoparticles with Tumor Microenvironments:
Vasculature and Acidity Effects. Angew Chem Int Ed Engl. 2017 Apr
3;56(15):4314-4319. doi: 10.1002/anie.201612647. Epub 2017 Mar 13. PMID:
28295960; PMCID: PMC5560109.
454: Yu L, Li RW, Huang H, Pham Q, Yu L, Wang TTY. Transcriptomic Analysis of
LNCaP Tumor Xenograft to Elucidate the Components and Mechanisms Contributed by
Tumor Environment as Targets for Dietary Prostate Cancer Prevention Studies.
Nutrients. 2021 Mar 19;13(3):1000. doi: 10.3390/nu13031000. PMID: 33808801;
PMCID: PMC8003580.
455: Yu L, Pham Q, Yu LL, Wang TTY. Modulation of CXC-motif chemokine receptor
7, but not 4, expression is related to migration of the human prostate cancer
cell LNCaP: regulation by androgen and inflammatory stimuli. Inflamm Res. 2020
Feb;69(2):167-178. doi: 10.1007/s00011-019-01305-0. Epub 2019 Dec 21. PMID:
31865399
456: Yu L, Blackburn GL, Zhou JR. Genistein and daidzein downregulate prostate
androgen-regulated transcript-1 (PART-1) gene expression induced by
dihydrotestosterone in human prostate LNCaP cancer cells. J Nutr. 2003
Feb;133(2):389-92. doi: 10.1093/jn/133.2.389. PMID: 12566472.
457: Yu L, Wu X, Chen M, Huang H, He Y, Wang H, Li D, Du Z, Zhang K, Goodin S,
Zheng X. The Effects and Mechanism of YK-4-279 in Combination with Docetaxel on
Prostate Cancer. Int J Med Sci. 2017 Apr 7;14(4):356-366. doi:
10.7150/ijms.18382. PMID: 28553168; PMCID: PMC5436478.
458: Yu L, Ren Y. Long Noncoding RNA Small Nucleolar RNA Host Gene 3 Mediates
Prostate Cancer Migration, Invasion, and Epithelial-Mesenchymal Transition by
Sponging miR-487a-3p to Regulate <i>TRIM25</i>. Cancer Biother Radiopharm. 2022
Aug;37(6):451-465. doi: 10.1089/cbr.2020.3988. Epub 2021 Jan 7. PMID: 33416420.
459: Yu L, Shi QG, Qian XL, Li SH, Wang HT, Wang LL, Zhou JG. [PC-1 enhances
c-myc gene expression in prostate cancer cells]. Yi Chuan. 2010
Apr;32(4):348-52. Chinese. doi: 10.3724/sp.j.1005.2010.00348. PMID: 20423888.
460: Yu K, Toral-Barza L, Shi C, Zhang WG, Zask A. Response and determinants of
cancer cell susceptibility to PI3K inhibitors: combined targeting of PI3K and
Mek1 as an effective anticancer strategy. Cancer Biol Ther. 2008
Feb;7(2):307-15. doi: 10.4161/cbt.7.2.5334. Epub 2007 Nov 21. PMID: 18059185.
461: Yu JJ, Wu YX, Zhao FJ, Xia SJ. miR-96 promotes cell proliferation and
clonogenicity by down-regulating of FOXO1 in prostate cancer cells. Med Oncol.
2014 Apr;31(4):910. doi: 10.1007/s12032-014-0910-y. Epub 2014 Mar 15. PMID:
24633705
462: Yu J, Lim JE, Song W. Therapeutic Potential of Bipolar Androgen Therapy for
Castration-Resistant Prostate Cancer: In Vitro and In Vivo Studies.
Biomedicines. 2024 Jan 15;12(1):181. doi: 10.3390/biomedicines12010181. PMID:
38255286; PMCID: PMC10813541.
463: Yu JS, Leng PF, Li YF, Wang YQ, Wang Y, An RH, Qi JP. Aryl Hydrocarbon
Receptor Suppresses the Prostate Cancer LNCaP Cell Growth and Invasion by
Promoting DNA Damage Response Under Oxidative Stress. DNA Cell Biol. 2017
Nov;36(11):1010-1017. doi: 10.1089/dna.2017.3783. Epub 2017 Oct 3. PMID:
28972393
464: Yu J, Wang X, Cheng S, Zeng X, Wan X, Wei S, Xu B, Luo H, Meng X. Design,
synthesis and bioevaluation of novel prenylated chalcones derivatives as
potential antitumor agents. Eur J Pharm Sci. 2024 Jan 1;192:106660. doi:
10.1016/j.ejps.2023.106660. Epub 2023 Dec 3. PMID: 38052256.
465: Yu J, Sun L, Hao T, Zhang B, Chen X, Li H, Zhang Z, Zhu S, Quan C, Niu Y,
Shang Z. Restoration of FKBP51 protein promotes the progression of castration
resistant prostate cancer. Ann Transl Med. 2019 Dec;7(23):729. doi:
10.21037/atm.2019.11.127. PMID: 32042745; PMCID: PMC6990039.
466: Yu JX, Chao L, Chao J. Molecular cloning, tissue-specific expression, and
cellular localization of human prostasin mRNA. J Biol Chem. 1995 Jun
2;270(22):13483-9. doi: 10.1074/jbc.270.22.13483. PMID: 7768952.
467: Yu HN, Shen SR, Xiong YK. Cytotoxicity of epigallocatechin-3-gallate to
LNCaP cells in the presence of Cu2+. J Zhejiang Univ Sci B. 2005
Feb;6(2):125-31. doi: 10.1631/jzus.2005.B0125. PMID: 15633248; PMCID:
PMC1389627.
468: Yu G, Cheng CJ, Lin SC, Lee YC, Frigo DE, Yu-Lee LY, Gallick GE, Titus MA,
Nutt LK, Lin SH. Organelle-Derived Acetyl-CoA Promotes Prostate Cancer Cell
Survival, Migration, and Metastasis via Activation of Calmodulin Kinase II.
Cancer Res. 2018 May 15;78(10):2490-2502. doi: 10.1158/0008-5472.CAN-17-2392.
Epub 2018 Mar 13. PMID: 29535221; PMCID: PMC6556391.
469: Yu F, Jiang LL, Di YC. [Effect of quercetin on heat shock protein 27
expression in prostate cancer cells]. Zhongguo Yi Xue Ke Xue Yuan Xue Bao. 2014
Oct;36(5):506-9. Chinese. doi: 10.3881/j.issn.1000-503X.2014.05.009. PMID:
25360648
470: Yu D, Scott C, Jia WW, De Benedetti A, Williams BJ, Fazli L, Wen Y, Gleave
M, Nelson C, Rennie PS. Targeting and killing of prostate cancer cells using
lentiviral constructs containing a sequence recognized by translation factor
eIF4E and a prostate-specific promoter. Cancer Gene Ther. 2006 Jan
1;13(1):32-43. doi: 10.1038/sj.cgt.7700885. PMID: 16052226.
471: Yu D, Chen D, Chiu C, Razmazma B, Chow YH, Pang S. Prostate-specific
targeting using PSA promoter-based lentiviral vectors. Cancer Gene Ther. 2001
Sep;8(9):628-35. doi: 10.1038/sj.cgt.7700344. PMID: 11593331.
472: Yu D, Jia WW, Gleave ME, Nelson CC, Rennie PS. Prostate-tumor targeting of
gene expression by lentiviral vectors containing elements of the probasin
promoter. Prostate. 2004 Jun 1;59(4):370-82. doi: 10.1002/pros.20010. PMID:
15065085
473: Yu D, Zhong Y, Li X, Li Y, Li X, Cao J, Fan H, Yuan Y, Ji Z, Qiao B, Wen
[truncated: 41,363 more rows]

## Sheet: summary-PC-3-set
1: Zwergel C, Schnekenburger M, Sarno F, Battistelli C, Manara MC, Stazi G,
Mazzone R, Fioravanti R, Gros C, Ausseil F, Florean C, Nebbioso A, Strippoli R,
Ushijima T, Scotlandi K, Tripodi M, Arimondo PB, Altucci L, Diederich M, Mai A,
Valente S. Identification of a novel quinoline-based DNA demethylating compound
highly potent in cancer cells. Clin Epigenetics. 2019 May 6;11(1):68. doi:
10.1186/s13148-019-0663-8. Erratum in: Clin Epigenetics. 2022 Sep 28;14(1):119.
doi: 10.1186/s13148-022-01339-y. PMID: 31060628; PMCID: PMC6501426.
2: Zvereff V, Wang JC, Shun K, Lacoste J, Chevrette M. Colocalisation of CD9 and
mortalin in CD9-induced mitotic catastrophe in human prostate cancer cells. Br J
Cancer. 2007 Oct 8;97(7):941-8. doi: 10.1038/sj.bjc.6603964. Epub 2007 Sep 11.
PMID: 17848953; PMCID: PMC2360413.
3: Zu Y, Yu H, Liang L, Fu Y, Efferth T, Liu X, Wu N. Activities of ten
essential oils towards Propionibacterium acnes and PC-3, A-549 and MCF-7 cancer
cells. Molecules. 2010 Apr 30;15(5):3200-10. doi: 10.3390/molecules15053200.
PMID: 20657472; PMCID: PMC6263286.
4: Zu YG, Yuan S, Zhao XH, Zhang Y, Zhang XN, Jiang R. [Preparation, activity
and targeting ability evaluation in vitro on folate mediated
epigallocatechin-3-gallate albumin nanoparticles]. Yao Xue Xue Bao. 2009
May;44(5):525-31. Chinese. PMID: 19618731.
5: Zu S, Ma W, Xiao P, Cui Y, Ma T, Zhou C, Zhang H. Evaluation of Docetaxel-
Sensitive and Docetaxel-Resistant Proteomes in PC-3 Cells. Urol Int.
2015;95(1):114-9. doi: 10.1159/000351263. Epub 2015 May 14. PMID: 25999365.
6: Zu K, Bihani T, Lin A, Park YM, Mori K, Ip C. Enhanced selenium effect on
growth arrest by BiP/GRP78 knockdown in p53-null human prostate cancer cells.
Oncogene. 2006 Jan 26;25(4):546-54. doi: 10.1038/sj.onc.1209071. PMID: 16205645;
PMCID: PMC2424019.
7: Zu K, Hawthorn L, Ip C. Up-regulation of c-Jun-NH2-kinase pathway contributes
to the induction of mitochondria-mediated apoptosis by alpha-tocopheryl
succinate in human prostate cancer cells. Mol Cancer Ther. 2005 Jan;4(1):43-50.
PMID: 15657352.
8: Zu K, Ip C. Synergy between selenium and vitamin E in apoptosis induction is
associated with activation of distinctive initiator caspases in human prostate
cancer cells. Cancer Res. 2003 Oct 15;63(20):6988-95. PMID: 14583501.
9: Zuo Y, Li R, Zhang Y, Bao G, Le Y, Yan L. Design, synthesis and antitumor
activity of 5-trifluoromethylpyrimidine derivatives as EGFR inhibitors. J Enzyme
Inhib Med Chem. 2022 Dec;37(1):2742-2754. doi: 10.1080/14756366.2022.2128797.
PMID: 36176072; PMCID: PMC9542405.
10: Zuo J, Bi C, Fan Y, Buac D, Nardon C, Daniel KG, Dou QP. Cellular and
computational studies of proteasome inhibition and apoptosis induction in human
cancer cells by amino acid Schiff base-copper complexes. J Inorg Biochem. 2013
Jan;118:83-93. doi: 10.1016/j.jinorgbio.2012.10.006. Epub 2012 Oct 15. PMID:
23142973; PMCID: PMC3676669.
11: Zuo J, Schmitt SM, Zhang Z, Prakash J, Fan Y, Bi C, Kodanko JJ, Dou QP.
Novel Polypyridyl chelators deplete cellular zinc and destabilize the X-linked
inhibitor of apoptosis protein (XIAP) prior to induction of apoptosis in human
prostate and breast cancer cells. J Cell Biochem. 2012 Aug;113(8):2567-75. doi:
10.1002/jcb.24132. PMID: 22415943; PMCID: PMC3378785.
12: Zuo J, Guo Y, Peng X, Tang Y, Zhang X, He P, Li S, Wa Q, Li J, Huang S, Xu
D. Inhibitory action of pristimerin on hypoxiaâ€‘mediated metastasis involves stem
cell characteristics and EMT in PC-3 prostate cancer cells. Oncol Rep. 2015
Mar;33(3):1388-94. doi: 10.3892/or.2015.3708. Epub 2015 Jan 7. PMID: 25571882.
13: Zuo HJ, Liu S, Yan C, Li LM, Pei XF. In Vitro and In Vivo Evaluation of
Antitumor Activity of Ligustrum robustum, A Chinese Herbal Tea. Chin J Integr
Med. 2019 Jun;25(6):425-430. doi: 10.1007/s11655-018-2983-5. Epub 2018 May 22.
PMID: 29790063.
14: Zumaya ALV, PavlÃ­ÄkovÃ¡ VS, RimpelovÃ¡ S, Å tÄ›jdÃ­Å™ovÃ¡ M, Fulem M, KÅ™Ã­Å¾ovÃ¡ I,
Ulbrich P, Å˜ezanka P, Hassouna F. PLGA-based nanocarriers for combined delivery
of colchicine and purpurin 18 in cancer therapy: Multimodal approach employing
cancer cell spheroids. Int J Pharm. 2024 May 25;657:124170. doi:
10.1016/j.ijpharm.2024.124170. Epub 2024 Apr 26. PMID: 38679244.
15: Zuluaga MF, Sekkat N, Gabriel D, van den Bergh H, Lange N. Selective
photodetection and photodynamic therapy for prostate cancer through targeting of
proteolytic activity. Mol Cancer Ther. 2013 Mar;12(3):306-13. doi:
10.1158/1535-7163.MCT-12-0780. Epub 2012 Dec 27. PMID: 23270928.
16: Zuluaga MF, Gabriel D, Lange N. Enhanced prostate cancer targeting by
modified protease sensitive photosensitizer prodrugs. Mol Pharm. 2012 Jun
4;9(6):1570-9. doi: 10.1021/mp2005774. Epub 2012 May 15. PMID: 22548315.
17: Zucconi BE, Makofske JL, Meyers DJ, Hwang Y, Wu M, Kuroda MI, Cole PA.
Combination Targeting of the Bromodomain and Acetyltransferase Active Site of
p300/CBP. Biochemistry. 2019 Apr 23;58(16):2133-2143. doi:
10.1021/acs.biochem.9b00160. Epub 2019 Apr 11. PMID: 30924641; PMCID:
PMC6948846.
18: Zou ZP, Feng L, Xu WF, Ke ZY, Wang QJ, Deng F. [Protein kinase D3 is
involved in negative regulation of MMP-7 in prostate cancer cells]. Nan Fang Yi
Ke Da Xue Xue Bao. 2010 Aug;30(8):1767-70. Chinese. PMID: 20813660.
19: Zou Y, Hu J, Huang W, Zhu L, Shao M, Dordoe C, Ahn YJ, Wang D, Zhao Y, Xiong
Y, Wang X. The botanical origin and antioxidant, anti-BACE1 and
antiproliferative properties of bee pollen from different regions of South
Korea. BMC Complement Med Ther. 2020 Jul 25;20(1):236. doi:
10.1186/s12906-020-03023-1. PMID: 32711521; PMCID: PMC7382056.
20: Zou Y, Wang Y. Tandem mass spectrometry for the examination of the
posttranslational modifications of high-mobility group A1 proteins: symmetric
and asymmetric dimethylation of Arg25 in HMGA1a protein. Biochemistry. 2005 Apr
26;44(16):6293-301. doi: 10.1021/bi0475525. PMID: 15835918.
21: Zou P, Yang Y, Xu X, Liu B, Mei F, You J, Liu Q, Pei F. Silencing of
vacuolar ATPase cÂ subunit ATP6V0C inhibits the invasion of prostate cancer cells
through a LASS2/TMSG1-independent manner. Oncol Rep. 2018 Jan;39(1):298-306.
doi: 10.3892/or.2017.6092. Epub 2017 Nov 10. PMID: 29138865.
22: Zou PL, Zhang QH, Zhou JF, Lin RW, Chen ZQ, Xiang ST. [Inhibitory effect of
polyphyllin â… on the proliferation of prostate cancer PC3 cells via
ERK1/2/P65/DNMT1 and its molecular mechanism]. Zhonghua Nan Ke Xue. 2018
Mar;24(3):199-205. Chinese. PMID: 30161303.
23: Zou PC, Yang YF, Xu XY, Liu BY, Mei F, You JF, Liu QC, Pei F. [Silencing of
vacuolar ATPase c subunit ATP6V0C inhibits invasion of prostate cancer cells].
Beijing Da Xue Xue Bao Yi Xue Ban. 2017 Dec 18;49(6):937-947. Chinese. PMID:
29263462
24: Zou MC, Cui FL, Sheng YQ, Qiu Z. [Effects of laminarin sulphate on the
expressions of PTEN and P271kip1 in prostate cancer PC-3 cells]. Zhonghua Nan Ke
Xue. 2010 Jun;16(6):498-503. Chinese. PMID: 20608352.
25: Zou J, Milon BC, Desouki MM, Costello LC, Franklin RB. hZIP1 zinc
transporter down-regulation in prostate cancer involves the overexpression of
ras responsive element binding protein-1 (RREB-1). Prostate. 2011 Oct
1;71(14):1518-24. doi: 10.1002/pros.21368. Epub 2011 Feb 25. PMID: 21360563;
PMCID: PMC3116060.
26: Zou HB, Zhang L, Yang LX, Yang LQ, Zhao Y, Yu YP, StÃ¶ckigt J. Synthesis and
structure-activity relationship studies of cytotoxic cinnamic alcohol
derivatives. Nat Prod Res. 2011 Feb;25(3):203-21. doi:
10.1080/14786410902830175. PMID: 20603774.
27: Zou HB, Gong JX, Li HB, Yang LX, Hu LH, Zhou CX, Wu XM, Dou H, Zhao Y. Total
synthesis and cytotoxicity evaluation of syrinenin-4-O-farnesylether and its
analogues. J Asian Nat Prod Res. 2006 Jan-Mar;8(1-2):173-9. doi:
10.1080/1028602042000325636. PMID: 16753801.
28: Zou HB, Dong SY, Zhou CX, Hu LH, Wu YH, Li HB, Gong JX, Sun LL, Wu XM, Bai
H, Fan BT, Hao XJ, StÃ¶ckigt J, Zhao Y. Design, synthesis, and SAR analysis of
cytotoxic sinapyl alcohol derivatives. Bioorg Med Chem. 2006 Mar
15;14(6):2060-71. doi: 10.1016/j.bmc.2005.10.056. Epub 2005 Nov 21. PMID:
16303311
29: Zou B, Li QQ, Zhao J, Li JM, Cuff CF, Reed E. Î²-Elemene and taxanes
synergistically induce cytotoxicity and inhibit proliferation in ovarian cancer
and other tumor cells. Anticancer Res. 2013 Mar;33(3):929-40. PMID: 23482764.
30: Zoughaib M, Pashirova TN, Nikolaeva V, Kamalov M, Nakhmetova F, Salakhieva
DV, Abdullin TI. Anticancer and Chemosensitizing Effects of Menadione-Containing
Peptide-Targeted Solid Lipid Nanoparticles. J Pharm Sci. 2024 Mar
18:S0022-3549(24)00092-3. doi: 10.1016/j.xphs.2024.03.009. Epub ahead of print.
PMID: 38508340.
31: Zoughaib MH, Luong DT, Siraeva ZY, Yergeshov AA, Salikhova TI, Kuznetsova
SV, Kiyamova RG, Abdullin TI. Tumor Cell Behavior in Porous Hydrogels: Effect of
Application Technique and Doxorubicin Treatment. Bull Exp Biol Med. 2019
Aug;167(4):590-598. doi: 10.1007/s10517-019-04577-y. Epub 2019 Sep 9. PMID:
31502133
32: Zoubeidi A, Rocha J, Zouanat FZ, Hamel L, Scarlata E, Aprikian AG, Chevalier
S. The Fer tyrosine kinase cooperates with interleukin-6 to activate signal
transducer and activator of transcription 3 and promote human prostate cancer
cell growth. Mol Cancer Res. 2009 Jan;7(1):142-55. doi:
10.1158/1541-7786.MCR-08-0117. PMID: 19147545.
33: Zouaoui J, Trunfio-Sfarghiu AM, Brizuela L, Piednoir A, Maniti O, Munteanu
B, Mebarek S, Girard-Egrot A, Landoulsi A, Granjon T. Multi-scale mechanical
characterization of prostate cancer cell lines: Relevant biological markers to
evaluate the cell metastatic potential. Biochim Biophys Acta Gen Subj. 2017
Dec;1861(12):3109-3119. doi: 10.1016/j.bbagen.2017.09.003. Epub 2017 Sep 9.
PMID: 28899829.
34: Zoroddu S, Sanna L, Bordoni V, Lyu W, Murineddu G, Pinna GA, Forcales SV,
Sala A, Kelvin DJ, Bagella L. RNAseq Analysis of Novel 1,3,4-Oxadiazole
Chalcogen Analogues Reveals Anti-Tubulin Properties on Cancer Cell Lines. Int J
Mol Sci. 2023 Jul 9;24(14):11263. doi: 10.3390/ijms241411263. PMID: 37511023;
PMCID: PMC10379353.
35: Zoppoli G, Douarre C, Dalla Rosa I, Liu H, Reinhold W, Pommier Y.
Coordinated regulation of mitochondrial topoisomerase IB with mitochondrial
nuclear encoded genes and MYC. Nucleic Acids Res. 2011 Aug;39(15):6620-32. doi:
10.1093/nar/gkr208. Epub 2011 Apr 29. PMID: 21531700; PMCID: PMC3159436.
36: Zolottsev VA, Ponomarev GV, Taratynova MO, Morozevich GE, Novikov RA,
Timofeev VP, Solyev PN, Zavialova MG, Zazulina OV, Tkachev YV, Misharin AY.
Conjugates of 17-substituted testosterone and epitestosterone with
pyropheophorbide a differing in the length of linkers. Steroids. 2018
Oct;138:82-90. doi: 10.1016/j.steroids.2018.06.011. Epub 2018 Jul 7. PMID:
30033342
37: Zolottsev VA, Tkachev YV, Latysheva AS, Kostin VA, Novikov RA, Timofeev VP,
Morozevich GE, Kuzikov AV, Shumyantseva VV, Misharin AY. Comparison of
[17(20)E]-21-Norpregnene oxazolinyl and benzoxazolyl derivatives as inhibitors
of CYP17A1 activity and prostate carcinoma cells growth. Steroids. 2018
Jan;129:24-34. doi: 10.1016/j.steroids.2017.11.009. Epub 2017 Nov 26. Erratum
in: Steroids. 2018 Aug;136:93. doi: 10.1016/j.steroids.2018.06.001. PMID:
29183745
38: Å»oÅ‚nierczyk AK, MÄ…czka WK, Grabarczyk M, WiÅ„ska K, WoÅºniak E, AnioÅ‚ M.
Isoxanthohumol--Biologically active hop flavonoid. Fitoterapia. 2015
Jun;103:71-82. doi: 10.1016/j.fitote.2015.03.007. Epub 2015 Mar 12. PMID:
25771121
39: Zlatopolskiy BD, Endepols H, Krapf P, Guliyev M, Urusova EA, Richarz R,
Hohberg M, Dietlein M, Drzezga A, Neumaier B. Discovery of <sup>18</sup>F-JK-
PSMA-7, a PET Probe for the Detection of Small PSMA-Positive Lesions. J Nucl
Med. 2019 Jun;60(6):817-823. doi: 10.2967/jnumed.118.218495. Epub 2018 Nov 2.
PMID: 30389823; PMCID: PMC6581226.
40: Zi X, Zhang J, Agarwal R, Pollak M. Silibinin up-regulates insulin-like
growth factor-binding protein 3 expression and inhibits proliferation of
androgen-independent prostate cancer cells. Cancer Res. 2000 Oct
15;60(20):5617-20. PMID: 11059749.
41: Zi X, Guo Y, Simoneau AR, Hope C, Xie J, Holcombe RF, Hoang BH. Expression
of Frzb/secreted Frizzled-related protein 3, a secreted Wnt antagonist, in human
androgen-independent prostate cancer PC-3 cells suppresses tumor growth and
cellular invasiveness. Cancer Res. 2005 Nov 1;65(21):9762-70. doi:
10.1158/0008-5472.CAN-05-0103. PMID: 16266997.
42: Zitzmann S, KrÃ¤mer S, Mier W, Mahmut M, Fleig J, Altmann A, Eisenhut M,
Haberkorn U. Identification of a new prostate-specific cyclic peptide with the
bacterial FliTrx system. J Nucl Med. 2005 May;46(5):782-5. PMID: 15872351.
43: Zitzmann S, Mier W, Schad A, Kinscherf R, Askoxylakis V, KrÃ¤mer S, Altmann
A, Eisenhut M, Haberkorn U. A new prostate carcinoma binding peptide (DUP-1) for
tumor imaging and therapy. Clin Cancer Res. 2005 Jan 1;11(1):139-46. PMID:
15671538
44: Zins K, Thomas A, Lucas T, Sioud M, Aharinejad S, Abraham D. Inhibition of
stromal PlGF suppresses the growth of prostate cancer xenografts. Int J Mol Sci.
2013 Sep 3;14(9):17958-71. doi: 10.3390/ijms140917958. PMID: 24005860; PMCID:
PMC3794762.
45: Zilla MK, Nayak D, Vishwakarma RA, Sharma PR, Goswami A, Ali A. A convergent
synthesis of alkyne-azide cycloaddition derivatives of 4-Î±,Î²-2-propyne
podophyllotoxin depicting potent cytotoxic activity. Eur J Med Chem. 2014 Apr
22;77:47-55. doi: 10.1016/j.ejmech.2014.02.030. Epub 2014 Feb 14. PMID:
24607588
46: Zieger-Naumann K, Kuhl F, Engele J. G proteinâ€‘mediated EGFR transactivation
is a common mechanism through which the CXCL12 receptors, CXCR4 and CXCR7,
control human cancer cell migration. Oncol Rep. 2024 Feb;51(2):24. doi:
10.3892/or.2023.8683. Epub 2023 Dec 15. PMID: 38099418.
47: Zidan ASA, Ibrahim ABM, Aly AAM, Mosbah HK, Mayer P, Saber SH. Synthesis,
Solid State Structure, and Cytotoxic Activity of a Complex Dimer of Yttrium with
Anthranilic Acid against Cancer Cells. Biol Trace Elem Res. 2023
Oct;201(10):4688-4696. doi: 10.1007/s12011-022-03545-4. Epub 2023 Jan 5. PMID:
36602747; PMCID: PMC10415499.
48: Zidan ASA, Mosbah HK, Aly AAM, Ibrahim ABM, Mayer P, Saber SH. Synthesis,
X-ray structure and anticancer activity evaluation of a binuclear La(III)
complex with anthranilic acid. Nat Prod Res. 2024 Apr;38(8):1414-1423. doi:
10.1080/14786419.2022.2148246. Epub 2022 Nov 21. PMID: 36408968.
49: Zia-Ur-Rehman, Rasheed HM, Bashir K, Gurgul A, Wahid F, Che CT, Shahzadi I,
Khan T. UHPLC-MS/MS-GNPS based phytochemical investigation of <i>Dryopteris
ramosa</i> (Hope) C. Chr. and evaluation of cytotoxicity against liver and
prostate cancer cell lines. Heliyon. 2022 Oct 25;8(11):e11286. doi:
10.1016/j.heliyon.2022.e11286. PMID: 36387559; PMCID: PMC9647349.
50: Zhu Z, West GR, Wang DC, Collins AB, Xiao H, Bai Q, Mesfin FB, Wakefield MR,
Fang Y. AFP peptide (AFPep) as a potential growth factor for prostate cancer.
Med Oncol. 2021 Nov 5;39(1):2. doi: 10.1007/s12032-021-01598-4. PMID: 34739644.
51: Zhu Z, Davidson KT, Brittingham A, Wakefield MR, Bai Q, Xiao H, Fang Y.
Trichomonas vaginalis: a possible foe to prostate cancer. Med Oncol. 2016
Oct;33(10):115. doi: 10.1007/s12032-016-0832-y. Epub 2016 Sep 8. PMID: 27613161.
52: Zhu Z, Zhang L, Shi G. Proteasome as a Molecular Target of Microcystin-LR.
Toxins (Basel). 2015 Jun 17;7(6):2221-31. doi: 10.3390/toxins7062221. PMID:
26090622; PMCID: PMC4488699.
53: Zhu Z, Wen Y, Xuan C, Chen Q, Xiang Q, Wang J, Liu Y, Luo L, Zhao S, Deng Y,
Zhao Z. Identifying the key genes and microRNAs in prostate cancer bone
metastasis by bioinformatics analysis. FEBS Open Bio. 2020 Apr;10(4):674-688.
doi: 10.1002/2211-5463.12805. Epub 2020 Mar 19. PMID: 32027093; PMCID:
PMC7137804.
54: Zhu Z, Hong Y, Zhang F, An L, Yang Q, Huang X, Xu Q. Knockdown of COPS3
inhibits the progress of prostate cancer through reducing phosphorylated p38
MAPK expression and impairs the epithelial-mesenchymal transition process.
Prostate. 2019 Dec;79(16):1823-1831. doi: 10.1002/pros.23907. Epub 2019 Sep 11.
PMID: 31509289.
55: Zhu Z, Cao Y, Liu L, Zhao Z, Yin H, Wang H. Atorvastatin regulates the
migration and invasion of prostate cancer through the epithelial-mesenchymal
transformation and matrix metalloproteinase pathways. Investig Clin Urol. 2022
May;63(3):350-358. doi: 10.4111/icu.20210411. PMID: 35534220; PMCID: PMC9091829.
56: Zhu Y, Wang H, Yu M, Li C, Meng X, He M, Yao R. Design, Synthesis and
Biological Evaluation of Novel 1, 3, 4-Oxadiazole PD176252 Analogues as
Potential GRPR Inhibitors. Anticancer Agents Med Chem. 2022;22(17):3009-3024.
doi: 10.2174/1871520622666220501162813. PMID: 35490428.
57: Zhu YS, Cai LQ, Huang Y, Fish J, Wang L, Zhang ZK, Imperato-McGinley JL.
Receptor isoform and ligand-specific modulation of dihydrotestosterone-induced
prostate specific antigen gene expression and prostate tumor cell growth by
estrogens. J Androl. 2005 Jul-Aug;26(4):500-8; discussion 509-10. doi:
10.2164/jandrol.05002. PMID: 15955889; PMCID: PMC1557648.
58: Zhu YS, Huang Y, Cai LQ, Zhu J, Duan Q, Duan Y, Imperato-McGinley J. The
Chinese medicinal herbal formula ZYD88 inhibits cell growth and promotes cell
apoptosis in prostatic tumor cells. Oncol Rep. 2003 Sep-Oct;10(5):1633-9. PMID:
12883751
59: Zhu YB, Xu L, Chen M, Ma HN, Lou F. GPR48 promotes multiple cancer cell
proliferation via activation of Wnt signaling. Asian Pac J Cancer Prev.
2013;14(8):4775-8. doi: 10.7314/apjcp.2013.14.8.4775. PMID: 24083742.
60: Zhu Y, Yu RK, Ji AF, Yao XL, Fang JJ, Jin XD. [Effects of long non-coding
RNA-HOTAIR on the cell cycle and invasiveness of prostate cancer]. Zhonghua Nan
Ke Xue. 2015 Sep;21(9):792-6. Chinese. PMID: 26552211.
61: Zhu XH, Sun BF, Luo M, Yu J, Zhang YD, Xu HQ, Luo H. Bloom helicase
explicitly unwinds 3'-tailed G4DNA structure in prostate cancer cells. Int J
Biol Macromol. 2021 Jun 1;180:578-589. doi: 10.1016/j.ijbiomac.2021.03.060. Epub
2021 Mar 13. PMID: 33727188.
62: Zhu X, Gao L, Yan C, He Y. A novel role and mechanism of cystic fibrosis
transmembrane conductance regulator in bisphenol A-induced prostate cancer. J
Cell Biochem. 2019 May;120(5):8689-8695. doi: 10.1002/jcb.28156. Epub 2018 Nov
28. PMID: 30485539.
63: Zhu XM, Fang C, Jia H, Huang Y, Cheng CH, Ko CH, Chen Z, Wang J, Wang YX.
Cellular uptake behaviour, photothermal therapy performance, and cytotoxicity of
gold nanorods with various coatings. Nanoscale. 2014 Oct 7;6(19):11462-72. doi:
10.1039/c4nr03865g. PMID: 25155843.
64: Zhu XM, Wang YX, Leung KC, Lee SF, Zhao F, Wang DW, Lai JM, Wan C, Cheng CH,
Ahuja AT. Enhanced cellular uptake of aminosilane-coated superparamagnetic iron
oxide nanoparticles in mammalian cell lines. Int J Nanomedicine. 2012;7:953-64.
doi: 10.2147/IJN.S28316. Epub 2012 Feb 21. PMID: 22393292; PMCID: PMC3289449.
65: Zhu W, Wang W, Xu S, Wang J, Tang Q, Wu C, Zhao Y, Zheng P. Synthesis, and
docking studies of phenylpyrimidine-carboxamide derivatives bearing
1H-pyrrolo[2,3-b]pyridine moiety as c-Met inhibitors. Bioorg Med Chem. 2016 Apr
15;24(8):1749-56. doi: 10.1016/j.bmc.2016.02.046. Epub 2016 Mar 3. PMID:
26964675
66: Zhu W, Wang W, Xu S, Tang Q, Luo R, Wang M, Gong P, Zheng P. Design,
synthesis, and docking studies of phenylpicolinamide derivatives bearing
1H-pyrrolo[2,3-b]pyridine moiety as c-Met inhibitors. Bioorg Med Chem. 2016 Feb
15;24(4):812-9. doi: 10.1016/j.bmc.2016.01.001. Epub 2016 Jan 5. PMID: 26810712.
67: Zhu W, Chen C, Sun C, Xu S, Wu C, Lei F, Xia H, Tu Q, Zheng P. Design,
synthesis and docking studies of novel thienopyrimidine derivatives bearing
chromone moiety as mTOR/PI3KÎ± inhibitors. Eur J Med Chem. 2015 Mar 26;93:64-73.
doi: 10.1016/j.ejmech.2015.01.061. Epub 2015 Jan 31. PMID: 25659752.
68: Zhu W, Sun C, Xu S, Wu C, Wu J, Xu M, Zhao H, Chen L, Zeng W, Zheng P.
Design, synthesis, anticancer activity and docking studies of novel
4-morpholino-7,8-dihydro-5H-thiopyrano[4,3-d]pyrimidine derivatives as mTOR
inhibitors. Bioorg Med Chem. 2014 Dec 15;22(24):6746-54. doi:
10.1016/j.bmc.2014.11.003. PMID: 25468038.
69: Zhu W, Sheng D, Shao Y, Zhang Q, Peng Y. STAT3-regulated LncRNA LINC00160
mediates cell proliferation and cell metabolism of prostate cancer cells by
repressing RCAN1 expression. Mol Cell Biochem. 2022 Mar;477(3):865-875. doi:
10.1007/s11010-021-04284-1. Epub 2022 Jan 24. PMID: 35067783.
70: Zhu W, Shao Y, Yang M, Jia M, Peng Y. Asparaginyl endopeptidase promotes
proliferation and invasiveness of prostate cancer cells via PI3K/AKT signaling
pathway. Gene. 2016 Dec 15;594(2):176-182. doi: 10.1016/j.gene.2016.08.049. Epub
2016 Aug 30. PMID: 27590439.
71: Zhu W, Fu W, Hu L. NVP-BEZ235, dual phosphatidylinositol 3-kinase/mammalian
target of rapamycin inhibitor, prominently enhances radiosensitivity of prostate
cancer cell line PC-3. Cancer Biother Radiopharm. 2013 Nov;28(9):665-73. doi:
10.1089/cbr.2012.1443. Epub 2013 Jun 14. PMID: 23768063.
72: Zhu WB, Xiao N, Liu XJ. Dietary flavonoid tangeretin induces reprogramming
of epithelial to mesenchymal transition in prostate cancer cells by targeting
the PI3K/Akt/mTOR signaling pathway. Oncol Lett. 2018 Jan;15(1):433-440. doi:
10.3892/ol.2017.7307. Epub 2017 Oct 31. PMID: 29375715; PMCID: PMC5766056.
73: Zhu W, Xue Y, Liang C, Zhang R, Zhang Z, Li H, Su D, Liang X, Zhang Y, Huang
Q, Liu M, Li L, Li D, Zhao AZ, Liu Y. S100A16 promotes cell proliferation and
metastasis via AKT and ERK cell signaling pathways in human prostate cancer.
Tumour Biol. 2016 Sep;37(9):12241-12250. doi: 10.1007/s13277-016-5096-9. Epub
2016 May 30. PMID: 27240591.
74: Zhu S, Wang Q, Jiang J, Luo Y, Sun Z. A conjugate of methotrexate and an
analog of luteinizing hormone releasing hormone shows increased efficacy against
prostate cancer. Sci Rep. 2016 Sep 22;6:33894. doi: 10.1038/srep33894. PMID:
27654169; PMCID: PMC5032167.
75: Zhu Q, Yang J, Han S, Liu J, Holzbeierlein J, Thrasher JB, Li B. Suppression
of glycogen synthase kinase 3 activity reduces tumor growth of prostate cancer
in vivo. Prostate. 2011 Jun 1;71(8):835-45. doi: 10.1002/pros.21300. Epub 2010
Oct 28. PMID: 21456066.
76: Zhu QY, Hu R, Liu L, Yuan L, Huang WZ, Ma L, Gu XJ. [Quercetin induces the
apoptosis of human PC-3 cells]. Zhonghua Nan Ke Xue. 2011 Sep;17(9):790-3.
Chinese. PMID: 21961238.
77: Zhu P, Liu Y, Zhang F, Bai X, Chen Z, Shangguan F, Zhang B, Zhang L, Chen Q,
Xie D, Lan L, Xue X, Liang XJ, Lu B, Wei T, Qin Y. Human Elongation Factor 4
Regulates Cancer Bioenergetics by Acting as a Mitochondrial Translation Switch.
Cancer Res. 2018 Jun 1;78(11):2813-2824. doi: 10.1158/0008-5472.CAN-17-2059.
Epub 2018 Mar 23. PMID: 29572227.
78: Zhu P, Stanton ML, Castle EP, Joseph RW, Adams DL, Li S, Amstutz P, Tang CM,
Ho TH. Detection of tumor-associated cells in cryopreserved peripheral blood
mononuclear cell samples for retrospective analysis. J Transl Med. 2016 Jul
2;14(1):198. doi: 10.1186/s12967-016-0953-2. PMID: 27369977; PMCID: PMC4930561.
79: Zhu N, Wang Z. Calreticulin expression is associated with androgen
regulation of the sensitivity to calcium ionophore-induced apoptosis in LNCaP
prostate cancer cells. Cancer Res. 1999 Apr 15;59(8):1896-902. PMID: 10213498.
80: Zhu M, Yu X, Zheng Z, Huang J, Yang X, Shi H. Capsaicin suppressed activity
of prostate cancer stem cells by inhibition of Wnt/Î²-catenin pathway. Phytother
Res. 2020 Apr;34(4):817-824. doi: 10.1002/ptr.6563. Epub 2019 Nov 28. PMID:
31782192
81: Zhu M, Wu J, Ma X, Huang C, Wu R, Zhu W, Li X, Liang Z, Deng F, Zhu J, Xie
W, Yang X, Jiang Y, Wang S, Geng S, Xie C, Zhong C. Butyl benzyl phthalate
promotes prostate cancer cell proliferation through miR-34a downregulation.
Toxicol In Vitro. 2019 Feb;54:82-88. doi: 10.1016/j.tiv.2018.09.007. Epub 2018
Sep 19. PMID: 30243731.
82: Zhu ML, Partin JV, Bruckheimer EM, Strup SE, Kyprianou N. TGF-beta signaling
and androgen receptor status determine apoptotic cross-talk in human prostate
cancer cells. Prostate. 2008 Feb 15;68(3):287-95. doi: 10.1002/pros.20698. PMID:
18163430
83: Zhu LF, Song LD, Xu Q, Zhan JF. Highly expressed long non-coding RNA
FEZF1-AS1 promotes cells proliferation and metastasis through Notch signaling in
prostate cancer. Eur Rev Med Pharmacol Sci. 2019 Jun;23(12):5122-5132. doi:
10.26355/eurrev_201906_18176. PMID: 31298365.
84: Zhu KC, Sun JM, Shen JG, Jin JZ, Liu F, Xu XL, Chen L, Liu LT, Lv JJ.
Afzelin exhibits anti-cancer activity against androgen-sensitive LNCaP and
androgen-independent PC-3 prostate cancer cells through the inhibition of LIM
domain kinase 1. Oncol Lett. 2015 Oct;10(4):2359-2365. doi:
10.3892/ol.2015.3619. Epub 2015 Aug 18. PMID: 26622852; PMCID: PMC4580011.
85: Zhu J, Huang JW, Tseng PH, Yang YT, Fowble J, Shiau CW, Shaw YJ, Kulp SK,
Chen CS. From the cyclooxygenase-2 inhibitor celecoxib to a novel class of
3-phosphoinositide-dependent protein kinase-1 inhibitors. Cancer Res. 2004 Jun
15;64(12):4309-18. doi: 10.1158/0008-5472.CAN-03-4063. Erratum in: Cancer Res.
2019 Apr 1;79(7):1716. doi: 10.1158/0008-5472.CAN-19-0502. PMID: 15205346.
86: Zhu J, Song X, Lin HP, Young DC, Yan S, Marquez VE, Chen CS. Using
cyclooxygenase-2 inhibitors as molecular platforms to develop a new class of
apoptosis-inducing agents. J Natl Cancer Inst. 2002 Dec 4;94(23):1745-57. doi:
10.1093/jnci/94.23.1745. PMID: 12464646.
87: Zhu J, Sun C, Wang L, Xu M, Zang Y, Zhou Y, Liu X, Tao W, Xue B, Shan Y,
Yang D. Targeting survivin using a combination of miRâ€‘494 and survivin shRNA has
synergistic effects on the suppression of prostate cancer growth. Mol Med Rep.
2016 Feb;13(2):1602-10. doi: 10.3892/mmr.2015.4739. Epub 2015 Dec 30. PMID:
26718651; PMCID: PMC4732832.
88: Zhu J, Gong JY, Goodman OB Jr, Cartegni L, Nanus DM, Shen R. Bombesin
attenuates pre-mRNA splicing of glucocorticoid receptor by regulating the
expression of serine-arginine protein p30c (SRp30c) in prostate cancer cells.
Biochim Biophys Acta. 2007 Jul;1773(7):1087-94. doi:
10.1016/j.bbamcr.2007.04.016. Epub 2007 May 3. PMID: 17540466; PMCID:
PMC1939980.
89: Zhu J, Lv J, Chen J, Zhang X, Ji Y. Down-regulated microRNA-223 or elevated
ZIC1 inhibits the development of pancreatic cancer via inhibiting PI3K/Akt/mTOR
signaling pathway activation. Cell Cycle. 2020 Nov;19(21):2851-2865. doi:
10.1080/15384101.2020.1827189. Epub 2020 Oct 16. Retraction in: Cell Cycle. 2022
Dec;21(23):2561. doi: 10.1080/15384101.2022.2113234. PMID: 33064959; PMCID:
PMC7714437.
90: Zhu J, Li B, Xu M, Liu R, Xia T, Zhang Z, Xu Y, Liu S. Graphene Oxide
Promotes Cancer Metastasis through Associating with Plasma Membrane To Promote
TGF-Î² Signaling-Dependent Epithelial-Mesenchymal Transition. ACS Nano. 2020 Jan
28;14(1):818-827. doi: 10.1021/acsnano.9b07891. Epub 2019 Dec 30. PMID:
31877027
91: Zhu JH, Ye QN, Jiang ZF, Zhong HJ, Yan JH, LÃ¼ QJ, Song ST, Huang CF.
[Construction of ERbeta expression vector and its function in different cancer
cells]. Zhonghua Zhong Liu Za Zhi. 2003 Jul;25(4):340-3. Chinese. PMID:
12921561
92: Zhu H, Huang C, Di J, Chang Z, Li K, Zhang S, Li X, Wu D. Doxorubicin-
Fe(III)-Gossypol Infinite Coordination Polymer@PDA:CuO<sub>2</sub> Composite
Nanoparticles for Cost-Effective Programmed Photothermal-Chemodynamic-
Coordinated Dual Drug Chemotherapy Trimodal Synergistic Tumor Therapy. ACS Nano.
2023 Jul 11;17(13):12544-12562. doi: 10.1021/acsnano.3c02401. Epub 2023 Jun 24.
PMID: 37354436.
93: Zhu H, Pan X, Qi H, Wang X, Hou S, Han B, Liu Z, Xu L. Troglitazone
attenuates epidermal growth factor receptor signaling independently of
peroxisome proliferator-activated receptor in PC-3 cells. Oncol Rep. 2011
Jan;25(1):81-90. PMID: 21109961.
94: Zhu H, Zhao J, Zhu B, Collazo J, Gal J, Shi P, Liu L, StrÃ¶m AL, Lu X, McCann
RO, Toborek M, Kyprianou N. EMMPRIN regulates cytoskeleton reorganization and
cell adhesion in prostate cancer. Prostate. 2012 Jan;72(1):72-81. doi:
10.1002/pros.21408. Epub 2011 May 11. PMID: 21563192; PMCID: PMC3158271.
95: Zhu G, Wang X, Yang Z, Cao H, Meng Z, Wang Y, Chen D. Effects of TRPM8 on
the proliferation and angiogenesis of prostate cancer PC-3 cells in vivo. Oncol
Lett. 2011 Nov;2(6):1213-1217. doi: 10.3892/ol.2011.410. Epub 2011 Sep 2. PMID:
22848290; PMCID: PMC3406498.
96: Zhu DF, Wang L, He ZQ. [Role of limb-bud and heart development expression in
prostate cancer]. Zhonghua Nan Ke Xue. 2019 Janurary;25(1):22-28. Chinese. PMID:
32212501
97: Zhu D, Corral LG, Fleming YW, Stein B. Immunomodulatory drugs Revlimid
(lenalidomide) and CC-4047 induce apoptosis of both hematological and solid
tumor cells through NK cell activation. Cancer Immunol Immunother. 2008
Dec;57(12):1849-59. doi: 10.1007/s00262-008-0512-7. Epub 2008 Apr 8. PMID:
18392823; PMCID: PMC11030653.
98: Zhu DM, Uckun FM. Calpain inhibitor II induces caspase-dependent apoptosis
in human acute lymphoblastic leukemia and non-Hodgkin's lymphoma cells as well
as some solid tumor cells. Clin Cancer Res. 2000 Jun;6(6):2456-63. PMID:
10873099
99: Zhu C, Xu Q, Pan D, Xu Y, Liu P, Yang R, Wang L, Sun X, Luo S, Yang M.
Prostate cancer imaging of FSHR antagonist modified with a hydrophilic linker.
Contrast Media Mol Imaging. 2016 Mar-Apr;11(2):99-105. doi: 10.1002/cmmi.1662.
Epub 2015 Aug 18. PMID: 26286841.
100: Zhu B, Jiang B, Na Z, Yao SQ. Screening Mammalian Cells on a Hydrogel:
Functionalized Small Molecule Microarray. Methods Mol Biol. 2017;1518:241-255.
doi: 10.1007/978-1-4939-6584-7_16. PMID: 27873211.
101: Zhu B, Jiang B, Na Z, Yao SQ. Controlled proliferation and screening of
mammalian cells on a hydrogel-functionalized small molecule microarray. Chem
Commun (Camb). 2015 Jul 4;51(52):10431-4. doi: 10.1039/c5cc03278d. PMID:
26028192
102: Zhu A, Hopkins KM, Friedman RA, Bernstock JD, Broustas CG, Lieberman HB.
DNMT1 and DNMT3B regulate tumorigenicity of human prostate cancer cells by
controlling RAD9 expression through targeted methylation. Carcinogenesis. 2021
Feb 25;42(2):220-231. doi: 10.1093/carcin/bgaa088. PMID: 32780107; PMCID:
PMC7905840.
103: Zhu A, Zhang CX, Lieberman HB. Rad9 has a functional role in human prostate
carcinogenesis. Cancer Res. 2008 Mar 1;68(5):1267-74. doi:
10.1158/0008-5472.CAN-07-2304. PMID: 18316588; PMCID: PMC3718257.
104: Zhuang SH, Schwartz GG, Cameron D, Burnstein KL. Vitamin D receptor content
and transcriptional activity do not fully predict antiproliferative effects of
vitamin D in human prostate cancer cell lines. Mol Cell Endocrinol. 1997 Jan
3;126(1):83-90. doi: 10.1016/s0303-7207(96)03974-3. PMID: 9027366.
105: Zhuang QY, Chen XG, Dong ZQ, Liu JH, Ye ZQ. [Effects of rapamycin on
prostate cancer PC-3 cells]. Ai Zheng. 2009 Aug;28(8):851-5. Chinese. doi:
10.5732/cjc.008.10710. PMID: 19664332.
106: Zhou ZW, Li XX, He ZX, Pan ST, Yang Y, Zhang X, Chow K, Yang T, Qiu JX,
Zhou Q, Tan J, Wang D, Zhou SF. Induction of apoptosis and autophagy via
sirtuin1- and PI3K/Akt/mTOR-mediated pathways by plumbagin in human prostate
cancer cells. Drug Des Devel Ther. 2015 Mar 12;9:1511-54. doi:
10.2147/DDDT.S75976. Retraction in: Drug Des Devel Ther. 2022 Jul
29;16:2437-2438. doi: 10.2147/DDDT.S383775. PMID: 25834399; PMCID: PMC4366042.
107: Zhou Z, Wagh NK, Ogbomo SM, Shi W, Jia Y, Brusnahan SK, Garrison JC.
Synthesis and in vitro and in vivo evaluation of hypoxia-enhanced 111In-bombesin
conjugates for prostate cancer imaging. J Nucl Med. 2013 Sep;54(9):1605-12. doi:
10.2967/jnumed.112.117986. Epub 2013 Jul 29. PMID: 23896558; PMCID: PMC4049340.
108: Zhou Y, Song B, Qin WJ, Zhang G, Zhang R, Luan Q, Pan TJ, Yang AG, Wang H.
Heparanase promotes bone destruction and invasiveness in prostate cancer. Cancer
Lett. 2008 Sep 18;268(2):252-9. doi: 10.1016/j.canlet.2008.04.008. Epub 2008 May
19. PMID: 18487013.
109: Zhou YM, Zhuang Y, Cai DJ, Lv PR, Zhou J, Wan M, Ren YL, Liang FR. Purines
Change at Acupoints along the Pericardium Meridian in Healthy and Myocardial
Ischemic Rats. Chin J Integr Med. 2019 Apr;25(4):285-291. doi:
10.1007/s11655-018-2932-8. Epub 2018 Sep 28. PMID: 30264268.
110: Zhou Y, Ji Z, Yan W, Zhou Z, Li H, Xiao Y. Tetramethylpyrazine inhibits
prostate cancer progression by downregulation of forkhead box M1. Oncol Rep.
2017 Aug;38(2):837-842. doi: 10.3892/or.2017.5768. Epub 2017 Jun 29. PMID:
28677763; PMCID: PMC5561788.
111: Zhou Y, Ou L, Xu J, Yuan H, Luo J, Shi B, Li X, Yang S, Wang Y. FAM64A is
an androgen receptor-regulated feedback tumor promoter in prostate cancer. Cell
Death Dis. 2021 Jul 2;12(7):668. doi: 10.1038/s41419-021-03933-z. PMID:
34215720; PMCID: PMC8253826.
112: Zhou Y, Yang J, Zhang R, KopeÄek J. Combination therapy of prostate cancer
with HPMA copolymer conjugates containing PI3K/mTOR inhibitor and docetaxel. Eur
J Pharm Biopharm. 2015 Jan;89:107-15. doi: 10.1016/j.ejpb.2014.11.025. Epub 2014
Dec 3. PMID: 25481033; PMCID: PMC4355312.
113: Zhou Y, Yang J, Rhim JS, KopeÄek J. HPMA copolymer-based combination
therapy toxic to both prostate cancer stem/progenitor cells and differentiated
cells induces durable anti-tumor effects. J Control Release. 2013 Dec
28;172(3):946-53. doi: 10.1016/j.jconrel.2013.09.005. Epub 2013 Sep 14. PMID:
24041709; PMCID: PMC3858468.
114: Zhou Y, Kim YS, Chakraborty S, Shi J, Gao H, Liu S. 99mTc-labeled cyclic
RGD peptides for noninvasive monitoring of tumor integrin Î±VÎ²3 expression. Mol
Imaging. 2011 Oct;10(5):386-97. doi: 10.2310/7290.2011.00006. Epub 2011 Apr 26.
PMID: 21521559.
115: Zhou XD, Sens MA, Garrett SH, Somji S, Park S, Gurel V, Sens DA. Enhanced
expression of metallothionein isoform 3 protein in tumor heterotransplants
derived from As+3- and Cd+2-transformed human urothelial cells. Toxicol Sci.
2006 Oct;93(2):322-30. doi: 10.1093/toxsci/kfl065. Epub 2006 Jul 19. PMID:
16854967
116: Zhou X, Fu YH, Zou YY, Meng J, Ou-Yang GP, Ge QS, Wang ZC. Discovery of
Simple Diacylhydrazine-Functionalized Cinnamic Acid Derivatives as Potential
Microtubule Stabilizers. Int J Mol Sci. 2022 Oct 15;23(20):12365. doi:
10.3390/ijms232012365. PMID: 36293224; PMCID: PMC9604255.
117: Zhou X, Liu J, Meng J, Fu Y, Wu Z, Ouyang G, Wang Z. Discovery of facile
amides-functionalized rhodanine-3-acetic acid derivatives as potential
anticancer agents by disrupting microtubule dynamics. J Enzyme Inhib Med Chem.
2021 Dec;36(1):1996-2009. doi: 10.1080/14756366.2021.1975695. PMID: 34525898;
PMCID: PMC8451688.
118: Zhou W, Thompson JR, Leznoff CC, Leznoff DB. The Redox-Active Chromium
Phthalocyanine System: Isolation of Five Oxidation States from Pc<sup>4-</sup>
Cr<sup>I</sup> to Pc<sup>2-</sup> Cr<sup>III</sup>. Chemistry. 2017 Feb
16;23(10):2323-2331. doi: 10.1002/chem.201604155. Epub 2016 Dec 14. PMID:
27753161
119: Zhou W, Platel RH, Teixeira Tasso T, Furuyama T, Kobayashi N, Leznoff DB.
Reducing zirconium(IV) phthalocyanines and the structure of a Pc(4-)Zr complex.
Dalton Trans. 2015 Aug 21;44(31):13955-61. doi: 10.1039/c5dt01778e. PMID:
26153800
120: Zhou W, Huang S, Jiang Y, Hu K, Wang L, Han Y, Wu H. Automatic
radiosynthesis and preclinical evaluation of <sup>18</sup>F-AlF-PSMA-NF as a
potential PET probe for prostate cancer imaging. Amino Acids. 2021
Jun;53(6):929-938. doi: 10.1007/s00726-021-02997-7. Epub 2021 May 20. PMID:
34014365
121: Zhou SY, Wang D, Shao JC, You YD. [Roles of highly expressed bone-specific
genes in bone metastatic prostate cancer PC3 cells: Advances in studies].
Zhonghua Nan Ke Xue. 2021 Oct 20;27(10):927-933. Chinese. PMID: 34914272.
122: Zhou Q, Liu LZ, Fu B, Hu X, Shi X, Fang J, Jiang BH. Reactive oxygen
species regulate insulin-induced VEGF and HIF-1alpha expression through the
activation of p70S6K1 in human prostate cancer cells. Carcinogenesis. 2007
Jan;28(1):28-37. doi: 10.1093/carcin/bgl085. Epub 2006 Jun 13. PMID: 16774940.
123: Zhou Q, Liu M, Shao T, Xie P, Zhu S, Wang W, Miao Q, Peng J, Zhang P. TPX2
Enhanced the Activation of the HGF/ETS-1 Pathway and Increased the Invasion of
Endocrine-Independent Prostate Carcinoma Cells. Front Oncol. 2021 May
28;11:618540. doi: 10.3389/fonc.2021.618540. Erratum in: Front Oncol. 2022 Sep
22;12:1032265. doi: 10.3389/fonc.2022.1032265. PMID: 34123781; PMCID:
PMC8193931.
124: Zhou Q, Chen X, He H, Peng S, Zhang Y, Zhang J, Cheng L, Liu S, Huang M,
Xie R, Lin T, Huang J. WD repeat domain 5 promotes chemoresistance and
Programmed Death-Ligand 1 expression in prostate cancer. Theranostics. 2021 Mar
4;11(10):4809-4824. doi: 10.7150/thno.55814. PMID: 33754029; PMCID: PMC7978315.
125: Zhou P, Chen WG, Li XW. MicroRNA-143 acts as a tumor suppressor by
targeting hexokinase 2 in human prostate cancer. Am J Cancer Res. 2015 May
15;5(6):2056-63. PMID: 26269764; PMCID: PMC4529624.
126: Zhou M, Li W. Ent-Dihydrotucumanoic acid promotes apoptosis in PC-3 human
prostate cancer cells. Cell Mol Biol (Noisy-le-grand). 2019 Mar
31;65(3):114-118. PMID: 30942164.
127: Zhou J, Geng G, Wu JH. Synthesis and in vitro characterization of ionone-
based chalcones as novel antiandrogens effective against multiple clinically
relevant androgen receptor mutants. Invest New Drugs. 2010 Jun;28(3):291-8. doi:
10.1007/s10637-009-9251-7. Epub 2009 Apr 24. PMID: 19390783.
128: Zhou J, Geng G, Batist G, Wu JH. Syntheses and potential anti-prostate
cancer activities of ionone-based chalcones. Bioorg Med Chem Lett. 2009 Feb
15;19(4):1183-6. doi: 10.1016/j.bmcl.2008.12.089. Epub 2008 Dec 25. PMID:
19138519
129: Zhou J, Wang CY, Liu T, Wu HS, Zhou F, Xiong JX, Zhao G, Yang M, Yin T,
Zhou MT. [Phosphatidylinositol 3-kinase/mammalian target of rapamycin pathway is
critical for survival and proliferation of pancreatic cancer stem-like side
population cells]. Zhonghua Yi Xue Za Zhi. 2008 Nov 18;88(42):2994-8. Chinese.
PMID: 19080079.
130: Zhou J, Habibi R, Akbaridoust F, Neild A, Nosrati R. Paper-Based
Acoustofluidics for Separating Particles and Cells. Anal Chem. 2020 Jun
16;92(12):8569-8578. doi: 10.1021/acs.analchem.0c01496. Epub 2020 Jun 5. PMID:
32441924
131: Zhou JR, Gugger ET, Tanaka T, Guo Y, Blackburn GL, Clinton SK. Soybean
phytochemicals inhibit the growth of transplantable human prostate carcinoma and
tumor angiogenesis in mice. J Nutr. 1999 Sep;129(9):1628-35. doi:
10.1093/jn/129.9.1628. PMID: 10460196.
132: Zhou F, Chen L, Cao C, Yu J, Luo X, Zhou P, Zhao L, Du W, Cheng J, Xie Y,
Chen Y. Development of selective mono or dual PROTAC degrader probe of CDK
isoforms. Eur J Med Chem. 2020 Feb 1;187:111952. doi:
10.1016/j.ejmech.2019.111952. Epub 2019 Dec 6. PMID: 31846828.
133: Zhou F, Liang Z, Wang X, Tan G, Wei W, Zheng G, Ma X, Tian D, Li H, Yu H.
The VDR gene confers a genetic predisposition to Graves' disease and Graves'
ophthalmopathy in the Southwest Chinese Han population. Gene. 2021 Aug
15;793:145750. doi: 10.1016/j.gene.2021.145750. Epub 2021 May 30. PMID:
34077777
134: Zhou D, Chen H, Mpoy C, Afrin S, Rogers BE, Garbow JR, Katzenellenbogen JA,
Xu J. Radiosynthesis and Evaluation of Talazoparib and Its Derivatives as
PARP-1-Targeting Agents. Biomedicines. 2021 May 18;9(5):565. doi:
10.3390/biomedicines9050565. PMID: 34069967; PMCID: PMC8157854.
135: Zhou D, Xu J, Mpoy C, Chu W, Kim SH, Li H, Rogers BE, Katzenellenbogen JA.
Preliminary evaluation of a novel <sup>18</sup>F-labeled PARP-1 ligand for PET
imaging of PARP-1 expression in prostate cancer. Nucl Med Biol. 2018
Nov;66:26-31. doi: 10.1016/j.nucmedbio.2018.08.003. Epub 2018 Aug 24. PMID:
30195072; PMCID: PMC6252111.
136: Zhou D, Ding N, Zhao S, Li D, Van Doren J, Qian Y, Wei X, Zheng X.
Synthesis and evaluation of curcumin-related compounds containing inden-2-one
for their effects on human cancer cells. Biol Pharm Bull. 2014;37(12):1977-81.
doi: 10.1248/bpb.b14-00477. PMID: 25451846.
137: Zhou DY, Ding N, Van Doren J, Wei XC, Du ZY, Conney AH, Zhang K, Zheng X.
Effects of curcumin analogues for inhibiting human prostate cancer cells and the
growth of human PC-3 prostate xenografts in immunodeficient mice. Biol Pharm
Bull. 2014;37(6):1029-34. doi: 10.1248/bpb.b14-00044. Epub 2014 Mar 19. PMID:
24647337
138: Zhou DY, Zhang K, Conney AH, Ding N, Cui XX, Wang H, Verano M, Zhao SQ, Fan
YX, Zheng X, Du ZY. Synthesis and evaluation of curcumin-related compounds
containing benzyl piperidone for their effects on human cancer cells. Chem Pharm
Bull (Tokyo). 2013;61(11):1149-55. doi: 10.1248/cpb.c13-00507. Epub 2013 Aug 27.
PMID: 23985704.
139: Zhou C, Cai S, Xie Y, Zeng Z, Zhang J, Su G, Wu Q, Ye X, Cao Q, Yang P, Hu
J. Genetic association of PRKCD and CARD9 polymorphisms with Vogt-Koyanagi-
Harada disease in the Chinese Han population. Hum Genomics. 2023 Feb 13;17(1):9.
doi: 10.1186/s40246-023-00459-7. PMID: 36782298; PMCID: PMC9926551.
140: Zhou C, Zhang JY, Liu HB, Tian XY, Liu Y, Wang YL, Zheng ZJ, Wang N, Wang
ZJ, Xu X, Liu HM, Ke Y. Synthesis, biological evaluation and cellular
localization study of fluorescent derivatives of Jiyuan Oridonin A. Eur J Med
Chem. 2022 Feb 5;229:114048. doi: 10.1016/j.ejmech.2021.114048. Epub 2021 Dec
10. PMID: 34954589.
141: Zhou C, Dai X, Chen Y, Shen Y, Lei S, Xiao T, Bartfai T, Ding J, Wang MW. G
protein-coupled receptor GPR160 is associated with apoptosis and cell cycle
arrest of prostate cancer cells. Oncotarget. 2016 Mar 15;7(11):12823-39. doi:
10.18632/oncotarget.7313. PMID: 26871479; PMCID: PMC4914324.
142: Zhou B, Jiang YJ, Ji YY, Zhang HJ, Shen L. Lactoquinomycin C and D, two new
medermycin derivatives from the marine-derived <i>Streptomyces</i> sp. SS17A.
Nat Prod Res. 2020 May;34(9):1213-1218. doi: 10.1080/14786419.2018.1556265. Epub
2019 Feb 26. PMID: 30806517.
143: Zhou B, Hu ZJ, Zhang HJ, Li JQ, Ding WJ, Ma ZJ. Bioactive staurosporine
derivatives from the Streptomyces sp. NB-A13. Bioorg Chem. 2019 Feb;82:33-40.
doi: 10.1016/j.bioorg.2018.09.016. Epub 2018 Sep 21. PMID: 30268972.
144: Zhong ZC, Zhao DD, Liu ZD, Jiang S, Zhang YL. A New Human Cancer Cell
Proliferation Inhibition Sesquiterpene, Dryofraterpene A, from Medicinal Plant
Dryopteris fragrans (L.) Schott. Molecules. 2017 Jan 21;22(1):180. doi:
10.3390/molecules22010180. PMID: 28117728; PMCID: PMC6155874.
145: Zhong Y, Xue M, Zhao X, Yuan J, Liu X, Huang J, Zhao Z, Li H, Xu Y.
Substituted indolin-2-ones as p90 ribosomal S6 protein kinase 2 (RSK2)
inhibitors: Molecular docking simulation and structure-activity relationship
analysis. Bioorg Med Chem. 2013 Apr 1;21(7):1724-34. doi:
10.1016/j.bmc.2013.01.047. Epub 2013 Jan 30. PMID: 23434140.
146: Zhong X, Xiu H, Bi Y, Zhang H, Chang L, Diao H. Targeting eIF5A2 inhibits
prostate carcinogenesis, migration, invasion and metastasis <i>in vitro</i> and
<i>in vivo</i>. Bioengineered. 2020 Jan 1;11(1):619-627. doi:
10.1080/21655979.2020.1774993. PMID: 32522053; PMCID: PMC8291822.
147: Zhong W, Peng J, He H, Wu D, Han Z, Bi X, Dai Q. Ki-67 and PCNA expression
in prostate cancer and benign prostatic hyperplasia. Clin Invest Med.
2008;31(1):E8-E15. doi: 10.25011/cim.v31i1.3136. PMID: 18312749.
148: Zhong J, Xu M, Su Z, Zhang M, Yu T, Nie L, Gong J, Chen X, Chen N, Zhou Q.
A novel promoter-associated non-coding small RNA paGLI1 recruits FUS/P65 to
transactivate GLI1 gene expression and promotes infiltrating glioma progression.
Cancer Lett. 2022 Apr 1;530:68-84. doi: 10.1016/j.canlet.2022.01.016. Epub 2022
Jan 17. PMID: 35051534.
149: Zhong J, Huang R, Su Z, Zhang M, Xu M, Gong J, Chen N, Zeng H, Chen X, Zhou
Q. Downregulation of miR-199a-5p promotes prostate adeno-carcinoma progression
through loss of its inhibition of HIF-1Î±. Oncotarget. 2017 May
31;8(48):83523-83538. doi: 10.18632/oncotarget.18315. PMID: 29137361; PMCID:
PMC5663533.
150: Zhong H, Agani F, Baccala AA, Laughner E, Rioseco-Camacho N, Isaacs WB,
Simons JW, Semenza GL. Increased expression of hypoxia inducible factor-1alpha
in rat and human prostate cancer. Cancer Res. 1998 Dec 1;58(23):5280-4. PMID:
9850048
151: Zhong H, Willard M, Simons J. NS398 reduces hypoxia-inducible factor
(HIF)-1alpha and HIF-1 activity: multiple-level effects involving
cyclooxygenase-2 dependent and independent mechanisms. Int J Cancer. 2004 Nov
20;112(4):585-95. doi: 10.1002/ijc.20438. PMID: 15382039.
152: Zhi Y, Wu X, Shen W, Wang Y, Zhou X, He P, Pan J, Chen Z, Li W, Zhou Z.
Synthesis and pharmacological evaluation of novel epidermal growth factor
receptor inhibitors against prostate tumor cells. Oncol Lett. 2018
Nov;16(5):6522-6530. doi: 10.3892/ol.2018.9438. Epub 2018 Sep 14. PMID:
30405791; PMCID: PMC6202546.
153: Zhi X, Zhao D, Wang Z, Zhou Z, Wang C, Chen W, Liu R, Chen C. E3 ubiquitin
ligase RNF126 promotes cancer cell proliferation by targeting the tumor
suppressor p21 for ubiquitin-mediated degradation. Cancer Res. 2013 Jan
1;73(1):385-94. doi: 10.1158/0008-5472.CAN-12-0562. Epub 2012 Oct 1. PMID:
23026136
154: Zhidkov ME, Kaune M, Kantemirov AV, Smirnova PA, Spirin PV, Sidorova MA,
Stadnik SA, Shyrokova EY, Kaluzhny DN, Tryapkin OA, Busenbender T, Hauschild J,
Rohlfing T, Prassolov VS, Bokemeyer C, Graefen M, von Amsberg G, Dyshlovoy SA.
Study of Structure-Activity Relationships of the Marine Alkaloid Fascaplysin and
Its Derivatives as Potent Anticancer Agents. Mar Drugs. 2022 Mar 2;20(3):185.
doi: 10.3390/md20030185. PMID: 35323484; PMCID: PMC8949187.
155: Zhen Y, Ewert KK, Fisher WS, Steffes VM, Li Y, Safinya CR. Paclitaxel
loading in cationic liposome vectors is enhanced by replacement of oleoyl with
linoleoyl tails with distinct lipid shapes. Sci Rep. 2021 Mar 31;11(1):7311.
doi: 10.1038/s41598-021-86484-9. PMID: 33790325; PMCID: PMC8012651.
156: Zheng Z, Yu P, Cao H, Cheng M, Zhou T, Lee LE, Ulstrup J, Zhang J,
Engelbrekt C, Ma L. Starch Capped Atomically Thin CuS Nanocrystals for Efficient
Photothermal Therapy. Small. 2021 Nov;17(47):e2103461. doi:
10.1002/smll.202103461. Epub 2021 Oct 20. PMID: 34672082.
157: Zheng Z, Cai C, Omwancha J, Chen SY, Baslan T, Shemshedini L. SUMO-3
enhances androgen receptor transcriptional activity through a sumoylation-
independent mechanism in prostate cancer cells. J Biol Chem. 2006 Feb
17;281(7):4002-12. doi: 10.1074/jbc.M509260200. Epub 2005 Dec 15. PMID:
16361251
158: Zheng Y, Hou G, Zhang G, Lan T, Yuan J, Zhang L, Yan F, Wang F, Meng P, Dun
X, Li X, Chen G, Zhu Z, Wei D, He W, Yuan J. The near-infrared fluorescent dye
IR-780 was coupled with cabazitaxel for castration-resistant prostate cancer
imaging and therapy. Invest New Drugs. 2020 Dec;38(6):1641-1652. doi:
10.1007/s10637-020-00934-1. Epub 2020 May 2. PMID: 32361788.
159: Zheng Y, Zhou H, Ooi LL, Snir AD, Dunstan CR, Seibel MJ. Vitamin D
deficiency promotes prostate cancer growth in bone. Prostate. 2011 Jun
15;71(9):1012-21. doi: 10.1002/pros.21316. Epub 2010 Dec 28. PMID: 21541977.
160: Zheng Y, Gao Y, Li X, Si S, Xu H, Qi F, Wang J, Cheng G, Hua L, Yang H.
Long non-coding RNA NAP1L6 promotes tumor progression and predicts poor
prognosis in prostate cancer by targeting Inhibin-Î² A. Onco Targets Ther. 2018
Aug 17;11:4965-4977. doi: 10.2147/OTT.S163680. Erratum in: Onco Targets Ther.
2019 Aug 15;12:6563-6564. doi: 10.2147/OTT.S219868. PMID: 30154665; PMCID:
PMC6103656.
161: Zheng Y, Ji S, Czerwinski A, Valenzuela F, Pennington M, Liu S. FITC-
conjugated cyclic RGD peptides as fluorescent probes for staining integrin
Î±vÎ²3/Î±vÎ²5 in tumor tissues. Bioconjug Chem. 2014 Nov 19;25(11):1925-41. doi:
10.1021/bc500452y. Epub 2014 Oct 22. PMID: 25312799; PMCID: PMC4240344.
162: Zheng X, Cui XX, Huang MT, Liu Y, Shih WJ, Lin Y, Lu YP, Wagner GC, Conney
AH. Inhibitory effect of voluntary running wheel exercise on the growth of human
pancreatic Panc-1 and prostate PC-3 xenograft tumors in immunodeficient mice.
Oncol Rep. 2008 Jun;19(6):1583-8. PMID: 18497969; PMCID: PMC2825748.
163: Zheng X, Chang RL, Cui XX, Avila G, Huang MT, Liu Y, Kong AN, Rabson AB,
Conney AH. Inhibition of NF-kappaB by
(E)3-[(4-methylphenyl)-sulfonyl]-2-propenenitrile (BAY11-7082; BAY) is
associated with enhanced 12-O-tetradecanoylphorbol-13-acetate-induced growth
suppression and apoptosis in human prostate cancer PC-3 cells. Int J Oncol. 2008
Jan;32(1):257-64. PMID: 18097566.
164: Zheng X, Cui XX, Avila GE, Huang MT, Liu Y, Patel J, Kong AN, Paulino R,
Shih WJ, Lin Y, Rabson AB, Reddy BS, Conney AH. Atorvastatin and celecoxib
inhibit prostate PC-3 tumors in immunodeficient mice. Clin Cancer Res. 2007 Sep
15;13(18 Pt 1):5480-7. doi: 10.1158/1078-0432.CCR-07-0242. PMID: 17875778.
165: Zheng X, Chen S, Zheng M, Peng J, He X, Han Y, Zhu J, Xiao Q, Lv R, Lin R.
Development of the HPLC-ELSD method for the determination of phytochelatins and
glutathione in <i>Perilla frutescens</i> under cadmium stress conditions. R Soc
Open Sci. 2018 May 9;5(5):171659. doi: 10.1098/rsos.171659. PMID: 29892363;
PMCID: PMC5990822.
166: Zheng XM, Zhang P, Liu MH, Chen P, Zhang WB. MicroRNA-30e inhibits
adhesion, migration, invasion and cell cycle progression of prostate cancer
cells via inhibition of the activation of the MAPK signaling pathway by
downregulating CHRM3. Int J Oncol. 2019 Feb;54(2):443-454. doi:
10.3892/ijo.2018.4647. Epub 2018 Nov 26. PMID: 30483762; PMCID: PMC6317654.
167: Zheng W, Wang X, Cao W, Yang B, Mu Y, Dong Y, Xiu Z. E-configuration
structures of EPA and DHA derived from Euphausia superba and their significant
inhibitive effects on growth of human cancer cell lines in vitro. Prostaglandins
Leukot Essent Fatty Acids. 2017 Feb;117:47-53. doi: 10.1016/j.plefa.2017.01.005.
Epub 2017 Jan 25. PMID: 28237087.
168: Zheng R, Shen R, Goodman OB Jr, Nanus DM. Multiple androgen response
elements cooperate in androgen regulated activity of the type 1 neutral
endopeptidase promoter. Mol Cell Endocrinol. 2006 Oct 19;259(1-2):10-21. doi:
10.1016/j.mce.2006.07.004. Epub 2006 Sep 1. PMID: 16949732.
169: Zheng QH, Gardner TA, Raikwar S, Kao C, Stone KL, Martinez TD, Mock BH, Fei
X, Wang JQ, Hutchins GD. [11C]Choline as a PET biomarker for assessment of
prostate cancer tumor models. Bioorg Med Chem. 2004 Jun 1;12(11):2887-93. doi:
10.1016/j.bmc.2004.03.051. PMID: 15142549.
170: Zheng N, Wang L, Hou Y, Zhou X, He Y, Wang Z. Rottlerin inhibits cell
growth and invasion via down-regulation of EZH2 in prostate cancer. Cell Cycle.
2018;17(21-22):2460-2473. doi: 10.1080/15384101.2018.1542897. Epub 2018 Nov 15.
PMID: 30394832; PMCID: PMC6342076.
171: Zheng L, Zhang Y, Mei S, Xie T, Zou Y, Wang Y, Jing H, Xu S, Dramou P, Xu
Z, Li J, Zhou Y, Niu MM. Discovery of a Potent Dual Son of Sevenless 1 (SOS1)
and Epidermal Growth Factor Receptor (EGFR) Inhibitor for the Treatment of
Prostate Cancer. J Med Chem. 2024 May 9;67(9):7130-7145. doi:
10.1021/acs.jmedchem.3c02433. Epub 2024 Apr 17. PMID: 38630077.
172: Zheng L, Zou Y, Xie T, Wu X, Tan Y, Mei S, Geng Y, Chen S, Xu S, Niu MM.
Discovery of a Dual Tubulin and Neuropilin-1 (NRP1) Inhibitor with Potent In
Vivo Anti-Tumor Activity via Pharmacophore-based Docking Screening, Structure
Optimization, and Biological Evaluation. J Med Chem. 2023 Dec
14;66(23):16187-16200. doi: 10.1021/acs.jmedchem.3c01572. Epub 2023 Nov 24.
PMID: 38093696.
173: Zheng J, Rudra-Ganguly N, Powell WC, Roy-Burman P. Suppression of prostate
carcinoma cell invasion by expression of antisense L-plastin gene. Am J Pathol.
1999 Jul;155(1):115-22. doi: 10.1016/S0002-9440(10)65106-1. PMID: 10393844;
PMCID: PMC1866644.
174: Zheng J, Hou ZB, Jiao NL. Effects of osteopontin downregulation on the
growth of prostate cancer PC-3 cells. Mol Med Rep. 2011 Nov-Dec;4(6):1225-31.
doi: 10.3892/mmr.2011.549. Epub 2011 Aug 12. PMID: 21842122.
175: Zheng HZ, Cui CL, Zhang YT, Wang D, Jing Y, Kim KY. Active changes of
lignification-related enzymes in pepper response to Glomus intraradices and/or
Phytophthora capsici. J Zhejiang Univ Sci B. 2005 Aug;6(8):778-86. doi:
10.1631/jzus.2005.B0778. PMID: 16052711; PMCID: PMC1389859.
176: Zheng H, Guo Z, Zheng X, Cheng W, Huang X. MicroRNA-144-3p inhibits cell
proliferation and induces cell apoptosis in prostate cancer by targeting CEP55.
Am J Transl Res. 2018 Aug 15;10(8):2457-2468. PMID: 30210684; PMCID: PMC6129549.
177: Zheng D, Wang Y, Zhang D, Liu Z, Duan C, Jia L, Wang F, Liu Y, Liu G, Hao
L, Zhang Q. In vitro antitumor activity of silybin nanosuspension in PC-3 cells.
Cancer Lett. 2011 Aug 28;307(2):158-64. doi: 10.1016/j.canlet.2011.03.028. Epub
2011 Apr 19. PMID: 21507570.
178: Zheng CJ, Shao CL, Guo ZY, Chen JF, Deng DS, Yang KL, Chen YY, Fu XM, She
ZG, Lin YC, Wang CY. Bioactive hydroanthraquinones and anthraquinone dimers from
a soft coral-derived Alternaria sp. fungus. J Nat Prod. 2012 Feb
24;75(2):189-97. doi: 10.1021/np200766d. Epub 2012 Jan 25. PMID: 22276679.
179: Zheng B, Wang G, Gao W, Wu Q, Zhu W, Weng G. SOX7 is involved in
polyphyllin D-induced G0/G1 cell cycle arrest through down-regulation of cyclin
D1. Acta Pharm. 2020 Jun 1;70(2):191-200. doi: 10.2478/acph-2020-0017. PMID:
31955140
180: Zha Z, Choi SR, Ploessl K, Alexoff D, Zhao R, Zhu L, Kung HF. Radiolabeling
Optimization and Preclinical Evaluation of the New PSMA Imaging Agent
[<sup>18</sup>F]AlF-P16-093. Bioconjug Chem. 2021 May 19;32(5):1017-1026. doi:
10.1021/acs.bioconjchem.1c00177. Epub 2021 Apr 19. PMID: 33872489.
181: Zha S, Gage WR, Sauvageot J, Saria EA, Putzi MJ, Ewing CM, Faith DA, Nelson
WG, De Marzo AM, Isaacs WB. Cyclooxygenase-2 is up-regulated in proliferative
inflammatory atrophy of the prostate, but not in prostate carcinoma. Cancer Res.
2001 Dec 15;61(24):8617-23. PMID: 11751373.
182: Zhau HE, He H, Wang CY, Zayzafoon M, Morrissey C, Vessella RL, Marshall FF,
Chung LW, Wang R. Human prostate cancer harbors the stem cell properties of bone
marrow mesenchymal stem cells. Clin Cancer Res. 2011 Apr 15;17(8):2159-69. doi:
10.1158/1078-0432.CCR-10-2523. Epub 2011 Feb 25. PMID: 21355075; PMCID:
PMC3085118.
183: Zhau HY, Zhou J, Symmans WF, Chen BQ, Chang SM, Sikes RA, Chung LW.
Transfected neu oncogene induces human prostate cancer metastasis. Prostate.
1996 Feb;28(2):73-83. doi: 10.1002/(SICI)1097-0045(199602)28:2<73::AID-
PROS1>3.0.CO;2-O. PMID: 8604395.
184: Zhau HE, Pisters LL, Hall MC, Zhao LS, Troncoso P, Pollack A, Chung LW.
Biomarkers associated with prostate cancer progression. J Cell Biochem Suppl.
1994;19:208-16. PMID: 7529853.
185: Zhau HE, Wan DS, Zhou J, Miller GJ, von Eschenbach AC. Expression of c-erb
B-2/neu proto-oncogene in human prostatic cancer tissues and cell lines. Mol
Carcinog. 1992;5(4):320-7. doi: 10.1002/mc.2940050413. PMID: 1353965.
186: Zhao Z, Huang R, Cai H, Liu B, Zeng Y, Kuang A. Improved radioiodine-131
imaging of prostatic carcinoma using the sodium iodide symporter gene under
control of the survivin promoter. Int J Clin Exp Pathol. 2018 Aug
1;11(8):4067-4072. PMID: 31949797; PMCID: PMC6962784.
187: Zhao Z, Raftery MJ, Niu XM, Daja MM, Russell PJ. Application of in-gel
protease assay in a biological sample: characterization and identification of
urokinase-type plasminogen activator (uPA) in secreted proteins from a prostate
cancer cell line PC-3. Electrophoresis. 2004 Apr;25(7-8):1142-8. doi:
10.1002/elps.200305778. PMID: 15095458.
188: Zhao ZW, Yang LL, Ji JS, Zheng LY, Fang SJ, Wang JL. [Effects and mechanism
ofitraconazole on prostate cancer PC-3 cell apoptosis]. Zhonghua Yi Xue Za Zhi.
2016 Oct 25;96(39):3160-3163. Chinese. doi:
10.3760/cma.j.issn.0376-2491.2016.39.010. PMID: 27852416.
189: Zhao Y, Lv JJ, Chen J, Jin XB, Wang MW, Su ZH, Wang LY, Zhang HY. Berbamine
inhibited the growth of prostate cancer cells in vivo and in vitro via
triggering intrinsic pathway of apoptosis. Prostate Cancer Prostatic Dis. 2016
Dec;19(4):358-366. doi: 10.1038/pcan.2016.29. Epub 2016 Jul 19. PMID: 27431500.
190: Zhao Y, Yu L, Gao J, Fu Q, Hua Y, Zhang H, Zhao S. cDNA cloning, chromosome
mapping and expression characterization of human geranylgeranyl pyrophosphate
synthase. Sci China C Life Sci. 2000 Dec;43(6):613-22. doi: 10.1007/BF02882282.
PMID: 18726356.
191: Zhao Y, Li Z, Tang H, Lin S, Zeng W, Ye D, Zeng X, Luo Q, Li J, Ao Z, Mo J,
Chen L, Yang Y, Huang Y, Liu J. [Mn(PaPy2Q)(NO)]ClO<sub>4</sub>, a Near-Infrared
Light activated release of Nitric Oxide drug as a nitric oxide donor for therapy
of human prostate cancer cells in vitro and in vivo. Biomed Pharmacother. 2021
May;137:111388. doi: 10.1016/j.biopha.2021.111388. Epub 2021 Mar 3. PMID:
33761607
192: Zhao Y, Zeng X, Tang H, Ye D, Liu J. Combination of metformin and
paclitaxel suppresses proliferation and induces apoptosis of human prostate
cancer cells via oxidative stress and targeting the mitochondria-dependent
pathway. Oncol Lett. 2019 May;17(5):4277-4284. doi: 10.3892/ol.2019.10119. Epub
2019 Mar 6. PMID: 30944622; PMCID: PMC6444335.
193: Zhao Y, Chen R, Wang Y, Yang Y. Î±-Pinene Inhibits Human Prostate Cancer
Growth in a Mouse Xenograft Model. Chemotherapy. 2018;63(1):1-7. doi:
10.1159/000479863. Epub 2017 Oct 26. PMID: 29069647.
194: Zhao Y, Chen R, Wang Y, Qing C, Wang W, Yang Y. In Vitro and In Vivo
Efficacy Studies of Lavender angustifolia Essential Oil and Its Active
Constituents on the Proliferation of Human Prostate Cancer. Integr Cancer Ther.
2017 Jun;16(2):215-226. doi: 10.1177/1534735416645408. Epub 2016 May 5. PMID:
27151584; PMCID: PMC5739122.
195: Zhao Y, Pourgholami MH, Morris DL, Collins JG, Day AI. Enhanced
cytotoxicity of benzimidazole carbamate derivatives and solubilisation by
encapsulation in cucurbit[n]uril. Org Biomol Chem. 2010 Jul 21;8(14):3328-37.
doi: 10.1039/c003732j. Epub 2010 Jun 4. PMID: 20523944.
196: Zhao Y, Hu X, Yu H, Sun H, Zhang L, Shao C. The FTO Mediated
N6-Methyladenosine Modification of DDIT4 Regulation with Tumorigenesis and
Metastasis in Prostate Cancer. Research (Wash D C). 2024 Feb 21;7:0313. doi:
10.34133/research.0313. PMID: 38384328; PMCID: PMC10879844.
197: Zhao Y, Taheri A, Soltani A, Karakus M, Deng A. Strength Development and
Strain Localization Behavior of Cemented Paste Backfills Using Portland Cement
and Fly Ash. Materials (Basel). 2019 Oct 9;12(20):3282. doi: 10.3390/ma12203282.
PMID: 31601013; PMCID: PMC6829903.
198: Zhao Y, Pu JX, Huang SX, Ding LS, Li LM, Li X, Yang LB, Xiao WL, Wu YL,
Chen GQ, Sun HD. 19-oxygenated ent-kaurane diterpenoids from Isodon pharicus.
Planta Med. 2012 Jan;78(1):52-8. doi: 10.1055/s-0031-1280218. Epub 2011 Sep 30.
PMID: 21964815.
199: Zhao Y, Pu JX, Huang SX, Ding LS, Wu YL, Li X, Yang LB, Xiao WL, Chen GQ,
Sun HD. ent-Kaurane diterpenoids from Isodon pharicus. J Nat Prod. 2009
Jun;72(6):988-93. doi: 10.1021/np9000366. PMID: 19425589.
200: Zhao Y, Pu JX, Huang SX, Wu YL, Yang LB, Xiao WL, Han QB, Chen GQ, Sun HD.
ent-Kaurane diterpenoids from Isodon scoparius. J Nat Prod. 2009
Jan;72(1):125-9. doi: 10.1021/np800484j. PMID: 19072209.
201: Zhao Y, Yan Q, Long X, Chen X, Wang Y. Vimentin affects the mobility and
invasiveness of prostate cancer cells. Cell Biochem Funct. 2008 Sep-
Oct;26(5):571-7. doi: 10.1002/cbf.1478. PMID: 18464297.
202: Zhao XY, Liu HL, Liu B, Willuda J, Siemeister G, Mahmoudi M, Dinter H.
Tomoregulin internalization confers selective cytotoxicity of immunotoxins on
prostate cancer cells. Transl Oncol. 2008 Jul;1(2):102-9. doi:
10.1593/tlo.08124. PMID: 18633458; PMCID: PMC2510815.
203: Zhao XD, Tang ZL, Wang ZH, Dong J, Xu S. [miR-129 in the diagnosis,
treatment and prediction of clinical prognosis of prostate cancer]. Zhonghua Nan
Ke Xue. 2022 Nov;28(11):996-1005. Chinese. PMID: 37846115.
204: Zhao W, Cheng R, Jenkins BD, Zhu T, Okonkwo NE, Jones CE, Davis MB, Kavuri
SK, Hao Z, Schroeder C, Mao L. Label-free ferrohydrodynamic cell separation of
circulating tumor cells. Lab Chip. 2017 Sep 12;17(18):3097-3111. doi:
10.1039/c7lc00680b. PMID: 28809987; PMCID: PMC5595667.
205: Zhao W, Cheng R, Lim SH, Miller JR, Zhang W, Tang W, Xie J, Mao L.
Biocompatible and label-free separation of cancer cells from cell culture lines
from white blood cells in ferrofluids. Lab Chip. 2017 Jun 27;17(13):2243-2255.
doi: 10.1039/c7lc00327g. PMID: 28590489; PMCID: PMC5543773.
206: Zhao W, Xu Y, Kong D, Liu R, Zhang Z, Jin C, Zhang Z, Xiu Y. Tissue-
selective RNA interference in prostate cancer cell using prostate specific
membrane antigen promoter/enhancer. Urol Oncol. 2009 Sep-Oct;27(5):539-47. doi:
10.1016/j.urolonc.2008.05.003. Epub 2008 Jul 17. PMID: 18639471.
207: Zhao WM, Xiu YC, Xu Y, Wang YM, Cheng ZK, Yu Q, Kong DL. [Inhibitory effect
of silencing STAT3 gene with short hairpin RNA mediated by polyamidoamine
dendrimers on growth of prostate cancer]. Zhonghua Zhong Liu Za Zhi. 2007
Aug;29(8):575-9. Chinese. PMID: 18210874.
208: Zhao W, Jiang Y, Jia X, Wang X, Guo Y. Berbamine Inhibits the Biological
Activities of Prostate Cancer Cells by Modulating the ROS/NF-ÎºB Axis. Anticancer
Agents Med Chem. 2023;23(14):1626-1633. doi: 10.2174/1871520623666230503094540.
PMID: 37638593.
209: Zhao TQ, Zhao YD, Liu XY, Wang B, Li ZH, He ZX, Zhang XH, Liang JJ, Ma LY,
Liu HM. Discovery of 6-chloro-2-(propylthio)-8,9-dihydro-7H-purines containing a
carboxamide moiety as potential selective anti-lung cancer agents. Eur J Med
Chem. 2018 May 10;151:327-338. doi: 10.1016/j.ejmech.2018.03.084. Epub 2018 Apr
3. PMID: 29635165.
210: Zhao S, Ling J, Li Z, Wang S, Hu J, Wang N. Nine new diterpenes from the
leaves of plantation-grown Cunninghamia lanceolata. Bioorg Med Chem Lett. 2015
Apr 1;25(7):1483-9. doi: 10.1016/j.bmcl.2015.02.026. Epub 2015 Feb 19. PMID:
25736997
211: Zhao Q, Du J, Gu H, Teng X, Zhang Q, Qin H, Liu N. Effects of YC-1 on
hypoxia-inducible factor 1-driven transcription activity, cell proliferative
vitality, and apoptosis in hypoxic human pancreatic cancer cells. Pancreas. 2007
Mar;34(2):242-7. doi: 10.1097/01.mpa.0000250135.95144.b6. PMID: 17312464.
212: Zhao PL, Chen P, Li Q, Hu MJ, Diao PC, Pan ES, You WW. Design, synthesis
and biological evaluation of novel 3-alkylsulfanyl-4-amino-1,2,4-triazole
derivatives. Bioorg Med Chem Lett. 2016 Aug 1;26(15):3679-83. doi:
10.1016/j.bmcl.2016.05.086. Epub 2016 May 28. PMID: 27287368.
213: Zhao N, Li ZL, Li DH, Sun YT, Shan DT, Bai J, Pei YH, Jing YK, Hua HM.
Quinolone and indole alkaloids from the fruits of Euodia rutaecarpa and their
cytotoxicity against two human cancer cell lines. Phytochemistry. 2015
Jan;109:133-9. doi: 10.1016/j.phytochem.2014.10.020. Epub 2014 Nov 22. PMID:
25457491
214: Zhao M, Geller J, Ma H, Yang M, Penman S, Hoffman RM. Monotherapy with a
tumor-targeting mutant of Salmonella typhimurium cures orthotopic metastatic
mouse models of human prostate cancer. Proc Natl Acad Sci U S A. 2007 Jun
12;104(24):10170-4. doi: 10.1073/pnas.0703867104. Epub 2007 Jun 4. PMID:
17548809; PMCID: PMC1891231.
215: Zhao M, Yang M, Li XM, Jiang P, Baranov E, Li S, Xu M, Penman S, Hoffman
RM. Tumor-targeting bacterial therapy with amino acid auxotrophs of GFP-
expressing Salmonella typhimurium. Proc Natl Acad Sci U S A. 2005 Jan
18;102(3):755-60. doi: 10.1073/pnas.0408422102. Epub 2005 Jan 11. PMID:
15644448; PMCID: PMC545558.
216: Zhao M, Qi M, Li X, Hu J, Zhang J, Jiao M, Bai X, Peng X, Han B.
CUL4B/miR-33b/C-MYC axis promotes prostate cancer progression. Prostate. 2019
Apr;79(5):480-488. doi: 10.1002/pros.23754. Epub 2019 Jan 4. PMID: 30609075.
217: Zhao L, Li R, Shao C, Li P, Liu J, Wang K. 3p21.3 tumor suppressor gene
RBM5 inhibits growth of human prostate cancer PC-3 cells through apoptosis.
World J Surg Oncol. 2012 Nov 16;10:247. doi: 10.1186/1477-7819-10-247. PMID:
23158838; PMCID: PMC3544648.
218: Zhao L, Lee BY, Brown DA, Molloy MP, Marx GM, Pavlakis N, Boyer MJ,
Stockler MR, Kaplan W, Breit SN, Sutherland RL, Henshall SM, Horvath LG.
Identification of candidate biomarkers of therapeutic response to docetaxel by
proteomic profiling. Cancer Res. 2009 Oct 1;69(19):7696-703. doi:
10.1158/0008-5472.CAN-08-4901. Epub 2009 Sep 22. PMID: 19773444.
219: Zhao LJ, Si N, Gao B, Wei XL, Wang YL, Zhao HY, Bian BL. [Lipid metabolism
study of sodium norcantharidate in LO2 hepatocytes based on lipidomics].
Zhongguo Zhong Yao Za Zhi. 2019 Jan;44(1):158-166. Chinese. doi:
10.19540/j.cnki.cjcmm.20180925.002. PMID: 30868827.
220: Zhao K, Cheng G, Zhang B, Li D, Han J, Chen J, Wang B, Li M, Xiao T, Le A,
Sun B, Jin Z, Zhang J, Fan X. Targeting delivery of partial VAR2CSA peptide
guided N-2-Hydroxypropyl trimethyl ammonium chloride chitosan nanoparticles for
multiple cancer types. Mater Sci Eng C Mater Biol Appl. 2020 Jan;106:110171.
doi: 10.1016/j.msec.2019.110171. Epub 2019 Sep 6. PMID: 31753378.
221: Zhao J, Carbone J, Farruggia G, Janecka A, Gentilucci L, Calonghi N.
Synthesis and Antiproliferative Activity against Cancer Cells of Indole-Aryl-
Amide Derivatives. Molecules. 2022 Dec 28;28(1):265. doi:
10.3390/molecules28010265. PMID: 36615458; PMCID: PMC9822155.
222: Zhao J, Liu J, Wei T, Ma X, Cheng Q, Huo S, Zhang C, Zhang Y, Duan X, Liang
XJ. Quercetin-loaded nanomicelles to circumvent human castration-resistant
prostate cancer in vitro and in vivo. Nanoscale. 2016 Mar 7;8(9):5126-38. doi:
10.1039/c5nr08966b. PMID: 26875690.
223: Zhao J, Liu N, Sun S, Gou S, Wang X, Wang Z, Li X, Zhang W. Light-activated
ruthenium (II)-bicalutamide prodrugs for prostate cancer. J Inorg Biochem. 2019
Jul;196:110684. doi: 10.1016/j.jinorgbio.2019.03.024. Epub 2019 Mar 30. PMID:
31054419
224: Zhao JW, Guo JW, Huang MJ, You YZ, Wu ZH, Liu HM, Huang LH. Design,
synthesis and biological evaluation of new steroidal Î²-triazoly enones as potent
antiproliferative agents. Steroids. 2019 Oct;150:108431. doi:
10.1016/j.steroids.2019.108431. Epub 2019 Jun 21. PMID: 31229507.
225: Zhao J, Wu C, Luo Y, Jiang Y. Short hairpin RNA directed against Î²-catenin
inhibits prostate cancer growth and invasion inÂ vitro. Mol Med Rep. 2017
Feb;15(2):819-824. doi: 10.3892/mmr.2016.6067. Epub 2016 Dec 22. PMID: 28035382.
226: Zhao JH, Luo Y, Jiang YG, He DL, Wu CT. Knockdown of Î²-Catenin through
shRNA cause a reversal of EMT and metastatic phenotypes induced by HIF-1Î±.
Cancer Invest. 2011 Jul;29(6):377-82. doi: 10.3109/07357907.2010.512595. PMID:
21649463
227: Zhao JH, Jiang YG, Wu CT, Luo Y, Hou Z, He DL. [Expression of COX-2 in
different human prostate cancer cell lines and its significance]. Zhonghua Nan
Ke Xue. 2010 Aug;16(8):689-92. Chinese. PMID: 21090342.
228: Zhao H, Lai X, Zhang W, Zhu H, Zhang S, Wu W, Wang S, Tang M, Deng Z, Tan
J. MiR-30a-5p frequently downregulated in prostate cancer inhibits cell
proliferation via targeting PCLAF. Artif Cells Nanomed Biotechnol. 2019
Dec;47(1):278-289. doi: 10.1080/21691401.2018.1553783. PMID: 30669858.
229: Zhao H, Su W, Zhu C, Zeng T, Yang S, Wu W, Wang D. Cell fate regulation by
reticulon-4 in human prostate cancers. J Cell Physiol. 2019
Jul;234(7):10372-10385. doi: 10.1002/jcp.27704. Epub 2018 Nov 27. PMID:
30480803
230: Zhao H, Zhao X, Lei T, Zhang M. Screening, identification of prostate
cancer urinary biomarkers and verification of important spots. Invest New Drugs.
2019 Oct;37(5):935-947. doi: 10.1007/s10637-018-0709-3. Epub 2019 Jan 4. PMID:
30610587
231: Zhao H, Ma J, Lei T, Ma W, Zhang M. The bispecific anti-CD3â€‰Ã—â€‰anti-CD155
antibody mediates T cell immunotherapy for human prostate cancer. Invest New
Drugs. 2019 Oct;37(5):810-817. doi: 10.1007/s10637-018-0683-9. Epub 2018 Oct 29.
PMID: 30374653.
232: Zhao H, Sun C, Stewart RJ, Waite JH. Cement proteins of the tube-building
polychaete Phragmatopoma californica. J Biol Chem. 2005 Dec 30;280(52):42938-44.
doi: 10.1074/jbc.M508457200. Epub 2005 Oct 14. PMID: 16227622.
233: Zhao H, Shiina H, Greene KL, Li LC, Tanaka Y, Kishi H, Igawa M, Kane CJ,
Carroll P, Dahiya R. CpG methylation at promoter site -140 inactivates TGFbeta2
receptor gene in prostate cancer. Cancer. 2005 Jul 1;104(1):44-52. doi:
10.1002/cncr.21135. PMID: 15895377.
234: Zhao HF, Zhang ZC, Shi BK, Jiang XZ. DANCR sponges miR-135a to regulate
paclitaxel sensitivity in prostate cancer. Eur Rev Med Pharmacol Sci. 2019
Aug;23(16):6849-6857. doi: 10.26355/eurrev_201908_18724. PMID: 31486484.
235: Zhao G, Yu YM, Shoup TM, Elmaleh DR, Bonab AA, Tompkins RG, Fischman AJ.
Membrane potential-dependent uptake of 18F-triphenylphosphonium--a new voltage
sensor as an imaging agent for detecting burn-induced apoptosis. J Surg Res.
2014 May 15;188(2):473-9. doi: 10.1016/j.jss.2014.01.011. Epub 2014 Jan 11.
PMID: 24582214; PMCID: PMC3988254.
236: Zhao GX, Xu LH, Pan H, Lin QR, Huang MY, Cai JY, Ouyang DY, He XH. The
BH3-mimetic gossypol and noncytotoxic doses of valproic acid induce apoptosis by
suppressing cyclin-A2/Akt/FOXO3a signaling. Oncotarget. 2015 Nov
17;6(36):38952-66. doi: 10.18632/oncotarget.5731. PMID: 26517515; PMCID:
PMC4770749.
237: Zhao FJ, Han BM, Yu SQ, Xia SJ. Tumor formation of prostate cancer cells
influenced by stromal cells from the transitional or peripheral zones of the
normal prostate. Asian J Androl. 2009 Mar;11(2):176-82. doi:
10.1038/aja.2008.33. Epub 2009 Jan 5. PMID: 19122679; PMCID: PMC3735029.
238: Zhao F, Hu Y, Chong C, Lu M, Chen L, Kan W, Chen L, Liu H. Ardisiphenol D,
a resorcinol derivative identified from Ardisia brevicaulis, exerts antitumor
effect through inducing apoptosis in human non-small-cell lung cancer A549
cells. Pharm Biol. 2014 Jul;52(7):797-803. doi: 10.3109/13880209.2013.869231.
Epub 2014 Jan 6. PMID: 24392814.
239: Zhao F, He EQ, Wang L, Liu K. Anti-tumor activities of andrographolide, a
diterpene from Andrographis paniculata, by inducing apoptosis and inhibiting
VEGF level. J Asian Nat Prod Res. 2008 May-Jun;10(5-6):467-73. doi:
10.1080/10286020801948334. PMID: 18464090.
240: Zhao F, Huang W, Zhang Z, Mao L, Han Y, Yan J, Lei M. Triptolide induces
protective autophagy through activation of the CaMKKÎ²-AMPK signaling pathway in
prostate cancer cells. Oncotarget. 2016 Feb 2;7(5):5366-82. doi:
10.18632/oncotarget.6783. PMID: 26734992; PMCID: PMC4868692.
241: Zhao D, Feng B, Chen S, Chen G, Li Z, Lu X, Sang X, An X, Wang H, Pei Y.
C21 steroidal glycosides from the roots of Cynanchum paniculatum. Fitoterapia.
2016 Sep;113:51-7. doi: 10.1016/j.fitote.2016.07.001. Epub 2016 Jul 2. PMID:
27380712
242: Zhao D, Zhang S, Wang X, Gao D, Liu J, Cao K, Chen L, Liu R, Liu J, Long J.
ATG7 regulates hepatic Akt phosphorylation through the c-JUN/PTEN pathway in
high fat diet-induced metabolic disorder. FASEB J. 2019 Dec;33(12):14296-14306.
doi: 10.1096/fj.201901414RR. Epub 2019 Oct 23. PMID: 31645130.
243: Zhao B, Wan Y, Zhou X, Zhang J, Chen J, Yang J, Liu Y, Chen W, Zhong Y,
Qian H. Two-in-One Polymeric NO-Donor Prodrugs Mediate Precision and Synergistic
Prostate Cancer Treatment. ACS Appl Mater Interfaces. 2023 Jul
19;15(28):33309-33321. doi: 10.1021/acsami.3c04167. Epub 2023 Jul 5. PMID:
37408134
244: Zhao B, Lei F, Wang C, Zhang B, Yang Z, Li W, Zhu W, Xu S. Design,
Synthesis and Biological Evaluation of Novel Phenylsulfonylurea Derivatives as
PI3K/mTOR Dual Inhibitors. Molecules. 2018 Jun 27;23(7):1553. doi:
10.3390/molecules23071553. PMID: 29954109; PMCID: PMC6099940.
245: Zhao A, Chen F, Ning C, Wu H, Song H, Wu Y, Chen R, Zhou K, Xu X, Lu Y, Gao
J. Use of real-time cellular analysis and Plackett-Burman design to develop the
serum-free media for PC-3 prostate cancer cells. PLoS One. 2017 Sep
25;12(9):e0185470. doi: 10.1371/journal.pone.0185470. PMID: 28945791; PMCID:
PMC5612757.
246: Zhan Y, Jia G, Wu D, Xu Y, Xu L. Design and synthesis of a gossypol
derivative with improved antitumor activities. Arch Pharm (Weinheim). 2009
Apr;342(4):223-9. doi: 10.1002/ardp.200800185. PMID: 19340835.
247: Zhan Y, Ginanni N, Tota MR, Wu M, Bays NW, Richon VM, Kohl NE, Bachman ES,
Strack PR, Krauss S. Control of cell growth and survival by enzymes of the fatty
acid synthesis pathway in HCT-116 colon cancer cells. Clin Cancer Res. 2008 Sep
15;14(18):5735-42. doi: 10.1158/1078-0432.CCR-07-5074. PMID: 18794082.
248: Zhan W, Xu L, Dong X, Dong J, Yi X, Ma X, Qiu N, Li J, Yang B, Zhou Y, Hu
Y. Design, synthesis and biological evaluation of pyrazol-furan carboxamide
analogues as novel Akt kinase inhibitors. Eur J Med Chem. 2016 Jul 19;117:47-58.
doi: 10.1016/j.ejmech.2016.03.074. Epub 2016 Apr 5. PMID: 27089211.
249: Zhan W, Lin S, Chen J, Dong X, Chu J, Du W. Design, synthesis, biological
evaluation, and molecular docking of novel benzopyran and phenylpyrazole
derivatives as Akt inhibitors. Chem Biol Drug Des. 2015 Jun;85(6):770-9. doi:
10.1111/cbdd.12489. Epub 2014 Dec 28. PMID: 25453512.
250: Zhan FK, Liu JC, Cheng B, Liu YC, Lai TS, Lin HC, Yeh MY. Tumor targeting
with DGEA peptide ligands: a new aromatic peptide amphiphile for imaging
cancers. Chem Commun (Camb). 2019 Jan 25;55(8):1060-1063. doi:
10.1039/c8cc08679f. Epub 2019 Jan 8. PMID: 30617356.
251: Zhan F, Yang T, Han YP, Li GY. A new chlorinated diphenyl ether and five
known polyketide metabolites from Penicillium griseofulvum cib-119. Nat Prod
Res. 2013 Aug;27(15):1393-7. doi: 10.1080/14786419.2012.746340. Epub 2012 Dec 6.
PMID: 23216132.
252: Zhan B, Huang L, Chen Y, Ye W, Li J, Chen J, Yang S, Jiang W.
miR-196a-mediated downregulation of p27<sup>kip1</sup> protein promotes prostate
cancer proliferation and relates to biochemical recurrence after radical
prostatectomy. Prostate. 2020 Sep;80(12):1024-1037. doi: 10.1002/pros.24036.
Epub 2020 Jul 6. PMID: 32628792.
253: Zhang Z. MiR-124-3p Suppresses Prostatic Carcinoma by Targeting PTGS2
Through the AKT/NF-ÎºB Pathway. Mol Biotechnol. 2021 Jul;63(7):621-630. doi:
10.1007/s12033-021-00326-7. Epub 2021 Apr 24. PMID: 33893997.
254: Zhang ZY, Xu DS, Cui JJ, Zhang K, Jing XH, Bai WZ. [Distribution of
Substance P-positive Nerve Fibers in Local Skin Tissues of Five
<i>Shu</i>-points of the Pericardium Meridian in the Rat]. Zhen Ci Yan Jiu. 2016
Aug 25;41(4):298-302. Chinese. PMID: 29071923.
255: Zhang ZH, Liu MD, Yao K, Xu S, Yu DX, Xie DD, Xu DX. Vitamin D deficiency
aggravates growth and metastasis of prostate cancer through promoting EMT in two
Î²-catenin-related mechanisms. J Nutr Biochem. 2023 Jan;111:109177. doi:
10.1016/j.jnutbio.2022.109177. Epub 2022 Oct 9. PMID: 36223833.
256: Zhang ZH, Hong Q, Zhang ZC, Xing WY, Xu S, Tian QX, Ye QL, Wang H, Yu DX,
Xie DD, Xu DX. ROS-mediated genotoxic stress is involved in
NaAsO<sub>2</sub>-induced cell cycle arrest, stemness enhancement and
chemoresistance of prostate cancer cells in a p53-independent manner. Ecotoxicol
Environ Saf. 2021 Jan 15;208:111436. doi: 10.1016/j.ecoenv.2020.111436. Epub
2020 Oct 9. PMID: 33039867.
257: Zhang ZH, Xie DD, Xu S, Xia MZ, Zhang ZQ, Geng H, Chen L, Wang DM, Wei W,
Yu DX, Xu DX. Total glucosides of paeony inhibits lipopolysaccharide-induced
proliferation, migration and invasion in androgen insensitive prostate cancer
cells. PLoS One. 2017 Aug 4;12(8):e0182584. doi: 10.1371/journal.pone.0182584.
PMID: 28783760; PMCID: PMC5544245.
258: Zhang Z, Bi C, Schmitt SM, Fan Y, Dong L, Zuo J, Dou QP.
1,10-Phenanthroline promotes copper complexes into tumor cells and induces
apoptosis by inhibiting the proteasome activity. J Biol Inorg Chem. 2012
Dec;17(8):1257-67. doi: 10.1007/s00775-012-0940-x. Epub 2012 Oct 9. PMID:
23053530; PMCID: PMC3662054.
259: Zhang Z, Zhang X, Xue W, Yangyang Y, Xu D, Zhao Y, Lou H. Effects of
oridonin nanosuspension on cell proliferation and apoptosis of human prostatic
carcinoma PC-3 cell line. Int J Nanomedicine. 2010 Oct 5;5:735-42. doi:
10.2147/IJN.S13537. PMID: 21042419; PMCID: PMC2962269.
260: Zhang Z, He X, Wu G, Liu C, Lu C, Gu Q, Che Q, Zhu T, Zhang G, Li D.
Aniline-Tetramic Acids from the Deep-Sea-Derived Fungus Cladosporium
sphaerospermum L3P3 Cultured with the HDAC Inhibitor SAHA. J Nat Prod. 2018 Jul
27;81(7):1651-1657. doi: 10.1021/acs.jnatprod.8b00289. Epub 2018 Jul 9. PMID:
29985604
261: Zhang Z, Stanfield J, Frenkel E, Kabbani W, Hsieh JT. Enhanced therapeutic
effect on androgen-independent prostate cancer by depsipeptide (FK228), a
histone deacetylase inhibitor, in combination with docetaxel. Urology. 2007
Aug;70(2):396-401. doi: 10.1016/j.urology.2007.03.052. PMID: 17826527.
262: Zhang Z, Wang T, Liu Z, Tang S, Yue M, Feng S, Hu M, Xuan L, Chen Y. Small
interfering RNA targeting of the survivin gene inhibits human tumor cell growth
<i>in vitro</i>. Exp Ther Med. 2017 Jul;14(1):35-42. doi: 10.3892/etm.2017.4501.
Epub 2017 May 23. PMID: 28672890; PMCID: PMC5488478.
263: Zhang Z, Cui R, Li H, Li J. miR-500 promotes cell proliferation by directly
targetting LRP1B in prostate cancer. Biosci Rep. 2019 Apr 5;39(4):BSR20181854.
doi: 10.1042/BSR20181854. PMID: 30877185; PMCID: PMC6449515.
264: Zhang Z, Liu S, Ma H, Xiang X, Nie D, Hu P, Tang G. Propionic Acid-Based
PET Imaging of Prostate Cancer. Mol Imaging Biol. 2021 Dec;23(6):836-845. doi:
10.1007/s11307-021-01608-x. Epub 2021 Apr 19. PMID: 33876336.
265: Zhang Y, Forootan SS, Liu D, Barraclough R, Foster CS, Rudland PS, Ke Y.
Increased expression of anterior gradient-2 is significantly associated with
poor survival of prostate cancer patients. Prostate Cancer Prostatic Dis.
2007;10(3):293-300. doi: 10.1038/sj.pcan.4500960. Epub 2007 Apr 24. PMID:
17457305
266: Zhang Y, Liu XX, Zhang B, Hu HY, Gong L. Antitumor effect of antisense ODC
adenovirus on human prostate cancer cells. Prostate Cancer Prostatic Dis.
2005;8(3):280-6. doi: 10.1038/sj.pcan.4500808. PMID: 16103892.
267: Zhang Y, Wei Y, Jiang S, Dang Y, Yang Y, Zuo W, Zhu Q, Liu P, Gao Y, Lu S.
Traditional Chinese medicine CFF-1 exerts a potent anti-tumor immunity to hinder
tumor growth and metastasis in prostate cancer through EGFR/JAK1/STAT3 pathway
to inhibit PD-1/PD-L1 checkpoint signaling. Phytomedicine. 2022 May;99:153939.
doi: 10.1016/j.phymed.2022.153939. Epub 2022 Jan 14. PMID: 35172257.
268: Zhang Y, Niu X, Jia Y, Lv C, Wang J, Jia L, Lu J. Cytotoxic triterpenoid
saponins from the root of <i>Anemone tomentosa</i> (Maxim.) Pei. Nat Prod Res.
2020 Dec;34(24):3462-3469. doi: 10.1080/14786419.2019.1578765. Epub 2019 Feb 27.
PMID: 30810364.
269: Zhang Y, Kong C, Zeng Y, Wang L, Li Z, Wang H, Xu C, Sun Y. Ursolic acid
induces PC-3 cell apoptosis via activation of JNK and inhibition of Akt pathways
in vitro. Mol Carcinog. 2010 Apr;49(4):374-85. doi: 10.1002/mc.20610. PMID:
20146252
270: Zhang Y, Li Y. Long non-coding RNA NORAD contributes to the proliferation,
invasion and EMT progression of prostate cancer via the
miR-30a-5p/RAB11A/WNT/Î²-catenin pathway. Cancer Cell Int. 2020 Nov 27;20(1):571.
doi: 10.1186/s12935-020-01665-2. PMID: 33292272; PMCID: PMC7694907.
271: Zhang Y, Wang Y, Yuan J, Qin W, Liu F, Wang F, Zhang G, Yang X. Toll-like
receptor 4 ligation confers chemoresistance to docetaxel on PC-3 human prostate
cancer cells. Cell Biol Toxicol. 2012 Aug;28(4):269-77. doi:
10.1007/s10565-012-9221-2. Epub 2012 Jun 1. PMID: 22648782.
272: Zhang Y, Li F, Liu L, Jiang H, Hu H, Du X, Ge X, Cao J, Wang Y. Salinomycin
triggers endoplasmic reticulum stress through ATP2A3 upregulation in PC-3 cells.
BMC Cancer. 2019 Apr 25;19(1):381. doi: 10.1186/s12885-019-5590-8. PMID:
31023247; PMCID: PMC6482559.
273: Zhang Y, Li F, Liu L, Jiang H, Jiang X, Ge X, Cao J, Wang Z, Zhang L, Wang
Y. Salinomycin-induced autophagy blocks apoptosis via the ATG3/AKT/mTOR
signaling axis in PC-3 cells. Life Sci. 2018 Aug 15;207:451-460. doi:
10.1016/j.lfs.2018.06.034. Epub 2018 Jun 30. PMID: 29966607.
274: Zhang Y, Liu L, Li F, Wu T, Jiang H, Jiang X, Du X, Wang Y. Salinomycin
Exerts Anticancer Effects on PC-3 Cells and PC-3-Derived Cancer Stem Cells In
Vitro and In Vivo. Biomed Res Int. 2017;2017:4101653. doi: 10.1155/2017/4101653.
Epub 2017 Jun 6. PMID: 28676857; PMCID: PMC5476894.
275: Zhang Y, Li Y, Li T, Shen X, Zhu T, Tao Y, Li X, Wang D, Ma Q, Hu Z, Liu J,
Ruan J, Cai J, Wang HY, Lu X. Genetic Load and Potential Mutational Meltdown in
Cancer Cell Populations. Mol Biol Evol. 2019 Mar 1;36(3):541-552. doi:
10.1093/molbev/msy231. PMID: 30649444.
276: Zhang YD, Zhao H, Li KJ, Guan RY. [Effect of silencing the VDR gene on the
migration and invasion of prostate cancer cells]. Zhonghua Nan Ke Xue. 2017
Nov;23(11):969-974. Chinese. PMID: 29738160.
277: Zhang YC, Albrecht D, Bomser J, Schwartz SJ, Vodovotz Y. Isoflavone profile
and biological activity of soy bread. J Agric Food Chem. 2003 Dec
17;51(26):7611-6. doi: 10.1021/jf034679c. PMID: 14664516.
278: Zhang Y, Toneri M, Ma H, Yang Z, Bouvet M, Goto Y, Seki N, Hoffman RM.
Real-Time GFP Intravital Imaging of the Differences in Cellular and Angiogenic
Behavior of Subcutaneous and Orthotopic Nude-Mouse Models of Human PC-3 Prostate
Cancer. J Cell Biochem. 2016 Nov;117(11):2546-51. doi: 10.1002/jcb.25547. Epub
2016 Sep 2. PMID: 27012365.
279: Zhang Y, Wang X, Hoffman RM, Seki N. Real Time Metastatic Route Tracking of
Orthotopic PC-3-GFP Human Prostate Cancer Using Intravital Imaging. J Cell
Biochem. 2016 Apr;117(4):1027-32. doi: 10.1002/jcb.25391. Epub 2015 Oct 30.
PMID: 26515240.
280: Zhang Y, Kim KH, Zhang W, Guo Y, Kim SH, LÃ¼ J. Galbanic acid decreases
androgen receptor abundance and signaling and induces G1 arrest in prostate
cancer cells. Int J Cancer. 2012 Jan 1;130(1):200-12. doi: 10.1002/ijc.25993.
Epub 2011 May 9. PMID: 21328348; PMCID: PMC3137900.
281: Zhang Y, Shao Y, Ren J, Fang Y, Yang B, Lu S, Liu P. NCAPD3 exerts tumor-
promoting effects in prostatic cancer via dual impact on miR-30a-5p by
STAT3-MALAT1 and MYC. Cell Death Discov. 2024 Apr 1;10(1):159. doi:
10.1038/s41420-024-01930-7. PMID: 38561330; PMCID: PMC10985108.
282: Zhang Y, Hao T, Zhang H, Wei P, Li X. [Over-expression of miR-151a-3p
inhibits proliferation and migration of PC-3 prostate cancer cells]. Xi Bao Yu
Fen Zi Mian Yi Xue Za Zhi. 2018 Mar;34(3):247-252. Chinese. PMID: 29773107.
283: Zhang Y, Feng J, Jia Y, Xu Y, Liu C, Fang H, Xu W. Design, synthesis and
primary activity assay of tripeptidomimetics as histone deacetylase inhibitors
with linear linker and branched cap group. Eur J Med Chem. 2011
Nov;46(11):5387-97. doi: 10.1016/j.ejmech.2011.08.045. Epub 2011 Sep 8. PMID:
21924799
284: Zhang YM, Yang Y, Zhang YH, Liu Y. Polysaccharide Nanoparticles for
Efficient siRNA Targeting in Cancer Cells by Supramolecular pKa Shift. Sci Rep.
2016 Jul 1;6:28848. doi: 10.1038/srep28848. PMID: 27363811; PMCID: PMC4929451.
285: Zhang Y, Chen J, Fang W, Liang K, Li X, Zhang F, Pang Y, Fang G, Wang X.
Kaempferol suppresses androgen-dependent and androgen-independent prostate
cancer by regulating Ki67 expression. Mol Biol Rep. 2022 Jun;49(6):4607-4617.
doi: 10.1007/s11033-022-07307-2. Epub 2022 Mar 14. PMID: 35286519.
286: Zhang Y, Huang Y, Zhang P, Gao X, Gibbs RB, Li S. Incorporation of a
selective sigma-2 receptor ligand enhances uptake of liposomes by multiple
cancer cells. Int J Nanomedicine. 2012;7:4473-85. doi: 10.2147/IJN.S31981. Epub
2012 Aug 13. PMID: 22927761; PMCID: PMC3422102.
287: Zhang Y, Mou Y, Liang C, Zhu S, Liu S, Shao P, Li J, Wang Z. Promoting cell
proliferation, cell cycle progression, and glycolysis: Glycometabolism-related
genes act as prognostic signatures for prostate cancer. Prostate. 2021
Feb;81(3):157-169. doi: 10.1002/pros.24092. Epub 2020 Dec 18. PMID: 33338276.
288: Zhang Y, Li L, Wang J, Cheng W, Zhang J, Li X, Zhang Z, Gong J, Ghosh R,
Kumar AP, Xie J. Combination of Nexrutine and docetaxel suppresses NFÎºB-mediated
activation of c-FLIP. Mol Carcinog. 2017 Oct;56(10):2200-2209. doi:
10.1002/mc.22673. Epub 2017 Jun 15. PMID: 28485511.
289: Zhang Y, Chen Z, Lou Y, Yu Y. 2,3-Disubstituted
8-arylamino-3H-imidazo[4,5-g]quinazolines: a novel class of antitumor agents.
Eur J Med Chem. 2009 Jan;44(1):448-52. doi: 10.1016/j.ejmech.2008.01.009. Epub
2008 Jan 25. PMID: 18313807.
290: Zhang YP, Liu KL, Yang Z, Lu BS, Qi JC, Han ZW, Yin YW, Zhang M, Chen DM,
Wang XW, Li W, Xin H. The involvement of FBP1 in prostate cancer cell epithelial
mesenchymal transition, invasion and metastasis by regulating the MAPK signaling
pathway. Cell Cycle. 2019 Oct;18(19):2432-2446. doi:
10.1080/15384101.2019.1648956. Epub 2019 Aug 25. Retraction in: Cell Cycle. 2022
Dec;21(24):2670. doi: 10.1080/15384101.2022.2137762. PMID: 31448674; PMCID:
PMC6739050.
291: Zhang Y, Zhang Y, Chen M, Liu C, Xiang C. DUSP1 is involved in the
progression of small cell carcinoma of the prostate. Saudi J Biol Sci. 2018
Jul;25(5):858-862. doi: 10.1016/j.sjbs.2017.09.015. Epub 2017 Oct 18. PMID:
30108432; PMCID: PMC6088105.
292: Zhang YQ, Chen X, Fu CL, Zhang W, Zhang DL, Pang C, Liu M, Wang JY. FENDRR
reduces tumor invasiveness in prostate cancer PC-3 cells by targeting CSNK1E.
Eur Rev Med Pharmacol Sci. 2019 Sep;23(17):7327-7337. doi:
10.26355/eurrev_201909_18838. PMID: 31539119.
293: Zhang YL, Wang P, Zhang Y, Yu SS, Xu YK. [Knockdown of mediator complex
subunit 19 suppresses the migration and invasion and epithelial-mesenchymal
transition in prostate cancer PC3 cells]. Zhonghua Yi Xue Za Zhi. 2019 Nov
12;99(42):3303-3307. Chinese. doi: 10.3760/cma.j.issn.0376-2491.2019.42.006.
PMID: 31715665.
294: Zhang X, Lu Z, Ren X, Chen X, Zhou X, Zhou X, Zhang T, Liu Y, Wang S, Qin
C. Genetic comprehension of organophosphate flame retardants, an emerging threat
to prostate cancer. Ecotoxicol Environ Saf. 2021 Oct 15;223:112589. doi:
10.1016/j.ecoenv.2021.112589. Epub 2021 Aug 3. PMID: 34358932.
295: Zhang X, Fang J, Chen S, Wang W, Meng S, Liu B. Nonconserved miR-608
suppresses prostate cancer progression through RAC2/PAK4/LIMK1 and
BCL2L1/caspase-3 pathways by targeting the 3'-UTRs of RAC2/BCL2L1 and the coding
region of PAK4. Cancer Med. 2019 Sep;8(12):5716-5734. doi: 10.1002/cam4.2455.
Epub 2019 Aug 7. PMID: 31389670; PMCID: PMC6746107.
296: Zhang XB, Zou CL, Duan YX, Wu F, Li G. Activity guided isolation and
modification of juglone from Juglans regia as potent cytotoxic agent against
lung cancer cell lines. BMC Complement Altern Med. 2015 Nov 3;15:396. doi:
10.1186/s12906-015-0920-0. PMID: 26530090; PMCID: PMC4632350.
297: Zhang X, Bai Y, Wang Y, Wang C, Fu J, Gao L, Liu Y, Feng J, Swamy MK, Yogi
M, Rudramurthy GR, Purushotham B, Deng Y. Anticancer Properties of Different
Solvent Extracts of <i>Cucumis melo</i> L. Seeds and Whole Fruit and Their
Metabolite Profiling Using HPLC and GC-MS. Biomed Res Int. 2020 Feb
24;2020:5282949. doi: 10.1155/2020/5282949. PMID: 32185208; PMCID: PMC7061113.
298: Zhang XM, Yang DP, Xie ZY, Xue X, Zhu LP, Wang DM, Zhao ZM. A new
triterpenoid saponin and an oligosaccharide isolated from the fruits of Sapindus
mukorossi. Nat Prod Res. 2014;28(14):1058-64. doi: 10.1080/14786419.2014.905559.
Epub 2014 May 7. PMID: 24800793.
299: Zhang X, Chen M, Zou P, Kanchana K, Weng Q, Chen W, Zhong P, Ji J, Zhou H,
He L, Liang G. Curcumin analog WZ35 induced cell death via ROS-dependent ER
stress and G2/M cell cycle arrest in human prostate cancer cells. BMC Cancer.
2015 Nov 6;15:866. doi: 10.1186/s12885-015-1851-3. PMID: 26546056; PMCID:
PMC4636884.
300: Zhang X, Yang T, Jin X, Lin K, Dai X, Gao T, Huang G, Fan M, Ma L, Liu Z,
Cao J. Synthesis and biological evaluation of cytotoxic activity of novel
podophyllotoxin derivatives incorporating piperazinyl-cinnamic amide moieties.
Bioorg Chem. 2022 Jun;123:105761. doi: 10.1016/j.bioorg.2022.105761. Epub 2022
Mar 24. PMID: 35358823.
301: Zhang X, Uroic MK, Xie WY, Zhu YG, Chen BD, McGrath SP, Feldmann J, Zhao
FJ. Phytochelatins play a key role in arsenic accumulation and tolerance in the
aquatic macrophyte Wolffia globosa. Environ Pollut. 2012 Jun;165:18-24. doi:
10.1016/j.envpol.2012.02.009. Epub 2012 Mar 5. PMID: 22398017.
302: Zhang X, Greiser S, Roy U, Lange F, van Gorkum R, Fournelle M, Speicher D,
Tretbar S, Melzer A, Landgraf L. Evaluation of a Developed MRI-Guided Focused
Ultrasound System in 7 T Small Animal MRI and Proof-of-Concept in a Prostate
Cancer Xenograft Model to Improve Radiation Therapy. Cells. 2023 Feb
2;12(3):481. doi: 10.3390/cells12030481. PMID: 36766824; PMCID: PMC9914251.
303: Zhang X, Bobeica M, Unger M, Bednarz A, Gerold B, Patties I, Melzer A,
Landgraf L. Focused ultrasound radiosensitizes human cancer cells by enhancement
of DNA damage. Strahlenther Onkol. 2021 Aug;197(8):730-743. doi:
10.1007/s00066-021-01774-5. Epub 2021 Apr 22. PMID: 33885910; PMCID: PMC8292237.
304: Zhang X, Bi L, Ye Y, Chen J. Formononetin induces apoptosis in PC-3
prostate cancer cells through enhancing the Bax/Bcl-2 ratios and regulating the
p38/Akt pathway. Nutr Cancer. 2014;66(4):656-61. doi:
10.1080/01635581.2014.894098. Epub 2014 Mar 25. PMID: 24666255.
305: Zhang X, Guo S, Chen C, Perez GR, Zhang C, Patanapongpibul M, Subrahmanyam
N, Wang R, Keith J, Chen G, Dong Y, Zhang Q, Zhong Q, Zheng S, Wang G, Chen QH.
Asymmetric 1,5-diarylpenta-1,4-dien-3-ones: Antiproliferative activity in
prostate epithelial cell models and pharmacokinetic studies. Eur J Med Chem.
2017 Sep 8;137:263-279. doi: 10.1016/j.ejmech.2017.05.062. Epub 2017 Jun 3.
PMID: 28601720; PMCID: PMC5548007.
306: Zhang X, Wang R, Perez GR, Chen G, Zhang Q, Zheng S, Wang G, Chen QH.
Design, synthesis, and biological evaluation of
1,9-diheteroarylnona-1,3,6,8-tetraen-5-ones as a new class of anti-prostate
cancer agents. Bioorg Med Chem. 2016 Oct 1;24(19):4692-4700. doi:
10.1016/j.bmc.2016.08.006. Epub 2016 Aug 6. PMID: 27543391; PMCID: PMC5014612.
307: Zhang X, Yu H, Wang Z, Yang Q, Xia R, Qu Y, Tao R, Shi Y, Xiang P, Zhang S,
Li C. Multi-locus identification of <i>Psilocybe cubensis</i> by high-resolution
melting (HRM). Forensic Sci Res. 2021 Apr 13;7(3):490-497. doi:
10.1080/20961790.2021.1875580. PMID: 36353314; PMCID: PMC9639532.
308: Zhang X, Tang Z, Qi L, Chen H, Luo Q. [Screening of membrane antigen
differentially expressed in androgen-dependent prostate cancer and androgen-
independent prostate cancer]. Zhong Nan Da Xue Xue Bao Yi Xue Ban. 2012
Aug;37(8):817-23. Chinese. doi: 10.3969/j.issn.1672-7347.2012.08.010. PMID:
22954909
309: Zhang X, Cai W, Cao F, Schreibmann E, Wu Y, Wu JC, Xing L, Chen X.
18F-labeled bombesin analogs for targeting GRP receptor-expressing prostate
cancer. J Nucl Med. 2006 Mar;47(3):492-501. PMID: 16513619.
310: Zhang X, Hu X, Mu S, Zhan Y, An Q, Liu Z, Huang X. [Retracted]
Apogossypolone inhibits the proliferation of LNCaP cells inÂ vitro and inÂ vivo.
Mol Med Rep. 2018 May;17(5):6927. doi: 10.3892/mmr.2018.8586. Epub 2018 Feb 8.
PMID: 29436677; PMCID: PMC5928651.
311: Zhang X, Bai R, Xiong H, Xu H, Hou W. Meeting organometallic chemistry with
drug discovery: CH activation enabled discovery of a new ring system of
12H-Indazolo[2,1-a]cinnolin-12-ones with anti-proliferation activity. Bioorg Med
Chem Lett. 2020 Feb 15;30(4):126916. doi: 10.1016/j.bmcl.2019.126916. Epub 2019
Dec 23. PMID: 31889668.
312: Zhang X, Wu M, Xiao H, Lee MT, Levin L, Leung YK, Ho SM. Methylation of a
single intronic CpG mediates expression silencing of the PMP24 gene in prostate
cancer. Prostate. 2010 May 15;70(7):765-76. doi: 10.1002/pros.21109. PMID:
20054818; PMCID: PMC2857536.
313: Zhang X, Huang J, Yu C, Xiang L, Li L, Shi D, Lin F. Quercetin Enhanced
Paclitaxel Therapeutic Effects Towards PC-3 Prostate Cancer Through ER Stress
Induction and ROS Production. Onco Targets Ther. 2020 Jan 16;13:513-523. doi:
10.2147/OTT.S228453. PMID: 32021294; PMCID: PMC6970612.
314: Zhang X, He Z, Xiang L, Li L, Zhang H, Lin F, Cao H. Codelivery of GRP78
siRNA and docetaxel via RGD-PEG-DSPE/DOPA/CaP nanoparticles for the treatment of
castration-resistant prostate cancer. Drug Des Devel Ther. 2019 Apr
29;13:1357-1372. doi: 10.2147/DDDT.S198400. PMID: 31118572; PMCID: PMC6499149.
315: Zhang X, Zhang D, Qu F, Hong Y, Cao J, Pan X, Li L, Huang Y, Huang H, Yin
L, Chen L, Ren J, Wang Z, Xu D, Cui X. Knockdown of NOB1 expression inhibits the
malignant transformation of human prostate cancer cells. Mol Cell Biochem. 2014
Nov;396(1-2):1-8. doi: 10.1007/s11010-014-2126-z. Epub 2014 Aug 29. PMID:
25169742
316: Zhang XQ, Huang XF, Hu XB, Zhan YH, An QX, Yang SM, Xia AJ, Yi J, Chen R,
Mu SJ, Wu DC. Apogossypolone, a novel inhibitor of antiapoptotic Bcl-2 family
proteins, induces autophagy of PC-3 and LNCaP prostate cancer cells in vitro.
Asian J Androl. 2010 Sep;12(5):697-708. doi: 10.1038/aja.2010.57. Epub 2010 Jul
26. PMID: 20657602; PMCID: PMC3739319.
317: Zhang XQ, Huang XF, Mu SJ, An QX, Xia AJ, Chen R, Wu DC. Inhibition of
proliferation of prostate cancer cell line, PC-3, in vitro and in vivo using
(-)-gossypol. Asian J Androl. 2010 May;12(3):390-9. doi: 10.1038/aja.2009.87.
Epub 2010 Jan 18. PMID: 20081872; PMCID: PMC3739255.
318: Zhang XQ, Lee MS, Zelivianski S, Lin MF. Characterization of a prostate-
specific tyrosine phosphatase by mutagenesis and expression in human prostate
cancer cells. J Biol Chem. 2001 Jan 26;276(4):2544-50. doi:
10.1074/jbc.M006661200. Epub 2000 Nov 6. PMID: 11067847.
319: Zhang W, Braun A, Bauman Z, Olteanu H, Madzelan P, Banerjee R. Expression
profiling of homocysteine junction enzymes in the NCI60 panel of human cancer
cell lines. Cancer Res. 2005 Feb 15;65(4):1554-60. doi:
10.1158/0008-5472.CAN-04-1554. PMID: 15735045.
320: Zhang W, Fan W, Ottemann BM, Alshehri S, Garrison JC. Development of
Improved Tumor-Residualizing, GRPR-Targeted Agents: Preclinical Comparison of an
Endolysosomal Trapping Approach in Agonistic and Antagonistic Constructs. J Nucl
Med. 2020 Mar;61(3):443-450. doi: 10.2967/jnumed.119.231282. Epub 2019 Oct 10.
PMID: 31601697; PMCID: PMC7067526.
321: Zhang W, Fan W, Rachagani S, Zhou Z, Lele SM, Batra SK, Garrison JC.
Comparative Study of Subcutaneous and Orthotopic Mouse Models of Prostate
Cancer: Vascular Perfusion, Vasculature Density, Hypoxic Burden and
BB2r-Targeting Efficacy. Sci Rep. 2019 Jul 31;9(1):11117. doi:
10.1038/s41598-019-47308-z. PMID: 31366895; PMCID: PMC6668441.
322: Zhang W, Fan W, Zhou Z, Garrison J. Synthesis and Evaluation of
Radiolabeled Phosphoramide Mustard with Selectivity for Hypoxic Cancer Cells.
ACS Med Chem Lett. 2017 Oct 23;8(12):1269-1274. doi:
10.1021/acsmedchemlett.7b00355. PMID: 29259746; PMCID: PMC5733275.
323: Zhang W, Tao N, Bai L. Polysaccharides from Lentinus edodes prevent
acquired drug resistance to docetaxel in prostate cancer cells by decreasing the
TGF-Î²1 secretion of cancer-associated fibroblasts. J Nat Med. 2023
Sep;77(4):817-828. doi: 10.1007/s11418-023-01722-w. Epub 2023 Jun 24. PMID:
37354258
324: Zhang W, Hu C, Wang X, Bai S, Cao S, Kobelski M, Lambert JR, Gu J, Zhan Y.
Role of GDF15 in methylseleninic acid-mediated inhibition of cell proliferation
and induction of apoptosis in prostate cancer cells. PLoS One. 2019 Sep
20;14(9):e0222812. doi: 10.1371/journal.pone.0222812. PMID: 31539407; PMCID:
PMC6754141.
325: Zhang W, Song Y, Eldi P, Guo X, Hayball JD, Garg S, Albrecht H. Targeting
prostate cancer cells with hybrid elastin-like polypeptide/liposome
nanoparticles. Int J Nanomedicine. 2018 Jan 9;13:293-305. doi:
10.2147/IJN.S152485. PMID: 29391790; PMCID: PMC5768422.
326: Zhang W, Garg S, Eldi P, Zhou FH, Johnson IR, Brooks DA, Lam F, Rychkov G,
Hayball J, Albrecht H. Targeting prostate cancer cells with genetically
engineered polypeptide-based micelles displaying gastrin-releasing peptide. Int
J Pharm. 2016 Nov 20;513(1-2):270-279. doi: 10.1016/j.ijpharm.2016.09.039. Epub
2016 Sep 12. PMID: 27633281.
327: Zhang T, Zhang X, Ding K, Yang K, Zhang Z, Xu Y. PIM-1 gene RNA
interference induces growth inhibition and apoptosis of prostate cancer cells
and suppresses tumor progression in vivo. J Surg Oncol. 2010 May 1;101(6):513-9.
doi: 10.1002/jso.21524. PMID: 20191609.
328: Zhang T, Chen X, Sun L, Guo X, Cai T, Wang J, Zeng Y, Ma J, Ding X, Xie Z,
Niu L, Zhang M, Tao N, Yang F. Proteomics reveals the function reverse of MPSSS-
treated prostate cancer-associated fibroblasts to suppress PC-3 cell viability
via the FoxO pathway. Cancer Med. 2021 Apr;10(7):2509-2522. doi:
10.1002/cam4.3825. Epub 2021 Mar 11. PMID: 33704935; PMCID: PMC7982613.
329: Zhang TW, Xing L, Tang JL, Lu JX, Liu CX. Marchantin M Induces Apoptosis of
Prostate Cancer Cells Through Endoplasmic Reticulum Stress. Med Sci Monit. 2015
Nov 19;21:3570-6. doi: 10.12659/msm.894476. PMID: 26581488; PMCID: PMC4657764.
330: Zhang T, Lu LH, Liu H, Wang JW, Wang RX, Zhang YX, Tao JC. D-ring modified
novel isosteviol derivatives: design, synthesis and cytotoxic activity
evaluation. Bioorg Med Chem Lett. 2012 Sep 15;22(18):5827-32. doi:
10.1016/j.bmcl.2012.07.083. Epub 2012 Jul 31. PMID: 22901386.
331: Zhang S, Shen YR, Wu S, Xiao YQ, He Q, Shi SR. The dietary combination of
essential oils and organic acids reduces Salmonella enteritidis in challenged
chicks. Poult Sci. 2019 Dec 1;98(12):6349-6355. doi: 10.3382/ps/pez457. PMID:
31393588; PMCID: PMC8913765.
332: Zhang S, Liu Y, Wang X, Yang L, Li H, Wang Y, Liu M, Zhao X, Xie Y, Yang Y,
Zhang S, Fan Z, Dong J, Yuan Z, Ding Z, Zhang Y, Hu L. SARS-CoV-2 binds platelet
ACE2 to enhance thrombosis in COVID-19. J Hematol Oncol. 2020 Sep 4;13(1):120.
doi: 10.1186/s13045-020-00954-7. PMID: 32887634; PMCID: PMC7471641.
333: Zhang S, Yu J, Sun BF, Hou GZ, Yu ZJ, Luo H. MicroRNA-92a Targets SERTAD3
and Regulates the Growth, Invasion, and Migration of Prostate Cancer Cells via
the P53 Pathway. Onco Targets Ther. 2020 Jun 12;13:5495-5514. doi:
10.2147/OTT.S249168. PMID: 32606766; PMCID: PMC7298502.
334: Zhang S, Vijayalakshmi A, Meng L. Oridonin attenuated human PC-3 cell
activity by modulating the Wnt/Î²-catenin signaling. Adv Clin Exp Med. 2024
May;33(5):511-518. doi: 10.17219/acem/175519. PMID: 38269477.
335: Zhang S, Li ZT, Liu M, Wang JR, Xu MQ, Li ZY, Duan XC, Hao YL, Zheng XC, Li
H, Feng ZH, Zhang X. Anti-tumour activity of low molecular weight heparin
doxorubicin nanoparticles for histone H1 high-expressive prostate cancer PC-3M
cells. J Control Release. 2019 Feb 10;295:102-117. doi:
10.1016/j.jconrel.2018.12.034. Epub 2018 Dec 21. PMID: 30582952.
336: Zhang S, Wang H, Melick CH, Jeong MH, Curukovic A, Tiwary S, Lama-Sherpa
TD, Meng D, Servage KA, James NG, Jewell JL. AKAP13 couples GPCR signaling to
mTORC1 inhibition. PLoS Genet. 2021 Oct 21;17(10):e1009832. doi:
10.1371/journal.pgen.1009832. PMID: 34673774; PMCID: PMC8570464.
337: Zhang SJ, Ge QF, Guo DW, Hu WX, Liu HZ. Synthesis and anticancer evaluation
of alpha-lipoic acid derivatives. Bioorg Med Chem Lett. 2010 May
15;20(10):3078-83. doi: 10.1016/j.bmcl.2010.03.112. Epub 2010 Apr 3. PMID:
20403695
338: Zhang S, Liu F, Hou X, Cao J, Dai X, Yu J, Huang G. Synthesis of Novel
Analogs of Thieno[2,3-<i>d</i>] Pyrimidin-4(3<i>H</i>)-ones as Selective
Inhibitors of Cancer Cell Growth. Biomolecules. 2019 Oct 21;9(10):631. doi:
10.3390/biom9100631. PMID: 31640194; PMCID: PMC6843832.
339: Zhang S, Vue B, Huang M, Zhang X, Lee T, Chen G, Zhang Q, Zheng S, Wang G,
Chen QH. 3-O-Alkyl-2,3-dehydrosilibinins: Two synthetic approaches and in vitro
effects toward prostate cancer cells. Bioorg Med Chem Lett. 2016 Jul
15;26(14):3226-3231. doi: 10.1016/j.bmcl.2016.05.069. Epub 2016 May 24. PMID:
27261177; PMCID: PMC4927305.
340: Zhang S, Gu J, Yang NS, Kao C, Gardner TA, Eble JN, Cheng L. Relative
promoter strengths in four human prostate cancer cell lines evaluated by
particle bombardment-mediated gene transfer. Prostate. 2002 Jun 1;51(4):286-92.
doi: 10.1002/pros.10081. PMID: 11987157.
341: Zhang R, Zhang Z, Wu W, Shi J, Berk E, Li W, Deng Y, Wang Z, Hou J, Long H,
Lei M, Wu W. Multi-omics profiling of PC-3 cells reveals bufadienolides-induced
lipid metabolic remodeling by regulating long-chain lipids synthesis and
hydrolysis. Metabolomics. 2023 Jan 16;19(2):6. doi: 10.1007/s11306-022-01968-7.
PMID: 36645548.
342: Zhang R, Wu M, Cao T, Luo K, Huang F, Zhang R, Huang Z, Zhou J, Wang Y, Zhu
S. Identification of the gossypol derivatives as androgen receptor inhibitor.
Bioorg Med Chem Lett. 2022 Nov 1;75:128952. doi: 10.1016/j.bmcl.2022.128952.
Epub 2022 Aug 26. PMID: 36031018.
343: Zhang Q, Liu S, Parajuli KR, Zhang W, Zhang K, Mo Z, Liu J, Chen Z, Yang S,
Wang AR, Myers L, You Z. Interleukin-17 promotes prostate cancer via
MMP7-induced epithelial-to-mesenchymal transition. Oncogene. 2017 Feb
2;36(5):687-699. doi: 10.1038/onc.2016.240. Epub 2016 Jul 4. PMID: 27375020;
PMCID: PMC5213194.
344: Zhang Q, Ye DQ, Chen GP, Zheng Y. Oxidative protein damage and antioxidant
status in systemic lupus erythematosus. Clin Exp Dermatol. 2010
Apr;35(3):287-94. doi: 10.1111/j.1365-2230.2009.03437.x. Epub 2009 Oct 23. PMID:
19874339
345: Zhang Q, Ni Q, Gan J, Shen Z, Luo J, Jin C, Zhang N, Zhang Y. p14ARF
upregulation of p53 and enhanced effects of 5-fluorouracil in pancreatic cancer.
Chin Med J (Engl). 2003 Aug;116(8):1150-5. PMID: 12935400.
346: Zhang Q, Liu D, Cui Y, Xu T, Lu T, Liu X, Liu K, Wang Q, Li A, Zhao P,
Cheng Z. Bioactivities and chemical profiling comparison and metabolomic
variations of polyphenolics and steroidal glycoalkaloids in different parts of
Solanum nigrum L. Phytochem Anal. 2024 Mar;35(2):350-368. doi: 10.1002/pca.3294.
Epub 2023 Oct 18. PMID: 37849391.
347: Zhang Q, Qi J, Hou S, Du L, Yu H, Cao Q, Zhou Y, Liao D, Kijlstra A, Yang
P. A functional variant of PTPN22 confers risk for Vogt-Koyanagi-Harada syndrome
but not for ankylosing spondylitis. PLoS One. 2014 May 9;9(5):e96943. doi:
10.1371/journal.pone.0096943. PMID: 24816862; PMCID: PMC4016172.
348: Zhang Q, He P, Zhou G, Gu Y, Fu T, Xue D, Liu HM. Synthesis and biological
evaluation of 2,6-dichloropurine bicyclonucleosides containing a triazolyl-
carbohydrate moiety. Carbohydr Res. 2013 Dec 15;382:65-70. doi:
10.1016/j.carres.2013.10.004. Epub 2013 Oct 12. PMID: 24211367.
349: Zhang Q, Lv J, He F, Yu C, Qu Y, Zhang X, Xu A, Wu J. Design, synthesis and
activity evaluation of indole-based double - Branched HDAC1 inhibitors. Bioorg
Med Chem. 2019 Apr 15;27(8):1595-1604. doi: 10.1016/j.bmc.2019.03.008. Epub 2019
Mar 4. PMID: 30879863.
350: Zhang Q, Zhang K, Zou Y, Perna A, Wang Y. A quantitative study on the in
vitro and in vivo acetylation of high mobility group A1 proteins. J Am Soc Mass
Spectrom. 2007 Sep;18(9):1569-78. doi: 10.1016/j.jasms.2007.05.020. Epub 2007
Jun 13. PMID: 17627840; PMCID: PMC2020522.
351: Zhang Q, Yang M, Shen J, Gerhold LM, Hoffman RM, Xing HR. The role of the
intravascular microenvironment in spontaneous metastasis development. Int J
Cancer. 2010 Jun 1;126(11):2534-41. doi: 10.1002/ijc.24979. PMID: 19847811.
352: Zhang Q, He L, Jiang Q, Zhu H, Kong D, Zhang H, Cheng Z, Deng H, Zheng Y,
Ying X. Systems Pharmacology-Based Dissection of Anti-Cancer Mechanism of
Traditional Chinese Herb <i>Saussurea involucrata</i>. Front Pharmacol. 2021 Jun
25;12:678203. doi: 10.3389/fphar.2021.678203. PMID: 34248628; PMCID: PMC8267469.
353: Zhang Q, Helfand BT, Carneiro BA, Qin W, Yang XJ, Lee C, Zhang W, Giles FJ,
Cristofanilli M, Kuzel TM. Efficacy Against Human Prostate Cancer by Prostate-
specific Membrane Antigen-specific, Transforming Growth Factor-Î² Insensitive
Genetically Targeted CD8<sup>+</sup> T-cells Derived from Patients with
Metastatic Castrate-resistant Disease. Eur Urol. 2018 May;73(5):648-652. doi:
10.1016/j.eururo.2017.12.008. Epub 2017 Dec 21. PMID: 29275833; PMCID:
PMC6682506.
354: Zhang P, Lu Y, Kong Z, Zhang Y, Fu F, Su X, Huang Y, Wan X, Li Y. Androgen-
responsive lncRNA LINC00304 promotes cell cycle and proliferation via regulating
CCNA1. Prostate. 2019 Jun;79(9):994-1006. doi: 10.1002/pros.23811. Epub 2019 Apr
23. PMID: 31012142.
355: Zhang P, Li Y, Tang X, Guo R, Li J, Chen YY, Guo H, Su J, Sun L, Liu Y.
Zinc enhances chemosensitivity to paclitaxel in PCâ€‘3 prostate cancer cells.
Oncol Rep. 2018 Oct;40(4):2269-2277. doi: 10.3892/or.2018.6622. Epub 2018 Aug 2.
PMID: 30106439.
356: Zhang P, Chen L, Song Y, Li X, Sun Y, Xiao Y, Xing Y. Tetraiodothyroacetic
acid and transthyretin silencing inhibit pro-metastatic effect of L-thyroxin in
anoikis-resistant prostate cancer cells through regulation of MAPK/ERK pathway.
Exp Cell Res. 2016 Oct 1;347(2):350-9. doi: 10.1016/j.yexcr.2016.08.019. Epub
2016 Aug 25. PMID: 27569004.
357: Zhang P, Huang Y, Makhov AM, Gao X, Zhang P, Li S. Characterization of
spherulites as a lipidic carrier for low and high molecular weight agents. Pharm
Res. 2013 Jun;30(6):1525-35. doi: 10.1007/s11095-013-0990-y. Epub 2013 Apr 12.
PMID: 23579481; PMCID: PMC3654020.
358: Zhang P, Wang Z, Chong T, Ji Z. Matrine inhibits proliferation and induces
apoptosis of the androgenâ€‘independent prostate cancer cell line PC-3. Mol Med
Rep. 2012 Mar;5(3):783-7. doi: 10.3892/mmr.2011.701. Epub 2011 Dec 9. PMID:
22159447
359: Zhang P, Liu W, Zhang J, Guan H, Chen W, Cui X, Liu Q, Jiang A. Gene
expression profiles in the PC-3 human prostate cancer cells induced by NKX3.1.
Mol Biol Rep. 2010 Mar;37(3):1505-12. doi: 10.1007/s11033-009-9549-8. Epub 2009
May 22. PMID: 19462257.
360: Zhang P, Bi C, Schmitt SM, Li X, Fan Y, Zhang N, Dou QP. Metal-based
2,3-indolinedione derivatives as proteasome inhibitors and inducers of apoptosis
in human cancer cells. Int J Mol Med. 2014 Sep;34(3):870-9. doi:
10.3892/ijmm.2014.1838. Epub 2014 Jul 8. PMID: 25017797; PMCID: PMC4121346.
361: Zhang M, Wang J, Li C, Hu N, Wang K, Ji H, He D, Quan C, Li X, Jin N, Li Y.
Potent growth-inhibitory effect of a dual cancer-specific oncolytic adenovirus
expressing apoptin on prostate carcinoma. Int J Oncol. 2013 Mar;42(3):1052-60.
doi: 10.3892/ijo.2013.1783. Epub 2013 Jan 21. PMID: 23338489.
362: Zhang M, Osisami M, Dai J, Keller JM, Escara-Wilke J, Mizokami A, Keller
ET. Bone Microenvironment Changes in Latexin Expression Promote Chemoresistance.
Mol Cancer Res. 2017 Apr;15(4):457-466. doi: 10.1158/1541-7786.MCR-16-0392. Epub
2017 Jan 13. PMID: 28087740; PMCID: PMC5380553.
363: Zhang M, Mukherjee N, Bermudez RS, Latham DE, Delaney MA, Zietman AL,
Shipley WU, Chakravarti A. Adenovirus-mediated inhibition of survivin expression
sensitizes human prostate cancer cells to paclitaxel in vitro and in vivo.
Prostate. 2005 Aug 1;64(3):293-302. doi: 10.1002/pros.20263. PMID: 15754318.
364: Zhang M, Latham DE, Delaney MA, Chakravarti A. Survivin mediates resistance
to antiandrogen therapy in prostate cancer. Oncogene. 2005 Apr 7;24(15):2474-82.
doi: 10.1038/sj.onc.1208490. PMID: 15735703.
365: Zhang M, Altuwaijri S, Yeh S. RRR-alpha-tocopheryl succinate inhibits human
prostate cancer cell invasiveness. Oncogene. 2004 Apr 15;23(17):3080-8. doi:
10.1038/sj.onc.1207435. PMID: 15048090.
366: Zhang M, Wang Y, Matyunina LV, Akbar A, McDonald JF. The ability of miRNAs
to induce mesenchymal-to-epithelial transition (MET) in cancer cells is highly
dependent upon genetic background. Cancer Lett. 2020 Jun 28;480:15-23. doi:
10.1016/j.canlet.2020.03.023. Epub 2020 Mar 28. PMID: 32234315.
367: Zhang M, Liu C, Zhang Z, Yang S, Zhang B, Yin L, Swarts S, Vidyasagar S,
Zhang L, Okunieff P. A new flavonoid regulates angiogenesis and reactive oxygen
species production. Adv Exp Med Biol. 2014;812:149-155. doi:
10.1007/978-1-4939-0620-8_20. PMID: 24729227.
368: Zhang M, Liu H, Tian Z, Griffith BN, Ji M, Li QQ. Gossypol induces
apoptosis in human PC-3 prostate cancer cells by modulating caspase-dependent
and caspase-independent cell death pathways. Life Sci. 2007 Jan 30;80(8):767-74.
doi: 10.1016/j.lfs.2006.11.004. Epub 2006 Nov 10. PMID: 17156797.
369: Zhang M, Fang X, Liu H, Wang S, Yang D. Blockade of AKT activation in
prostate cancer cells with a small molecule inhibitor,
9-chloro-2-methylellipticinium acetate (CMEP). Biochem Pharmacol. 2007 Jan
1;73(1):15-24. doi: 10.1016/j.bcp.2006.07.034. Epub 2006 Sep 1. PMID: 16950208.
370: Zhang L, Wang JL, Ba XX, Hua SY, Jiang P, Jiang FL, Liu Y. Multifunction in
One Molecule: Mitochondrial Imaging and Photothermal & Photodynamic Cytotoxicity
of Fast-Response Near-Infrared Fluorescent Probes with Aggregation-Induced
Emission Characteristics. ACS Appl Mater Interfaces. 2021 Feb
24;13(7):7945-7954. doi: 10.1021/acsami.0c20283. Epub 2021 Feb 15. PMID:
33588525
371: Zhang L, Li X, Chao Y, He R, Liu J, Yuan Y, Zhao W, Han C, Song X. KLF4, a
miR-32-5p targeted gene, promotes cisplatin-induced apoptosis by upregulating
BIK expression in prostate cancer. Cell Commun Signal. 2018 Sep 3;16(1):53. doi:
10.1186/s12964-018-0270-x. Erratum in: Cell Commun Signal. 2023 Jun
22;21(1):153. doi: 10.1186/s12964-023-01198-x. PMID: 30176890; PMCID:
PMC6122640.
372: Zhang L, Chen X, Wu Y, Zhou M, Ma C, Xi X, Chen T, Walker B, Shaw C, Wang
L. A Bowman-Birk type chymotrypsin inhibitor peptide from the amphibian,
Hylarana erythraea. Sci Rep. 2018 Apr 11;8(1):5851. doi:
10.1038/s41598-018-24206-4. PMID: 29643444; PMCID: PMC5895817.
373: Zhang L, Guo F, Gao X, Wu Y. Golgi phosphoproteinÂ 3 expression predicts
poor prognosis in patients with prostate cancer undergoing radical
prostatectomy. Mol Med Rep. 2015 Jul;12(1):1298-304. doi: 10.3892/mmr.2015.3455.
Epub 2015 Mar 9. PMID: 25760033.
374: Zhang L, Zhang B, Zhao J, Zhi Y, Wang L, Lu T, Chen Y. Structure-based
design, synthesis, and evaluation of
4,5,6,7-tetrahydro-1H-pyrazolo[4,3-c]pyridine derivatives as novel c-Met
inhibitors. Eur J Med Chem. 2017 Sep 29;138:942-951. doi:
10.1016/j.ejmech.2017.06.057. Epub 2017 Jun 29. PMID: 28755635.
375: Zhang L, Wang P, Zhou XQ, Bretin L, Zeng X, Husiev Y, Polanco EA, Zhao G,
Wijaya LS, Biver T, Le DÃ©vÃ©dec SE, Sun W, Bonnet S. Cyclic Ruthenium-Peptide
Conjugates as Integrin-Targeting Phototherapeutic Prodrugs for the Treatment of
Brain Tumors. J Am Chem Soc. 2023 Jul 12;145(27):14963-14980. doi:
10.1021/jacs.3c04855. Epub 2023 Jun 28. PMID: 37379365; PMCID: PMC10347550.
376: Zhang L, Zhang X, Wang Y, Xu P, Diao Z, Liu W, Xu W. Identification and
characterization of protein phosphorylation in the soluble protein fraction of
scallop (Chlamys farreri) byssus. Mol Biol Rep. 2019 Oct;46(5):4943-4951. doi:
10.1007/s11033-019-04945-x. Epub 2019 Jul 1. PMID: 31264161.
377: Zhang L, Jiao M, Li L, Wu D, Wu K, Li X, Zhu G, Dang Q, Wang X, Hsieh JT,
He D. Tumorspheres derived from prostate cancer cells possess chemoresistant and
cancer stem cell properties. J Cancer Res Clin Oncol. 2012 Apr;138(4):675-86.
doi: 10.1007/s00432-011-1146-2. Epub 2012 Jan 12. PMID: 22237455.
378: Zhang L, Meng X, Li D, Han X. piR-001773 and piR-017184 promote prostate
cancer progression by interacting with PCDH9. Cell Signal. 2020 Dec;76:109780.
doi: 10.1016/j.cellsig.2020.109780. Epub 2020 Sep 17. PMID: 32949716.
379: Zhang L, Sha J, Yang G, Huang X, Bo J, Huang Y. Activation of Notch pathway
is linked with epithelial-mesenchymal transition in prostate cancer cells. Cell
Cycle. 2017 May 19;16(10):999-1007. doi: 10.1080/15384101.2017.1312237. Epub
2017 Apr 7. PMID: 28388267; PMCID: PMC5462088.
380: Zhang LJ, Yang MF, Ma J, Xiao XJ, Ma XY, Zheng DG, Han MY, Xia ML,
Jayawardena RS, Mapook A, Xiao YP, Kang JC, Lu YZ. Neogrisphenol A, a Potential
Ovarian Cancer Inhibitor from a New Record Fungus <i>Neohelicosporium
griseum</i>. Metabolites. 2023 Mar 16;13(3):435. doi: 10.3390/metabo13030435.
PMID: 36984875; PMCID: PMC10055829.
381: Zhang L, Wu C, Hoffman RM. Prostate Cancer Heterogeneous High-Metastatic
Multi-Organ-Colonizing Chemo-Resistant Variants Selected by Serial Metastatic
Passage in Nude Mice Are Highly Enriched for Multinucleate Giant Cells. PLoS
One. 2015 Nov 4;10(11):e0140721. doi: 10.1371/journal.pone.0140721. PMID:
26536025; PMCID: PMC4633180.
382: Zhang L, Ji G, Shao Y, Qiao S, Jing Y, Qin R, Sun H, Shao C. MLF1
interacting protein: a potential gene therapy target for human prostate cancer?
Med Oncol. 2015 Feb;32(2):454. doi: 10.1007/s12032-014-0454-1. Epub 2015 Jan 9.
PMID: 25572810.
383: Zhang L, Barritt GJ. Evidence that TRPM8 is an androgen-dependent Ca2+
channel required for the survival of prostate cancer cells. Cancer Res. 2004 Nov
15;64(22):8365-73. doi: 10.1158/0008-5472.CAN-04-2146. PMID: 15548706.
384: Zhang LC, Yu HN, Sun SL, Yang JG, He GQ, Ruan H, Shen SR. Investigations of
the cytotoxicity of epigallocatechin-3-gallate against PC-3 cells in the
presence of Cd2+ in vitro. Toxicol In Vitro. 2008 Jun;22(4):953-60. doi:
10.1016/j.tiv.2008.02.005. Epub 2008 Feb 15. PMID: 18359184.
385: Zhang LC, Shen SR, Sun SL, Yang JG, He GQ, Yu HN. [Growth inhibition of
prostate cancer cells by epigallocatechin-3-gallate in the presence of Zn2+ in
vitro]. Fen Zi Xi Bao Sheng Wu Xue Bao. 2008 Dec;41(6):443-9. Chinese. PMID:
19137815
386: Zhang K, Hu K, Li Q, Li M, Gao K, Yang K, Zhao B, Shi XJ, Zhang L, Liu HM.
Discovery of Novel 1,3-Diphenylpyrazine Derivatives as Potent S-Phase Kinase-
Associated Protein 2 (Skp2) Inhibitors for the Treatment of Cancer. J Med Chem.
2023 Jun 8;66(11):7221-7242. doi: 10.1021/acs.jmedchem.2c01675. Epub 2023 May
19. PMID: 37204466.
387: Zhang J, Thomas TZ, Kasper S, Matusik RJ. A small composite probasin
promoter confers high levels of prostate-specific gene expression through
regulation by androgens and glucocorticoids in vitro and in vivo. Endocrinology.
2000 Dec;141(12):4698-710. doi: 10.1210/endo.141.12.7837. PMID: 11108285.
388: Zhang J, Jung K, Lein M, Kristiansen G, Rudolph B, Hauptmann S, Schnorr D,
Loening SA, Lichtinghagen R. Differential expression of matrix
metalloproteinases and their tissue inhibitors in human primary cultured
prostatic cells and malignant prostate cell lines. Prostate. 2002 Jan
1;50(1):38-45. doi: 10.1002/pros.10030. PMID: 11757034.
389: Zhang J, Wang X, Wang Y, Peng R, Lin Z, Wang Y, Hu B, Wang J, Shi G. Low
expression of microRNA-30c promotes prostate cancer cells invasion involved in
downregulation of KRAS protein. Oncol Lett. 2017 Jul;14(1):363-368. doi:
10.3892/ol.2017.6163. Epub 2017 May 12. PMID: 28693177; PMCID: PMC5494817.
390: Zhang J, Shi GW. [Inhibitory effect of solanine on prostate cancer cell
line PC-3 in vitro]. Zhonghua Nan Ke Xue. 2011 Mar;17(3):284-7. Chinese. PMID:
21485553
391: Zhang J, Mao S, Guo Y, Wu Y, Yao X, Huang Y. Inhibition of GLS suppresses
proliferation and promotes apoptosis in prostate cancer. Biosci Rep. 2019 Jun
25;39(6):BSR20181826. doi: 10.1042/BSR20181826. PMID: 31196962; PMCID:
PMC6591571.
392: Zhang JH, Wang WJ, Zhang J, Xiao YP, Liu YH, Yu XQ. ROS-responsive
fluorinated polycations as non-viral gene vectors. Eur J Med Chem. 2019 Nov
15;182:111666. doi: 10.1016/j.ejmech.2019.111666. Epub 2019 Aug 30. PMID:
31494476
393: Zhang J, Kong X, Shen WD, Ma W, Guo X, Li HS, Hu L. [Data-mining-revealed
Regularities of Application of Meridian Acupoints for Coronary Heart Disease in
Ancient Chinese Medical Literature]. Zhen Ci Yan Jiu. 2018 Dec 25;43(12):801-5.
Chinese. doi: 10.13702/j.1000-0607.170940. PMID: 30585460.
394: Zhang J, Wang J, Luan T, Zuo Y, Chen J, Zhang H, Ye Z, Wang H, Hai B.
Deubiquitinase USP9X regulates the invasion of prostate cancer cells by
regulating the ERK pathway and mitochondrial dynamics. Oncol Rep. 2019
Jun;41(6):3292-3304. doi: 10.3892/or.2019.7131. Epub 2019 Apr 18. PMID:
31002345; PMCID: PMC6489063.
395: Zhang J, Wang L, Li G, Anderson LB, Xu Y, Witthuhn B, LÃ¼ J. Mouse prostate
proteomes are differentially altered by supranutritional intake of four selenium
compounds. Nutr Cancer. 2011;63(5):778-89. doi: 10.1080/01635581.2011.563029.
Epub 2011 Jun 1. PMID: 21614726.
396: Zhang J, Shen C, Wang L, Ma Q, Xia P, Qi M, Yang M, Han B. Metformin
inhibits epithelial-mesenchymal transition in prostate cancer cells: involvement
of the tumor suppressor miR30a and its target gene SOX4. Biochem Biophys Res
Commun. 2014 Sep 26;452(3):746-52. doi: 10.1016/j.bbrc.2014.08.154. Epub 2014
Sep 6. PMID: 25201727.
397: Zhang J, Lipinski RJ, Gipp JJ, Shaw AK, Bushman W. Hedgehog pathway
responsiveness correlates with the presence of primary cilia on prostate stromal
cells. BMC Dev Biol. 2009 Oct 7;9:50. doi: 10.1186/1471-213X-9-50. PMID:
19811645; PMCID: PMC2767347.
398: Zhang J, Rakhimbekova A, Duan X, Yin Q, Foss CA, Fan Y, Xu Y, Li X, Cai X,
Kutil Z, Wang P, Yang Z, Zhang N, Pomper MG, Wang Y, BaÅ™inka C, Yang X. A
prostate-specific membrane antigen activated molecular rotor for real-time
fluorescence imaging. Nat Commun. 2021 Sep 15;12(1):5460. doi:
10.1038/s41467-021-25746-6. PMID: 34526506; PMCID: PMC8443597.
399: Zhang J, Wang Y, Chen J, Liang X, Han H, Yang Y, Li Q, Wang Y. Inhibition
of cell proliferation through an ATP-responsive co-delivery system of
doxorubicin and Bcl-2 siRNA. Int J Nanomedicine. 2017 Jul 3;12:4721-4732. doi:
10.2147/IJN.S135086. PMID: 28740380; PMCID: PMC5503501.
400: Zhang J, Wu D, Xing Z, Liang S, Han H, Shi H, Zhang Y, Yang Y, Li Q.
N-Isopropylacrylamide-modified polyethylenimine-mediated p53 gene delivery to
prevent the proliferation of cancer cells. Colloids Surf B Biointerfaces. 2015
May 1;129:54-62. doi: 10.1016/j.colsurfb.2015.03.032. Epub 2015 Mar 18. PMID:
25829127
401: Zhang J, Li Q, Zhang S, Xu Q, Wang T. Lgr4 promotes prostate tumorigenesis
through the Jmjd2a/AR signaling pathway. Exp Cell Res. 2016 Nov 15;349(1):77-84.
doi: 10.1016/j.yexcr.2016.09.023. Epub 2016 Oct 12. PMID: 27743893.
402: Zhang J, Lv X, Ma X, Hu Y. Discovery of a series of
N-(5-(quinolin-6-yl)pyridin-3-yl)benzenesulfonamides as PI3K/mTOR dual
inhibitors. Eur J Med Chem. 2017 Feb 15;127:509-520. doi:
10.1016/j.ejmech.2017.01.016. Epub 2017 Jan 11. PMID: 28109945.
403: Zhang JF, Yan XM, Lan B, Lei YR, Li XH, Gao S, Guo YF, Guo F. Molecular
mechanisms of synergistic induction of apoptosis by the combination therapy with
hyperthermia and cisplatin in prostate cancer cells. Biochem Biophys Res Commun.
2016 Oct 14;479(2):159-165. doi: 10.1016/j.bbrc.2016.08.060. Epub 2016 Aug 11.
PMID: 27524236.
404: Zhang J, Yao Y, Li H, Ye S. miR-28-3p inhibits prostate cancer cell
proliferation, migration and invasion, and promotes apoptosis by targeting ARF6.
Exp Ther Med. 2021 Nov;22(5):1205. doi: 10.3892/etm.2021.10639. Epub 2021 Aug
24. PMID: 34584550; PMCID: PMC8422405.
405: Zhang JY, Su XP, Li YN, Guo YH. MicroRNA-425-5p promotes the development of
prostate cancer via targeting forkhead box J3. Eur Rev Med Pharmacol Sci. 2019
Jan;23(2):547-554. doi: 10.26355/eurrev_201901_16867. PMID: 30720162.
406: Zhang JY, Li YN, Mu X, Pan ZL, Liu WB. Targeted regulation of miR-195 on
MAP2K1 for suppressing ADM drug resistance in prostate cancer cells. Eur Rev Med
Pharmacol Sci. 2018 Dec;22(24):8599-8608. doi: 10.26355/eurrev_201812_16623.
Retraction in: Eur Rev Med Pharmacol Sci. 2020 Aug;24(15):7911. doi:
10.26355/eurrev_202008_22445. PMID: 30575899.
407: Zhang H, Gordon R, Li W, Yang X, Pattanayak A, Fowler G, Zhang L, Catalona
WJ, Ding Y, Xu L, Huang X, Jovanovic B, Kelly DL, Jiang H, Bergan R. Genistein
treatment duration effects biomarkers of cell motility in human prostate. PLoS
One. 2019 Mar 27;14(3):e0214078. doi: 10.1371/journal.pone.0214078. PMID:
30917169; PMCID: PMC6436751.
408: Zhang H, Wu Y, Gan Z, Yang Y, Liu Y, Tang P, Wu D. Accurate intracellular
and in vivo temperature sensing based on CuInS<sub>2</sub>/ZnS QD micelles. J
Mater Chem B. 2019 May 7;7(17):2835-2844. doi: 10.1039/c8tb03261k. Epub 2019 Apr
1. PMID: 32255086.
409: Zhang H, LÃ¼ JJ, Gao QZ, Zhang J. [Induction of apoptosis by mifepristone in
androgen-independent prostate cancer cell lines in vitro]. Zhonghua Wai Ke Za
Zhi. 2006 Mar 15;44(6):382-5. Chinese. PMID: 16638347.
410: Zhang H, Xu J, Cheng Y, Fu S, Liu Y, Hu Y, DU Y, Bao F. [Construction of
recombinant adenovirus expressing <i>EGFRvIII</i> extracellular domain gene and
preparation of single domain antibody]. Sheng Wu Gong Cheng Xue Bao. 2022 Sep
25;38(9):3551-3562. Chinese. doi: 10.13345/j.cjb.220121. PMID: 36151821.
411: Zhang H, Rao M, Zhao H, Ren J, Hao L, Zhong M, Chen Y, Yang X, Feng Y, Yuan
G. Imageological/Structural Study regarding the Improved Pharmacokinetics by
<sup>68</sup>Ga-Labeled PEGylated PSMA Multimer in Prostate Cancer.
Pharmaceuticals (Basel). 2023 Apr 14;16(4):589. doi: 10.3390/ph16040589. PMID:
37111347; PMCID: PMC10144514.
412: Zhang H, Shen T, Zhang Z, Li Y, Pan Z. Expression of KIF18A Is Associated
with Increased Tumor Stage and Cell Proliferation in Prostate Cancer. Med Sci
Monit. 2019 Aug 27;25:6418-6428. doi: 10.12659/MSM.917352. PMID: 31451680;
PMCID: PMC6724560.
413: Zhang H, Qi S, Zhang T, Wang A, Liu R, Guo J, Wang Y, Xu Y. miR-188-5p
inhibits tumour growth and metastasis in prostate cancer by repressing LAPTM4B
expression. Oncotarget. 2015 Mar 20;6(8):6092-104. doi:
10.18632/oncotarget.3341. PMID: 25714029; PMCID: PMC4467424.
414: Zhang H, You Z, Li Y, Gao C, Wang Y, Zhang X. Chrysosplenol D can inhibit
the growth of prostate cancer by inducing reactive oxygen species and autophagy.
Immun Inflamm Dis. 2023 Oct;11(10):e1061. doi: 10.1002/iid3.1061. PMID:
37904714; PMCID: PMC10614118.
415: Zhang HJ, Qian WQ, Chen R, Sun ZQ, Song JD, Sheng L. New therapeutic
schedule for prostatic cancer-3 cells with ET-1 RNAi and Endostar. Asian Pac J
Cancer Prev. 2014;15(23):10079-83. doi: 10.7314/apjcp.2014.15.23.10079. PMID:
25556429
416: Zhang H, Desai P, Koike Y, Houghton J, Carlin S, Tandon N, Touijer K, Weber
WA. Dual-Modality Imaging of Prostate Cancer with a Fluorescent and
Radiogallium-Labeled Gastrin-Releasing Peptide Receptor Antagonist. J Nucl Med.
2017 Jan;58(1):29-35. doi: 10.2967/jnumed.116.176099. Epub 2016 Aug 11. PMID:
27516447; PMCID: PMC5209642.
417: Zhang H, Abiraj K, Thorek DL, Waser B, Smith-Jones PM, Honer M, Reubi JC,
Maecke HR. Evolution of bombesin conjugates for targeted PET imaging of tumors.
PLoS One. 2012;7(9):e44046. doi: 10.1371/journal.pone.0044046. Epub 2012 Sep 14.
PMID: 23024746; PMCID: PMC3443097.
418: Zhang H, Schuhmacher J, Waser B, Wild D, Eisenhut M, Reubi JC, Maecke HR.
DOTA-PESIN, a DOTA-conjugated bombesin derivative designed for the imaging and
targeted radionuclide treatment of bombesin receptor-positive tumours. Eur J
Nucl Med Mol Imaging. 2007 Aug;34(8):1198-208. doi: 10.1007/s00259-006-0347-4.
Epub 2007 Jan 30. PMID: 17262215.
419: Zhang H, Chen J, Waldherr C, Hinni K, Waser B, Reubi JC, Maecke HR.
Synthesis and evaluation of bombesin derivatives on the basis of pan-bombesin
peptides labeled with indium-111, lutetium-177, and yttrium-90 for targeting
bombesin receptor-expressing tumors. Cancer Res. 2004 Sep 15;64(18):6707-15.
doi: 10.1158/0008-5472.CAN-03-3845. PMID: 15374988.
420: Zhang H, Freitas D, Kim HS, Fabijanic K, Li Z, Chen H, Mark MT, Molina H,
Martin AB, Bojmar L, Fang J, Rampersaud S, Hoshino A, Matei I, Kenific CM,
Nakajima M, Mutvei AP, Sansone P, Buehring W, Wang H, Jimenez JP, Cohen-Gould L,
Paknejad N, Brendel M, Manova-Todorova K, MagalhÃ£es A, Ferreira JA, OsÃ³rio H,
Silva AM, Massey A, Cubillos-Ruiz JR, Galletti G, Giannakakou P, Cuervo AM,
Blenis J, Schwartz R, Brady MS, Peinado H, Bromberg J, Matsui H, Reis CA, Lyden
D. Identification of distinct nanoparticles and subsets of extracellular
vesicles by asymmetric flow field-flow fractionation. Nat Cell Biol. 2018
Mar;20(3):332-343. doi: 10.1038/s41556-018-0040-4. Epub 2018 Feb 19. PMID:
29459780; PMCID: PMC5931706.
421: Zhang H, Zhao X, Guo Y, Chen R, He J, Li L, Qiang Z, Yang Q, Liu X, Huang
C, Lu R, Fang J, Cao Y, Huang J, Wang Y, Huang J, Chen GQ, Cheng J, Yu J.
Hypoxia regulates overall mRNA homeostasis by inducing Met<sup>1</sup>-linked
linear ubiquitination of AGO2 in cancer cells. Nat Commun. 2021 Sep
13;12(1):5416. doi: 10.1038/s41467-021-25739-5. PMID: 34518544; PMCID:
PMC8438024.
422: Zhang HM, Qiao QD, Xie HF, Wei JX. Breast cancer metastasis suppressor 1
(BRMS1) suppresses prostate cancer progression by inducing apoptosis and
regulating invasion. Eur Rev Med Pharmacol Sci. 2017 Jan;21(1):68-75. PMID:
28121354
423: Zhang GW, Zhan MW, Zhan XX, Yu Y, Liu PF, Wang L, Wu H, He CQ, Lou Q, Shang
XJ. [Biological mechanisms of Oxalis corniculata regulating human prostate
cancer PC-3 cells: An investigation based on the NF-ÎºB pathway]. Zhonghua Nan Ke
Xue. 2023 Mar;29(3):202-209. Chinese. PMID: 38597700.
424: Zhang GM, Wan FN, Qin XJ, Cao DL, Zhang HL, Zhu Y, Dai B, Shi GH, Ye DW.
Prognostic significance of the TREK-1 K2P potassium channels in prostate cancer.
Oncotarget. 2015 Jul 30;6(21):18460-8. doi: 10.18632/oncotarget.3782. PMID:
25962960; PMCID: PMC4621903.
425: Zhang F, Shan L, Liu Y, Neville D, Woo JH, Chen Y, Korotcov A, Lin S, Huang
S, Sridhar R, Liang W, Wang PC. An anti-PSMA bivalent immunotoxin exhibits
specificity and efficacy for prostate cancer imaging and therapy. Adv Healthc
Mater. 2013 May;2(5):736-44. doi: 10.1002/adhm.201200254. Epub 2012 Nov 22.
PMID: 23184611; PMCID: PMC3741670.
426: Zhang F, Liu C, Tan H, Wang H, Jiang Y, Liang S, Zhang F, Liu Z. A survey
of the venom of the spider Lycosa vittata by biochemical, pharmacological and
transcriptomic analyses. Toxicon. 2015 Dec 1;107(Pt B):335-43. doi:
10.1016/j.toxicon.2015.05.004. Epub 2015 May 8. PMID: 25963839.
427: Zhang F, Shi JJ, Thakur K, Hu F, Zhang JG, Wei ZJ. Anti-Cancerous Potential
of Polysaccharide Fractions Extracted from Peony Seed Dreg on Various Human
Cancer Cell Lines Via Cell Cycle Arrest and Apoptosis. Front Pharmacol. 2017 Mar
3;8:102. doi: 10.3389/fphar.2017.00102. PMID: 28316571; PMCID: PMC5334287.
428: Zhang FB, Du Y, Tian Y, Ji ZG, Yang PQ. MiR-1299 functions as a tumor
suppressor to inhibit the proliferation and metastasis of prostate cancer by
targeting NEK2. Eur Rev Med Pharmacol Sci. 2019 Jan;23(2):530-538. doi:
10.26355/eurrev_201901_16865. PMID: 30720160.
429: Zhang E, Wang S, Li LL, Hua YG, Yue JF, Li JF, Jin CY. Discovery of novel
jaspine B analogues as autophagy inducer. Bioorg Med Chem Lett. 2018 Feb
1;28(3):497-502. doi: 10.1016/j.bmcl.2017.12.011. Epub 2017 Dec 8. PMID:
29254641
430: Zhang D, Liu X, Zhang Q, Chen X. miR-138-5p inhibits the malignant
progression of prostate cancer by targeting FOXC1. Cancer Cell Int. 2020 Jul
9;20:297. doi: 10.1186/s12935-020-01386-6. PMID: 32669973; PMCID: PMC7350594.
431: Zhang D, Tong D, Yang D, Sun J, Zhang F, Zhao G. Design, synthesis and
biological evaluation of AKT inhibitors bearing a piperidin-4-yl appendant.
Medchemcomm. 2018 Jul 3;9(8):1340-1350. doi: 10.1039/c8md00197a. PMID: 30151089;
PMCID: PMC6097228.
432: Zhang D, Gao C, Li R, Zhang L, Tian J. TEOA, a triterpenoid from Actinidia
eriantha, induces autophagy in SW620 cells via endoplasmic reticulum stress and
ROS-dependent mitophagy. Arch Pharm Res. 2017 May;40(5):579-591. doi:
10.1007/s12272-017-0899-9. Epub 2017 Feb 16. PMID: 28211011.
433: Zhang C, Yu H, Bai X, Zhou X, Feng Z, Li Y, Peng X, Mei Y, Li L, Gou X,
Deng Y, Chen G. MiR-15b-3p weakens bicalutamide sensitivity in prostate cancer
via targeting KLF2 to suppress ferroptosis. J Cancer. 2024 Mar
2;15(8):2306-2317. doi: 10.7150/jca.92379. PMID: 38495481; PMCID: PMC10937263.
434: Zhang CY, Chu ZJ, Zhou JC, Liu SG, Zhang JZ, Qian L, Lou HX. Cytotoxic
Activities of 9,10-<i>seco</i>-Cycloartane-Type Triterpenoids from the Chinese
Liverwort <i>Lepidozia reptans</i>. J Nat Prod. 2021 Dec 24;84(12):3020-3028.
doi: 10.1021/acs.jnatprod.1c00653. Epub 2021 Nov 19. PMID: 34797067.
435: Zhang CY, Gao Y, Zhou JC, Xu ZJ, Qiao YN, Zhang JZ, Lou HX. Diverse
Prenylated Bibenzyl Enantiomers from the Chinese Liverwort <i>Radula
apiculata</i> and Their Cytotoxic Activities. J Nat Prod. 2021 May
28;84(5):1459-1468. doi: 10.1021/acs.jnatprod.0c01264. Epub 2021 Apr 29. PMID:
33913326
436: Zhang CL, Liu YX, Zhang XM, Chen S, Shen F, Xiong YH, Liu W, Mao ZW, Le XY.
Synthesis, characterization, DNA/HSA interactions and in vitro cytotoxic
activities of two novel water-soluble copper(II) complexes with 1,3,5-triazine
derivative ligand and amino acids. Mater Sci Eng C Mater Biol Appl. 2018 Oct
1;91:414-425. doi: 10.1016/j.msec.2018.05.065. Epub 2018 May 22. PMID: 30033272.
437: Zhang C, Tan X, Feng J, Ding N, Li Y, Jin Z, Meng Q, Liu X, Hu C. Design,
Synthesis and Biological Evaluation of a New Series of
1-Aryl-3-{4-[(pyridin-2-ylmethyl)thio]phenyl}urea Derivatives as
Antiproliferative Agents. Molecules. 2019 Jun 4;24(11):2108. doi:
10.3390/molecules24112108. PMID: 31167363; PMCID: PMC6600452.
438: Zhang C, Kallakury BV, Ross JS, Mewani RR, Sheehan CE, Sakabe I, Luta G,
Kumar D, Yadavalli S, Starr J, Sreenath TL, Srivastava S, Pollard HB, Eidelman
O, Srivastava M, Kasid UN. The significance of TNFAIP8 in prostate cancer
response to radiation and docetaxel and disease recurrence. Int J Cancer. 2013
Jul;133(1):31-42. doi: 10.1002/ijc.27996. Epub 2013 Jan 10. PMID: 23280553;
PMCID: PMC3620960.
439: Zhang C, Maddelein ML, Wai-Yin Sun R, Gornitzka H, Cuvillier O, Hemmert C.
Pharmacomodulation on Gold-NHC complexes for anticancer applications - is
lipophilicity the key point? Eur J Med Chem. 2018 Sep 5;157:320-332. doi:
10.1016/j.ejmech.2018.07.070. Epub 2018 Aug 2. PMID: 30099254.
440: Zhang C, Liu C, Wu J, Zheng Y, Xu H, Cheng G, Hua L. Upregulation of long
noncoding RNA LOC440040 promotes tumor progression and predicts poor prognosis
in patients with prostate cancer. Onco Targets Ther. 2017 Oct 11;10:4945-4954.
doi: 10.2147/OTT.S138354. PMID: 29066914; PMCID: PMC5644598.
441: Zhang C, Zhao X, Guo H. Synergic highly effective photothermal-chemotherapy
with platinum prodrug linked melanin-like nanoparticles. Artif Cells Nanomed
Biotechnol. 2018;46(sup2):356-363. doi: 10.1080/21691401.2018.1457536. Epub 2018
Apr 1. PMID: 29607699.
442: Zhang BK, Moran AM, Bailey CG, Rasko JEJ, Holst J, Wang Q. EGF-activated
PI3K/Akt signalling coordinates leucine uptake by regulating LAT3 expression in
prostate cancer. Cell Commun Signal. 2019 Jul 25;17(1):83. doi:
10.1186/s12964-019-0400-0. PMID: 31345230; PMCID: PMC6659227.
443: Zhang B, Lai Y, Li Y, Shu N, Wang Z, Wang Y, Li Y, Chen Z. Antineoplastic
activity of isoliquiritigenin, a chalcone compound, in androgen-independent
human prostate cancer cells linked to G2/M cell cycle arrest and cell apoptosis.
Eur J Pharmacol. 2018 Feb 15;821:57-67. doi: 10.1016/j.ejphar.2017.12.053. Epub
2017 Dec 23. PMID: 29277717.
444: Zhang B, Li YH, Liu Y, Chen YR, Pan ES, You WW, Zhao PL. Design, synthesis
and biological evaluation of novel 1,2,4-triazolo [3,4-b][1,3,4] thiadiazines
bearing furan and thiophene nucleus. Eur J Med Chem. 2015 Oct 20;103:335-42.
doi: 10.1016/j.ejmech.2015.08.053. Epub 2015 Sep 5. PMID: 26363869.
445: Zhang B, Shimada Y, Hirota T, Ariyoshi M, Kuroyanagi J, Nishimura Y, Tanaka
T. Novel immunologic tolerance of human cancer cell xenotransplants in
zebrafish. Transl Res. 2016 Apr;170:89-98.e3. doi: 10.1016/j.trsl.2015.12.007.
Epub 2015 Dec 18. PMID: 26746804.
446: Zhang B, Zhu Z, Zhang X, Li F, Ding A. Inhibition of the proliferation,
invasion, migration, and epithelial-mesenchymal transition of prostate cancer
cells through the action of <i>ATP1A2</i> on the TGF-Î²/Smad pathway. Transl
Androl Urol. 2022 Jan;11(1):53-66. doi: 10.21037/tau-21-1117. PMID: 35242641;
PMCID: PMC8824814.
447: Zhang B, Zhao J, Kang D, Wang Z, Xu L, Zheng R, Liu A. Flubendazole
suppresses VEGF-induced angiogenesis in HUVECs and exerts antitumor effects in
PC-3 cells. Chem Biol Drug Des. 2024 Mar;103(3):e14503. doi: 10.1111/cbdd.14503.
PMID: 38480495.
448: Zhang BZ, Deng DJ. [Effects of methylation status of CpG islands on results
of luciferase reporter assay]. Zhonghua Yu Fang Yi Xue Za Zhi. 2009
Jul;43(7):601-6. Chinese. PMID: 19954072.
449: Zhang BJ, Fu WW, Wu R, Yang JL, Yao CY, Yan BX, Tan HS, Zheng CW, Song ZJ,
Xu HX. Cytotoxic Prenylated Xanthones from the Leaves of Garcinia bracteata.
Planta Med. 2019 Apr;85(6):444-452. doi: 10.1055/a-0828-9831. Epub 2019 Jan 16.
PMID: 30650454.
450: Zhang BJ, Fu WW, Wu R, Yang JL, Yao CY, Yan BX, Tan HS, Zheng CW, Song ZJ,
Xu HX. Bioactive scalemic caged xanthones from the leaves of Garcinia bracteata.
Bioorg Chem. 2019 Feb;82:274-283. doi: 10.1016/j.bioorg.2018.10.041. Epub 2018
Oct 25. PMID: 30396061.
451: Zhang A, Hitomi M, Bar-Shain N, Dalimov Z, Ellis L, Velpula KK, Fraizer GC,
Gourdie RG, Lathia JD. Connexin 43 expression is associated with increased
malignancy in prostate cancer cell lines and functions to promote migration.
Oncotarget. 2015 May 10;6(13):11640-51. doi: 10.18632/oncotarget.3449. PMID:
25960544; PMCID: PMC4484482.
452: Zhang-Yin J, Provost C, Cancel-Tassin G, Rusu T, Penent M, Radulescu C,
Comperat E, Cussenot O, Montravers F, Renard-Penna R, Talbot JN, Prignon A. A
comparative study of peptide-based imaging agents [<sup>68</sup>Ga]Ga-PSMA-11,
[<sup>68</sup>Ga]Ga-AMBA, [<sup>68</sup>Ga]Ga-NODAGA-RGD and
[<sup>68</sup>Ga]Ga-DOTA-NT-20.3 in preclinical prostate tumour models. Nucl Med
Biol. 2020 May-Jun;84-85:88-95. doi: 10.1016/j.nucmedbio.2020.03.005. Epub 2020
Mar 30. PMID: 32251995.
453: Zhai XF, Fang FF, Liu Q, Meng YB, Guo YY, Chen Z. MiR-181a contributes to
bufalin-induced apoptosis in PC-3 prostate cancer cells. BMC Complement Altern
Med. 2013 Nov 23;13:325. doi: 10.1186/1472-6882-13-325. PMID: 24267199; PMCID:
PMC4222721.
454: Zhai XQ, Meng FM, Hu SF, Sun P, Xu W. Mechanism of LncRNA ROR promoting
prostate cancer by regulating Akt. Eur Rev Med Pharmacol Sci. 2019
Mar;23(5):1969-1977. doi: 10.26355/eurrev_201903_17235. Retraction in: Eur Rev
Med Pharmacol Sci. 2021 Mar;25(5):2155. doi: 10.26355/eurrev_202103_25195. PMID:
30915739
455: Zhai Q, Luo M, Zhang Y, Zhang W, Wu C, Lv S, Wei Q. Histone
methyltransferase KMT2D mediated lipid metabolism via peroxisome proliferator-
activated receptor gamma in prostate cancer. Transl Cancer Res. 2022
Aug;11(8):2607-2621. doi: 10.21037/tcr-22-431. PMID: 36093518; PMCID:
PMC9459503.
456: Zeybek A, ÅžanlÄ±-Mohamed G, Ak G, YÄ±lmaz H, ÅžanlÄ±er ÅžH. In vitro evaluation
of doxorubicin-incorporated magnetic albumin nanospheres. Chem Biol Drug Des.
2014 Jul;84(1):108-15. doi: 10.1111/cbdd.12300. Epub 2014 May 12. PMID:
24524300
457: Zerbini LF, Wang Y, Cho JY, Libermann TA. Constitutive activation of
nuclear factor kappaB p50/p65 and Fra-1 and JunD is essential for deregulated
interleukin 6 expression in prostate cancer. Cancer Res. 2003 May
1;63(9):2206-15. PMID: 12727841.
458: Zepp M, Kovacheva M, Altankhuyag M, Westphal G, Berger I, Gather KS, Hilbig
H, Neuhaus J, HÃ¤nsch GM, Armbruster FP, Berger MR. IDK1 is a rat monoclonal
antibody against hypoglycosylated bone sialoprotein with application as
biomarker and therapeutic agent in breast cancer skeletal metastasis. J Pathol
Clin Res. 2017 Dec 15;4(1):55-68. doi: 10.1002/cjp2.88. PMID: 29416877; PMCID:
PMC5783975.
459: Zeng Y, Kakehi Y, Nouh MA, Tsunemori H, Sugimoto M, Wu XX. Gene expression
profiles of lysophosphatidic acid-related molecules in the prostate: relevance
to prostate cancer and benign hyperplasia. Prostate. 2009 Feb 15;69(3):283-92.
doi: 10.1002/pros.20879. PMID: 19025891.
460: Zeng Y, Opeskin K, Goad J, Williams ED. Tumor-induced activation of
lymphatic endothelial cells via vascular endothelial growth factor receptor-2 is
critical for prostate cancer lymphatic metastasis. Cancer Res. 2006 Oct
1;66(19):9566-75. doi: 10.1158/0008-5472.CAN-06-1488. PMID: 17018613.
461: Zeng Y, Du Q, Zhang Z, Ma J, Han L, Wang Y, Yang L, Tao N, Qin Z. Curcumin
promotes cancer-associated fibroblasts apoptosis via ROS-mediated endoplasmic
reticulum stress. Arch Biochem Biophys. 2020 Nov 15;694:108613. doi:
10.1016/j.abb.2020.108613. Epub 2020 Sep 30. PMID: 33010228.
462: Zeng X, Hu Z, Wang Z, Tao J, Lu T, Yang C, Lee B, Ye Z. Upregulation of
RASGRP3 expression in prostate cancer correlates with aggressive capabilities
and predicts biochemical recurrence after radical prostatectomy. Prostate Cancer
Prostatic Dis. 2014 Jun;17(2):119-25. doi: 10.1038/pcan.2013.51. Epub 2014 Jan
14. PMID: 24418912; PMCID: PMC4020276.
463: Zeng X, Sikka SC, Huang L, Sun C, Xu C, Jia D, Abdel-Mageed AB, Pottle JE,
Taylor JT, Li M. Novel role for the transient receptor potential channel TRPM2
in prostate cancer cell proliferation. Prostate Cancer Prostatic Dis. 2010
Jun;13(2):195-201. doi: 10.1038/pcan.2009.55. Epub 2009 Dec 22. PMID: 20029400;
PMCID: PMC2871075.
464: Zeng X, Hu Z, Shen Y, Wei X, Gan J, Liu Z. MiR-5195-3p functions as a tumor
suppressor in prostate cancer via targeting CCNL1. Cell Mol Biol Lett. 2022 Mar
8;27(1):25. doi: 10.1186/s11658-022-00326-8. PMID: 35260070; PMCID: PMC8905902.
465: Zeng T, Zhu L, Liao M, Zhuo W, Yang S, Wu W, Wang D. Knockdown of PYCR1
inhibits cell proliferation and colony formation via cell cycle arrest and
apoptosis in prostate cancer. Med Oncol. 2017 Feb;34(2):27. doi:
10.1007/s12032-016-0870-5. Epub 2017 Jan 11. PMID: 28078560.
466: Zeng Q, Zeng Y, Nie X, Guo Y, Zhan Y. Britanin Exhibits Potential
Inhibitory Activity on Human Prostate Cancer Cell Lines Through PI3K/Akt/NF-ÎºB
Signaling Pathways. Planta Med. 2020 Dec;86(18):1401-1410. doi:
10.1055/a-1211-4656. Epub 2020 Aug 11. PMID: 32781474.
467: Zeng K, Xie W, Huang J, Yang J, Deng K, Luo X. PAX3 silencing inhibits
prostate cancer progression through the suppression of the TGF-Î²/Smad signaling
axis. Cell Biol Int. 2020 Oct;44(10):2131-2139. doi: 10.1002/cbin.11421. Epub
2020 Jul 28. PMID: 32672875.
468: Zeng J, Zhang Y, Xu R, Chen H, Tang X, Zhang S, Yang H. Nanomechanical-
based classification of prostate tumor using atomic force microscopy. Prostate.
2023 Dec;83(16):1591-1601. doi: 10.1002/pros.24617. Epub 2023 Sep 27. PMID:
37759151
469: Zeng J, Han G, Wu Q, Tang Y. Heavy Metals in Suspended Particulate Matter
of the Zhujiang River, Southwest China: Contents, Sources, and Health Risks. Int
J Environ Res Public Health. 2019 May 24;16(10):1843. doi:
10.3390/ijerph16101843. PMID: 31137629; PMCID: PMC6572230.
470: Zeng H, Huang Y, Liu Q, Liu H, Long T, Zhu C, Wu X. MiR-145 suppresses the
motility of prostate cancer cells by targeting cadherin-2. Mol Cell Biochem.
[truncated: 41,187 more rows]

## Sheet: summary-DU-145-set
1: Zoppoli G, Douarre C, Dalla Rosa I, Liu H, Reinhold W, Pommier Y. Coordinated
regulation of mitochondrial topoisomerase IB with mitochondrial nuclear encoded
genes and MYC. Nucleic Acids Res. 2011 Aug;39(15):6620-32. doi:
10.1093/nar/gkr208. Epub 2011 Apr 29. PMID: 21531700; PMCID: PMC3159436.
2: Å»oÅ‚ek T, Trzeciak A, Maciejewska D. Theoretical evaluation of EGFR kinase
inhibition and toxicity of di-indol-3-yl disulphides with anti-cancer potency. J
Biomol Struct Dyn. 2022 Feb;40(2):622-634. doi: 10.1080/07391102.2020.1815576.
Epub 2020 Sep 3. PMID: 32880212.
3: Zitzmann S, Mier W, Schad A, Kinscherf R, Askoxylakis V, KrÃ¤mer S, Altmann A,
Eisenhut M, Haberkorn U. A new prostate carcinoma binding peptide (DUP-1) for
tumor imaging and therapy. Clin Cancer Res. 2005 Jan 1;11(1):139-46. PMID:
15671538
4: Zitomer NC, Mitchell T, Voss KA, Bondy GS, Pruett ST, Garnier-Amblard EC,
Liebeskind LS, Park H, Wang E, Sullards MC, Merrill AH Jr, Riley RT. Ceramide
synthase inhibition by fumonisin B1 causes accumulation of 1-deoxysphinganine: a
novel category of bioactive 1-deoxysphingoid bases and 1-deoxydihydroceramides
biosynthesized by mammalian cell lines and animals. J Biol Chem. 2009 Feb
20;284(8):4786-95. doi: 10.1074/jbc.M808798200. Epub 2008 Dec 18. PMID:
19095642; PMCID: PMC2643501.
5: Zisman A, Ng CP, Pantuck AJ, Bonavida B, Belldegrun AS. Actinomycin D and
gemcitabine synergistically sensitize androgen-independent prostate cancer cells
to Apo2L/TRAIL-mediated apoptosis. J Immunother. 2001 Nov-Dec;24(6):459-71. doi:
10.1097/00002371-200111000-00003. PMID: 11759069.
6: Zigeuner RE, Riesenberg R, Pohla H, Hofstetter A, Oberneder R. Isolation of
circulating cancer cells from whole blood by immunomagnetic cell enrichment and
unenriched immunocytochemistry in vitro. J Urol. 2003 Feb;169(2):701-5. doi:
10.1097/01.ju.0000038953.11811.82. PMID: 12544346.
7: Zigeuner RE, Riesenberg R, Pohla H, Hofstetter A, Oberneder R. Immunomagnetic
cell enrichment detects more disseminated cancer cells than immunocytochemistry
in vitro. J Urol. 2000 Nov;164(5):1834-7. PMID: 11025779.
8: Zhu Z, West GR, Wang DC, Collins AB, Xiao H, Bai Q, Mesfin FB, Wakefield MR,
Fang Y. AFP peptide (AFPep) as a potential growth factor for prostate cancer.
Med Oncol. 2021 Nov 5;39(1):2. doi: 10.1007/s12032-021-01598-4. PMID: 34739644.
9: Zhu YS, Cai LQ, Huang Y, Fish J, Wang L, Zhang ZK, Imperato-McGinley JL.
Receptor isoform and ligand-specific modulation of dihydrotestosterone-induced
prostate specific antigen gene expression and prostate tumor cell growth by
estrogens. J Androl. 2005 Jul-Aug;26(4):500-8; discussion 509-10. doi:
10.2164/jandrol.05002. PMID: 15955889; PMCID: PMC1557648.
10: Zhu YS, Huang Y, Cai LQ, Zhu J, Duan Q, Duan Y, Imperato-McGinley J. The
Chinese medicinal herbal formula ZYD88 inhibits cell growth and promotes cell
apoptosis in prostatic tumor cells. Oncol Rep. 2003 Sep-Oct;10(5):1633-9. PMID:
12883751
11: Zhu X, Humphrey PA. Overexpression and regulation of expression of scatter
factor/hepatocyte growth factor in prostatic carcinoma. Urology. 2000 Dec
20;56(6):1071-4. doi: 10.1016/s0090-4295(00)00795-0. PMID: 11113771.
12: Zhu W, Xue Y, Liang C, Zhang R, Zhang Z, Li H, Su D, Liang X, Zhang Y, Huang
Q, Liu M, Li L, Li D, Zhao AZ, Liu Y. S100A16 promotes cell proliferation and
metastasis via AKT and ERK cell signaling pathways in human prostate cancer.
Tumour Biol. 2016 Sep;37(9):12241-12250. doi: 10.1007/s13277-016-5096-9. Epub
2016 May 30. PMID: 27240591.
13: Zhu S, Wang Q, Jiang J, Luo Y, Sun Z. A conjugate of methotrexate and an
analog of luteinizing hormone releasing hormone shows increased efficacy against
prostate cancer. Sci Rep. 2016 Sep 22;6:33894. doi: 10.1038/srep33894. PMID:
27654169; PMCID: PMC5032167.
14: Zhu F, Liu P, Li J, Zhang Y. Eotaxin-1 promotes prostate cancer cell
invasion via activation of the CCR3-ERK pathway and upregulation of MMP-3
expression. Oncol Rep. 2014 May;31(5):2049-54. doi: 10.3892/or.2014.3060. Epub
2014 Mar 5. PMID: 24604010.
15: Zhuang X, Dong A, Wang R, Shi A. Crocetin treatment inhibits proliferation
of colon cancer cells through down-regulation of genes involved in the
inflammation. Saudi J Biol Sci. 2018 Dec;25(8):1767-1771. doi:
10.1016/j.sjbs.2017.04.005. Epub 2017 Apr 17. PMID: 30591798; PMCID: PMC6303136.
16: Zhou X, Yang X, Sun X, Xu X, Li X, Guo Y, Wang J, Li X, Yao L, Wang H, Shen
L. Effect of PTEN loss on metabolic reprogramming in prostate cancer cells.
Oncol Lett. 2019 Mar;17(3):2856-2866. doi: 10.3892/ol.2019.9932. Epub 2019 Jan
14. PMID: 30854061; PMCID: PMC6386093.
17: Zhou JR, Gugger ET, Tanaka T, Guo Y, Blackburn GL, Clinton SK. Soybean
phytochemicals inhibit the growth of transplantable human prostate carcinoma and
tumor angiogenesis in mice. J Nutr. 1999 Sep;129(9):1628-35. doi:
10.1093/jn/129.9.1628. PMID: 10460196.
18: Zhong Z, Onita T, Kusznieruk KP, Ren L, Chin J. Secretion of a soluble T
cell promoting factor by the human prostate adenocarcinoma cell line DU-145.
Anticancer Res. 2001 Mar-Apr;21(2A):1231-6. PMID: 11396169.
19: Zhi Y, Wu X, Shen W, Wang Y, Zhou X, He P, Pan J, Chen Z, Li W, Zhou Z.
Synthesis and pharmacological evaluation of novel epidermal growth factor
receptor inhibitors against prostate tumor cells. Oncol Lett. 2018
Nov;16(5):6522-6530. doi: 10.3892/ol.2018.9438. Epub 2018 Sep 14. PMID:
30405791; PMCID: PMC6202546.
20: Zheng Y, Pang H, Wang J, Shi G, Huang J. New apoptosis-inducing
sesquiterpenoids from the mycelial culture of Chinese edible fungus Pleurotus
cystidiosus. J Agric Food Chem. 2015 Jan 21;63(2):545-51. doi:
10.1021/jf504931n. Epub 2015 Jan 7. PMID: 25537793.
21: Zhau HE, Wan DS, Zhou J, Miller GJ, von Eschenbach AC. Expression of c-erb
B-2/neu proto-oncogene in human prostatic cancer tissues and cell lines. Mol
Carcinog. 1992;5(4):320-7. doi: 10.1002/mc.2940050413. PMID: 1353965.
22: Zhao XD, Tang ZL, Wang ZH, Dong J, Xu S. [miR-129 in the diagnosis,
treatment and prediction of clinical prognosis of prostate cancer]. Zhonghua Nan
Ke Xue. 2022 Nov;28(11):996-1005. Chinese. PMID: 37846115.
23: Zhao XY, Feldman D. The role of vitamin D in prostate cancer. Steroids. 2001
Mar-May;66(3-5):293-300. doi: 10.1016/s0039-128x(00)00164-1. PMID: 11179737.
24: Zhao P, Zhu YH, Wu JX, Liu RY, Zhu XY, Xiao X, Li HL, Huang BJ, Xie FJ, Chen
JM, Ke ML, Huang W. Adenovirus-mediated delivery of human IFNgamma gene inhibits
prostate cancer growth. Life Sci. 2007 Aug 9;81(9):695-701. doi:
10.1016/j.lfs.2007.05.028. Epub 2007 Jun 26. PMID: 17714738.
25: Zhao HL, Yang F, Huang X, Zhou QH. Overview of fundamental study of
pazopanib in cancer. Thorac Cancer. 2014 Nov;5(6):487-93. doi:
10.1111/1759-7714.12136. Epub 2014 Oct 23. PMID: 26767042; PMCID: PMC4704340.
26: Zhan Y, Jia G, Wu D, Xu Y, Xu L. Design and synthesis of a gossypol
derivative with improved antitumor activities. Arch Pharm (Weinheim). 2009
Apr;342(4):223-9. doi: 10.1002/ardp.200800185. PMID: 19340835.
27: Zhang ZJ, Tian J, Wang LT, Wang MJ, Nan X, Yang L, Liu YQ, Morris-Natschke
SL, Lee KH. Design, synthesis and cytotoxic activity of novel sulfonylurea
derivatives of podophyllotoxin. Bioorg Med Chem. 2014 Jan 1;22(1):204-10. doi:
10.1016/j.bmc.2013.11.035. Epub 2013 Nov 28. PMID: 24332656; PMCID: PMC3902999.
28: Zhang YY, Wu LC, Wang ZP, Wang ZX, Jia Q, Jiang GS, Zhang WD. Anti-
proliferation Effect of Polypeptide Extracted from Scorpion Venom on Human
Prostate Cancer Cells in vitro. J Clin Med Res. 2009 Apr;1(1):24-31. doi:
10.4021/jocmr2009.01.1220. Epub 2009 Mar 24. PMID: 22505961; PMCID: PMC3318865.
29: Zhang Y, Hao T, Zhang H, Wei P, Li X. [Over-expression of miR-151a-3p
inhibits proliferation and migration of PC-3 prostate cancer cells]. Xi Bao Yu
Fen Zi Mian Yi Xue Za Zhi. 2018 Mar;34(3):247-252. Chinese. PMID: 29773107.
30: Zhang Y, Huang Y, Zhang P, Gao X, Gibbs RB, Li S. Incorporation of a
selective sigma-2 receptor ligand enhances uptake of liposomes by multiple
cancer cells. Int J Nanomedicine. 2012;7:4473-85. doi: 10.2147/IJN.S31981. Epub
2012 Aug 13. PMID: 22927761; PMCID: PMC3422102.
31: Zhang YP, Liu KL, Yang Z, Lu BS, Qi JC, Han ZW, Yin YW, Zhang M, Chen DM,
Wang XW, Li W, Xin H. The involvement of FBP1 in prostate cancer cell epithelial
mesenchymal transition, invasion and metastasis by regulating the MAPK signaling
pathway. Cell Cycle. 2019 Oct;18(19):2432-2446. doi:
10.1080/15384101.2019.1648956. Epub 2019 Aug 25. Retraction in: Cell Cycle. 2022
Dec;21(24):2670. doi: 10.1080/15384101.2022.2137762. PMID: 31448674; PMCID:
PMC6739050.
32: Zhang XB, Zou CL, Duan YX, Wu F, Li G. Activity guided isolation and
modification of juglone from Juglans regia as potent cytotoxic agent against
lung cancer cell lines. BMC Complement Altern Med. 2015 Nov 3;15:396. doi:
10.1186/s12906-015-0920-0. PMID: 26530090; PMCID: PMC4632350.
33: Zhang X, Xing JZ, Chen J, Ko L, Amanie J, Gulavita S, Pervez N, Yee D, Moore
R, Roa W. Enhanced radiation sensitivity in prostate cancer by gold-
nanoparticles. Clin Invest Med. 2008;31(3):E160-7. doi: 10.25011/cim.v31i3.3473.
PMID: 18544279.
34: Zhang W, Braun A, Bauman Z, Olteanu H, Madzelan P, Banerjee R. Expression
profiling of homocysteine junction enzymes in the NCI60 panel of human cancer
cell lines. Cancer Res. 2005 Feb 15;65(4):1554-60. doi:
10.1158/0008-5472.CAN-04-1554. PMID: 15735045.
35: Zhang S, Chung WC, Wu G, Egan SE, Xu K. Tumor-suppressive activity of
Lunatic Fringe in prostate through differential modulation of Notch receptor
activation. Neoplasia. 2014 Feb;16(2):158-67. doi: 10.1593/neo.131870. PMID:
24709423; PMCID: PMC3978396.
36: Zhang Q, Zhang C, Yang X, Yang B, Wang J, Kang Y, Wang Z, Li D, Huang G, Ma
Z, Sun X, Cai J, Tao G, Dai S, Mao W, Ma J. Berberine inhibits the expression of
hypoxia induction factor-1alpha and increases the radiosensitivity of prostate
cancer. Diagn Pathol. 2014 May 27;9:98. doi: 10.1186/1746-1596-9-98. PMID:
24886405; PMCID: PMC4051149.
37: Zhang P, Singh A, Yegnasubramanian S, Esopi D, Kombairaju P, Bodas M, Wu H,
Bova SG, Biswal S. Loss of Kelch-like ECH-associated protein 1 function in
prostate cancer cells causes chemoresistance and radioresistance and promotes
tumor growth. Mol Cancer Ther. 2010 Feb;9(2):336-46. doi:
10.1158/1535-7163.MCT-09-0589. Epub 2010 Feb 2. PMID: 20124447; PMCID:
PMC2821808.
38: Zhang M, Mukherjee N, Bermudez RS, Latham DE, Delaney MA, Zietman AL,
Shipley WU, Chakravarti A. Adenovirus-mediated inhibition of survivin expression
sensitizes human prostate cancer cells to paclitaxel in vitro and in vivo.
Prostate. 2005 Aug 1;64(3):293-302. doi: 10.1002/pros.20263. PMID: 15754318.
39: Zhang M, Latham DE, Delaney MA, Chakravarti A. Survivin mediates resistance
to antiandrogen therapy in prostate cancer. Oncogene. 2005 Apr 7;24(15):2474-82.
doi: 10.1038/sj.onc.1208490. PMID: 15735703.
40: Zhang M, Altuwaijri S, Yeh S. RRR-alpha-tocopheryl succinate inhibits human
prostate cancer cell invasiveness. Oncogene. 2004 Apr 15;23(17):3080-8. doi:
10.1038/sj.onc.1207435. PMID: 15048090.
41: Zhang M, Fang X, Liu H, Wang S, Yang D. Blockade of AKT activation in
prostate cancer cells with a small molecule inhibitor,
9-chloro-2-methylellipticinium acetate (CMEP). Biochem Pharmacol. 2007 Jan
1;73(1):15-24. doi: 10.1016/j.bcp.2006.07.034. Epub 2006 Sep 1. PMID: 16950208.
42: Zhang L, Ismail MM, Rocchetti G, Fayek NM, Lucini L, Saber FR. The
Untargeted Phytochemical Profile of Three Meliaceae Species Related to In Vitro
Cytotoxicity and Anti-Virulence Activity against MRSA Isolates. Molecules. 2022
Jan 10;27(2):435. doi: 10.3390/molecules27020435. PMID: 35056761; PMCID:
PMC8777635.
43: Zhang J, Jung K, Lein M, Kristiansen G, Rudolph B, Hauptmann S, Schnorr D,
Loening SA, Lichtinghagen R. Differential expression of matrix
metalloproteinases and their tissue inhibitors in human primary cultured
prostatic cells and malignant prostate cell lines. Prostate. 2002 Jan
1;50(1):38-45. doi: 10.1002/pros.10030. PMID: 11757034.
44: Zhang JF, Yan XM, Lan B, Lei YR, Li XH, Gao S, Guo YF, Guo F. Molecular
mechanisms of synergistic induction of apoptosis by the combination therapy with
hyperthermia and cisplatin in prostate cancer cells. Biochem Biophys Res Commun.
2016 Oct 14;479(2):159-165. doi: 10.1016/j.bbrc.2016.08.060. Epub 2016 Aug 11.
PMID: 27524236.
45: Zhang H, LÃ¼ JJ, Gao QZ, Zhang J. [Induction of apoptosis by mifepristone in
androgen-independent prostate cancer cell lines in vitro]. Zhonghua Wai Ke Za
Zhi. 2006 Mar 15;44(6):382-5. Chinese. PMID: 16638347.
46: Zhang F, Wang F, Li W, Liang L, Sang X. The toxicity mechanism of glabridin
in prostate cancer cells is involved in reactive oxygen species-dependent
PI3K/Akt pathway: Integrated utilization of bioinformatic analysis and in vitro
test validation. Environ Toxicol. 2022 Dec;37(12):2937-2946. doi:
10.1002/tox.23649. Epub 2022 Aug 27. PMID: 36029289.
47: Zhang D, Liu X, Zhang Q, Chen X. miR-138-5p inhibits the malignant
progression of prostate cancer by targeting FOXC1. Cancer Cell Int. 2020 Jul
9;20:297. doi: 10.1186/s12935-020-01386-6. PMID: 32669973; PMCID: PMC7350594.
48: Zhang CR, Dissanayake AA, KevseroÄŸlu K, Nair MG. Evaluation of coriander
spice as a functional food by using in vitro bioassays. Food Chem. 2015 Jan
15;167:24-9. doi: 10.1016/j.foodchem.2014.06.120. Epub 2014 Jul 5. PMID:
25148954
49: Zhai X, Han Q, Shan Z, Qu X, Guo L, Zhou Y. Dual specificity phosphatase 6
suppresses the growth and metastasis of prostate cancer cells. Mol Med Rep. 2014
Dec;10(6):3052-8. doi: 10.3892/mmr.2014.2575. Epub 2014 Sep 18. PMID: 25241655.
50: Zhai Q, Luo M, Zhang Y, Zhang W, Wu C, Lv S, Wei Q. Histone
methyltransferase KMT2D mediated lipid metabolism via peroxisome proliferator-
activated receptor gamma in prostate cancer. Transl Cancer Res. 2022
Aug;11(8):2607-2621. doi: 10.21037/tcr-22-431. PMID: 36093518; PMCID:
PMC9459503.
51: Zeng ZZ, Jia Y, Hahn NJ, Markwart SM, Rockwood KF, Livant DL. Role of focal
adhesion kinase and phosphatidylinositol 3'-kinase in integrin fibronectin
receptor-mediated, matrix metalloproteinase-1-dependent invasion by metastatic
prostate cancer cells. Cancer Res. 2006 Aug 15;66(16):8091-9. doi:
10.1158/0008-5472.CAN-05-4400. PMID: 16912186.
52: Zeng Y, Kakehi Y, Nouh MA, Tsunemori H, Sugimoto M, Wu XX. Gene expression
profiles of lysophosphatidic acid-related molecules in the prostate: relevance
to prostate cancer and benign hyperplasia. Prostate. 2009 Feb 15;69(3):283-92.
doi: 10.1002/pros.20879. PMID: 19025891.
53: Zeng X, Sikka SC, Huang L, Sun C, Xu C, Jia D, Abdel-Mageed AB, Pottle JE,
Taylor JT, Li M. Novel role for the transient receptor potential channel TRPM2
in prostate cancer cell proliferation. Prostate Cancer Prostatic Dis. 2010
Jun;13(2):195-201. doi: 10.1038/pcan.2009.55. Epub 2009 Dec 22. PMID: 20029400;
PMCID: PMC2871075.
54: Zeng Q, Zeng Y, Nie X, Guo Y, Zhan Y. Britanin Exhibits Potential Inhibitory
Activity on Human Prostate Cancer Cell Lines Through PI3K/Akt/NF-ÎºB Signaling
Pathways. Planta Med. 2020 Dec;86(18):1401-1410. doi: 10.1055/a-1211-4656. Epub
2020 Aug 11. PMID: 32781474.
55: Zengin G, Mahomoodally MF, Sinan KI, Picot-Allain MCN, Yildiztugay E, CziÃ¡ky
Z, JekÅ‘ J, Saleem H, Ahemad N. Chemical characterization, antioxidant, enzyme
inhibitory and cytotoxic properties of two geophytes: Crocus pallasii and
Cyclamen cilicium. Food Res Int. 2020 Jul;133:109129. doi:
10.1016/j.foodres.2020.109129. Epub 2020 Feb 28. PMID: 32466933.
56: Zelivianski S, Igawa T, Lim S, Taylor R, Lin MF. Identification and
characterization of regulatory elements of the human prostatic acid phosphatase
promoter. Oncogene. 2002 May 23;21(23):3696-705. doi: 10.1038/sj.onc.1205471.
PMID: 12032838.
57: Zegarra-Moro OL, Schmidt LJ, Huang H, Tindall DJ. Disruption of androgen
receptor function inhibits proliferation of androgen-refractory prostate cancer
cells. Cancer Res. 2002 Feb 15;62(4):1008-13. PMID: 11861374.
58: Zamora PO, Moody TW, John CS. Increased binding to sigma sites of
N-[1'(2-piperidinyl)ethyl)-4-[I-125]-iodobenzamide (I-125-PAB) with onset of
tumor cell proliferation. Life Sci. 1998;63(18):1611-8. doi:
10.1016/s0024-3205(98)00430-5. PMID: 9806214.
59: Zamora PO, Gulhke S, Bender H, Diekmann D, Rhodes BA, Biersack HJ, Knapp FF
Jr. Experimental radiotherapy of receptor-positive human prostate adenocarcinoma
with 188Re-RC-160, a directly-radiolabeled somatostatin analogue. Int J Cancer.
1996 Jan 17;65(2):214-20. doi: 10.1002/(SICI)1097-0215(19960117)65:2<214::AID-
IJC15>3.0.CO;2-D. PMID: 8567120.
60: Zaman MH, Trapani LM, Sieminski AL, Mackellar D, Gong H, Kamm RD, Wells A,
Lauffenburger DA, Matsudaira P. Migration of tumor cells in 3D matrices is
governed by matrix stiffness along with cell-matrix adhesion and proteolysis.
Proc Natl Acad Sci U S A. 2006 Jul 18;103(29):10889-94. doi:
10.1073/pnas.0604460103. Epub 2006 Jul 10. Erratum in: Proc Natl Acad Sci U S A.
2006 Sep 12;103(37):13897. PMID: 16832052; PMCID: PMC1544144.
61: Zaleskis G, Talaikis M, Characiejus D, Urbonas V, Bosas P, Darinskas A,
Zibutyte L, Simkus L, Survila Z, Jursenaite J, Zvirble M. Atezolizumab Retains
Cellular Binding to Programmed Death Ligand 1 Following Aerosolization
<i>via</i> Mesh Nebulizer. Anticancer Res. 2023 Mar;43(3):1065-1072. doi:
10.21873/anticanres.16251. PMID: 36854531.
62: Zaim Ã–, DoÄŸanlar O, Zreigh MM, DoÄŸanlar ZB, Ã–zcan H. Synthesis, Cancer-
Selective Antiproliferative and Apoptotic Effects of Some (Â±)-Naringenin
Cycloaminoethyl Derivatives. Chem Biodivers. 2018 Jul;15(7):e1800016. doi:
10.1002/cbdv.201800016. Epub 2018 Jun 13. PMID: 29766645.
63: Zaidman BZ, Wasser SP, Nevo E, Mahajna J. Coprinus comatus and Ganoderma
lucidum interfere with androgen receptor function in LNCaP prostate cancer
cells. Mol Biol Rep. 2008 Jun;35(2):107-17. doi: 10.1007/s11033-007-9059-5. Epub
2007 Mar 13. PMID: 17431821.
64: Zaharia V, Ignat A, Palibroda N, Ngameni B, Kuete V, Fokunang CN, Moungang
ML, Ngadjui BT. Synthesis of some p-toluenesulfonyl-hydrazinothiazoles and
hydrazino-bis-thiazoles and their anticancer activity. Eur J Med Chem. 2010
Nov;45(11):5080-5. doi: 10.1016/j.ejmech.2010.08.017. Epub 2010 Aug 12. PMID:
20810194
65: Zafeiropoulou K, Kalampounias G, Alexis S, Anastasopoulos D, Symeonidis A,
Katsoris P. Autophagy and oxidative stress modulation mediate Bortezomib
resistance in prostate cancer. PLoS One. 2024 Feb 27;19(2):e0289904. doi:
10.1371/journal.pone.0289904. PMID: 38412186; PMCID: PMC10898778.
66: Zadvornyi T, Lukianova N, Borikun T, Gogol S, Virych P, Lykhova O, Chekhun
V. EXPRESSION OF OSTEOPONTIN AND OSTEONECTIN IN BREAST AND PROSTATE CANCER CELLS
WITH DIFFERENT SENSITIVITY TO DOXORUBICIN. Exp Oncol. 2022 Aug;44(2):107-112.
doi: 10.32471/exp-oncology.2312-8852.vol-44-no-2.17886. PMID: 35964648.
67: Zadvornyi TV, Lukianova NY, Borikun TV, Chekhun VF. Effects of exogenous
lactoferrin on phenotypic profile and invasiveness of human prostate cancer
cells (DU145 and LNCaP) in vitro. Exp Oncol. 2018 Oct;40(3):184-189. PMID:
30285009
68: Zacharopoulou N, Kallergi G, Alkahtani S, Tsapara A, Alarifi S, Schmid E,
Sukkar B, Kampranis S, Lang F, Stournaras C. The histone demethylase KDM2B
activates FAK and PI3K that control tumor cell motility. Cancer Biol Ther. 2020
Jun 2;21(6):533-540. doi: 10.1080/15384047.2020.1736481. Epub 2020 Mar 16. PMID:
32175798; PMCID: PMC7515453.
69: Zacharopoulou N, Tsapara A, Kallergi G, Schmid E, Alkahtani S, Alarifi S,
Tsichlis PN, Kampranis SC, Stournaras C. The Epigenetic Factor KDM2B Regulates
EMT and Small GTPases in Colon Tumor Cells. Cell Physiol Biochem.
2018;47(1):368-377. doi: 10.1159/000489917. Epub 2018 May 14. PMID: 29772566.
70: Zacharopoulou N, Tsapara A, Kallergi G, Schmid E, Tsichlis PN, Kampranis SC,
Stournaras C. The epigenetic factor KDM2B regulates cell adhesion, small rho
GTPases, actin cytoskeleton and migration in prostate cancer cells. Biochim
Biophys Acta Mol Cell Res. 2018 Apr;1865(4):587-597. doi:
10.1016/j.bbamcr.2018.01.009. Epub 2018 Feb 2. PMID: 29408056.
71: Yu Z, Schmaltz RM, Bozeman TC, Paul R, Rishel MJ, Tsosie KS, Hecht SM.
Selective tumor cell targeting by the disaccharide moiety of bleomycin. J Am
Chem Soc. 2013 Feb 27;135(8):2883-6. doi: 10.1021/ja311090e. Epub 2013 Feb 13.
PMID: 23379863; PMCID: PMC3605894.
72: Yu Q, Yang H, Zhu TW, Yu LM, Chen JW, Gu LQ, Huang ZS, An LK. Synthesis,
cytotoxicity and structure-activity relationship of indolizinoquinolinedione
derivatives as DNA topoisomerase IB catalytic inhibitors. Eur J Med Chem. 2018
May 25;152:195-207. doi: 10.1016/j.ejmech.2018.04.040. Epub 2018 Apr 22. PMID:
29705710
73: Yu L, Blackburn GL, Zhou JR. Genistein and daidzein downregulate prostate
androgen-regulated transcript-1 (PART-1) gene expression induced by
dihydrotestosterone in human prostate LNCaP cancer cells. J Nutr. 2003
Feb;133(2):389-92. doi: 10.1093/jn/133.2.389. PMID: 12566472.
74: Yu H, Lou JR, Ding WQ. Clioquinol independently targets NF-kappaB and
lysosome pathways in human cancer cells. Anticancer Res. 2010 Jun;30(6):2087-92.
PMID: 20651355.
75: Yu H, Zhou Y, Lind SE, Ding WQ. Clioquinol targets zinc to lysosomes in
human cancer cells. Biochem J. 2009 Jan 1;417(1):133-9. doi: 10.1042/BJ20081421.
PMID: 18764784.
76: Yu F, Lin Y, Xu X, Liu W, Tang D, Zhou X, Wang G, Zheng Y, Xie A. Knockdown
of GSG2 inhibits prostate cancer progression inÂ vitro and inÂ vivo. Int J Oncol.
2020 Jul;57(1):139-150. doi: 10.3892/ijo.2020.5043. Epub 2020 Apr 13. PMID:
32319597; PMCID: PMC7252458.
77: Yu F, Zhang Y, Ye L, Tang Y, Ding G, Zhang X, Yang Z. A novel
antiâ€‘proliferative pentapeptide (ILYMP) isolated from CyclinaÂ sinensis protein
hydrolysate induces apoptosis of DUâ€‘145 prostate cancer cells. Mol Med Rep. 2018
Jul;18(1):771-778. doi: 10.3892/mmr.2018.9019. Epub 2018 May 14. PMID: 29767237;
PMCID: PMC6059706.
78: Yu CC, Liu SP, Hsu JL, Hsu JT, Kudryavtsev KV, Guh JH. KUD773, a
phenylthiazole derivative, displays anticancer activity in human hormone-
refractory prostate cancers through inhibition of tubulin polymerization and
anti-Aurora A activity. J Biomed Sci. 2015 Jan 7;22(1):2. doi:
10.1186/s12929-014-0107-x. PMID: 25563361; PMCID: PMC4304192.
79: Yu CC, Pan SL, Chao SW, Liu SP, Hsu JL, Yang YC, Li TK, Huang WJ, Guh JH. A
novel small molecule hybrid of vorinostat and DACA displays anticancer activity
against human hormone-refractory metastatic prostate cancer through dual
inhibition of histone deacetylase and topoisomerase I. Biochem Pharmacol. 2014
Aug 1;90(3):320-30. doi: 10.1016/j.bcp.2014.06.001. Epub 2014 Jun 7. PMID:
24915421
80: Yu CC, Wu PJ, Hsu JL, Ho YF, Hsu LC, Chang YJ, Chang HS, Chen IS, Guh JH.
Ardisianone, a natural benzoquinone, efficiently induces apoptosis in human
hormone-refractory prostate cancers through mitochondrial damage stress and
survivin downregulation. Prostate. 2013 Jan;73(2):133-45. doi:
10.1002/pros.22548. Epub 2012 Jun 5. PMID: 22674285.
81: Yun YJ, Li SH, Cho YS, Park JW, Chun YS. Survivin mediates prostate cell
protection by HIF-1alpha against zinc toxicity. Prostate. 2010
Aug;70(11):1179-88. doi: 10.1002/pros.21152. PMID: 20564420.
82: Yun DK, Lee J, Keum YS. Finasteride Increases the Expression of
Hemoxygenase-1 (HO-1) and NF-E2-Related Factor-2 (Nrf2) Proteins in PC-3 Cells:
Implication of Finasteride-Mediated High-Grade Prostate Tumor Occurrence. Biomol
Ther (Seoul). 2013 Jan;21(1):49-53. doi: 10.4062/biomolther.2012.080. PMID:
24009858; PMCID: PMC3762299.
83: Yugandhar D, Nayak VL, Archana S, Shekar KC, Srivastava AK. Design,
synthesis and anticancer properties of novel oxa/azaspiro[4,5]trienones as
potent apoptosis inducers through mitochondrial disruption. Eur J Med Chem. 2015
Aug 28;101:348-57. doi: 10.1016/j.ejmech.2015.06.050. Epub 2015 Jul 2. PMID:
26163220
84: Yuan Y, Chen X, Huang E. Upregulation of Circular RNA Itchy E3 Ubiquitin
Protein Ligase Inhibits Cell Proliferation and Promotes Cell Apoptosis Through
Targeting MiR-197 in Prostate Cancer. Technol Cancer Res Treat. 2019 Jan-
Dec;18:1533033819886867. doi: 10.1177/1533033819886867. PMID: 31694481; PMCID:
PMC6997844.
85: Yuan R, Fan S, Wang JA, Meng Q, Ma Y, Schreiber D, Goldberg ID, Rosen EM.
Coordinate alterations in the expression of BRCA1, BRCA2, p300, and Rad51 in
response to genotoxic and other stresses in human prostate cancer cells.
Prostate. 1999 Jun 15;40(1):37-49. doi:
10.1002/(sici)1097-0045(19990615)40:1<37::aid-pros5>3.0.co;2-p. PMID: 10344722.
86: Yuan J, Yi X, Yan F, Wang F, Qin W, Wu G, Yang X, Shao C, Chung LW.
Nearâ€‘infrared fluorescence imaging of prostate cancer using heptamethine
carbocyanine dyes. Mol Med Rep. 2015 Feb;11(2):821-8. doi:
10.3892/mmr.2014.2815. Epub 2014 Oct 29. PMID: 25354708; PMCID: PMC4262509.
87: Yuan-Jing F, Nan-Shan H, Lian X. Genistein synergizes with RNA interference
inhibiting survivin for inducing DU-145 of prostate cancer cells to apoptosis.
Cancer Lett. 2009 Nov 1;284(2):189-97. doi: 10.1016/j.canlet.2009.04.024. Epub
2009 May 10. PMID: 19433345.
88: Yousuf S, Arjmand F, Siddique HR, Ali MS, Al-Lohedan HA, Tabassum S.
Biophysical binding profile with ct-DNA and cytotoxic studies of a modulated
nanoconjugate of umbelliferone cobalt oxide loaded on graphene oxide (GO) as
drug carrier. J Biomol Struct Dyn. 2022 Jul;40(10):4558-4569. doi:
10.1080/07391102.2020.1860821. Epub 2020 Dec 17. PMID: 33331234.
89: Yoo J, Kim HR, Lee YJ. Hyperthermia enhances tumour necrosis factor-related
apoptosis-inducing ligand (TRAIL)-induced apoptosis in human cancer cells. Int J
Hyperthermia. 2006 Dec;22(8):713-28. doi: 10.1080/02656730601074052. PMID:
17391000
90: Yoneda T, Kunimura N, Kitagawa K, Fukui Y, Saito H, Narikiyo K, Ishiko M,
Otsuki N, Nibu KI, Fujisawa M, Serada S, Naka T, Shirakawa T. Overexpression of
SOCS3 mediated by adenovirus vector in mouse and human castration-resistant
prostate cancer cells increases the sensitivity to NK cells in vitro and in
vivo. Cancer Gene Ther. 2019 Nov;26(11-12):388-399. doi:
10.1038/s41417-018-0075-5. Epub 2019 Jan 4. PMID: 30607005.
91: Yi X, Li Y, Hu X, Wang F, Liu T. Changes in phospholipid metabolism in
exosomes of hormone-sensitive and hormone-resistant prostate cancer cells. J
Cancer. 2021 Mar 15;12(10):2893-2902. doi: 10.7150/jca.48906. PMID: 33854590;
PMCID: PMC8040901.
92: Yip WL, Weyergang A, Berg K, TÃ¸nnesen HH, Selbo PK. Targeted delivery and
enhanced cytotoxicity of cetuximab-saporin by photochemical internalization in
EGFR-positive cancer cells. Mol Pharm. 2007 Mar-Apr;4(2):241-51. doi:
10.1021/mp060105u. Epub 2007 Jan 31. PMID: 17263556.
93: Yin P , Li G , Zhang B , Farjana H , Zhao L , Qin H , Hu B , Ou J , Tian J .
Facile PEG-based isolation and classification of cancer extracellular vesicles
and particles with label-free surface-enhanced Raman scattering and pattern
recognition algorithm. Analyst. 2021 Mar 21;146(6):1949-1955. doi:
10.1039/d0an02257h. Epub 2021 Jan 26. PMID: 33496293.
94: Yin B, Yang Y, Zhao Z, Zeng Y, Mooney SM, Li M, Xu X, Song Y, Wu B, Yang Z.
Arachidonate 12-lipoxygenase may serve as a potential marker and therapeutic
target for prostate cancer stem cells. Int J Oncol. 2011 Apr;38(4):1041-6. doi:
10.3892/ijo.2011.901. Epub 2011 Jan 11. PMID: 21225230; PMCID: PMC4560359.
95: Ying S, Zhang Z, Batres Y, Zhao Y, Lin S, Li G. p53 is involved in the
inhibition of cell proliferation mediated by activin A in cultured human
prostate cancer LNCaP cells. Int J Oncol. 1997 Sep;11(3):591-5. PMID: 21528251.
96: Yilmaz VT, Icsel C, Suyunova F, Aygun M, Aztopal N, Ulukaya E.
Ni(ii)/Cu(ii)/Zn(ii) 5,5-diethylbarbiturate complexes with 1,10-phenanthroline
and 2,2'-dipyridylamine: synthesis, structures, DNA/BSA binding, nuclease
activity, molecular docking, cellular uptake, cytotoxicity and the mode of cell
death. Dalton Trans. 2016 Jun 21;45(25):10466-79. doi: 10.1039/c6dt01726f. PMID:
27263797
97: YÄ±lmaz Ã–, Bayer B, BekÃ§i H, Uba AI, CumaoÄŸlu A, YelekÃ§i K, KÃ¼Ã§Ã¼kgÃ¼zel ÅžG.
Synthesis, Anticancer Activity on Prostate Cancer Cell Lines and Molecular
Modeling Studies of Flurbiprofen-Thioether Derivatives as Potential Target of
MetAP (Type II). Med Chem. 2020;16(6):735-749. doi:
10.2174/1573406415666190613162322. PMID: 31203805.
98: Yilmaz Goler AM, Tarbin Jannuzzi A, Biswas A, Mondal S, Basavanakatti VN,
Jayaprakash Venkatesan R, YÄ±ldÄ±rÄ±m H, YÄ±ldÄ±z M, Ã‡elik Onar H, Bayrak N,
Jayaprakash V, TuYuN AF. Analysis of Quinolinequinone Analogs with Promising
Cytotoxic Activity against Breast Cancer. Chem Biodivers. 2023
Sep;20(9):e202300848. doi: 10.1002/cbdv.202300848. Epub 2023 Aug 23. PMID:
37590495
99: YÄ±ldÄ±rÄ±m S, KocabaÅŸ F, Mermer A. Development, synthesis and validation of
improved c-Myc/Max inhibitors. J Cell Mol Med. 2024 Apr;28(8):e18272. doi:
10.1111/jcmm.18272. PMID: 38568057; PMCID: PMC10989597.
100: Yildirim M, Ersatir M, Arslan B, GÄ°ray ES. Cytotoxic and apoptotic
potential of some coumarin and 2-amino-3-carbonitrile selenophene derivatives in
prostate cancer. Turk J Chem. 2021 Feb 17;45(1):192-198. doi:
10.3906/kim-2008-56. PMID: 33737857; PMCID: PMC7955924.
101: Ye PC, Leu WJ, Yeh TY, Hsu YT, Lin YC, Wei ZY, Chen YC, Chiang YC, Hsu JL,
Chan SH, Hsu LC, Chern JW, Yu CW, Guh JH. A novel HDAC6 inhibitor interferes
microtubule dynamics and spindle assembly checkpoint and sensitizes cisplatin-
induced apoptosis in castration-resistant prostate cancer. Prostate. 2024
May;84(6):605-619. doi: 10.1002/pros.24678. Epub 2024 Feb 20. PMID: 38375594.
102: Ye L, Lewis-Russell JM, Sanders AJ, Kynaston H, Jiang WG. HGF/SF up-
regulates the expression of bone morphogenetic protein 7 in prostate cancer
cells. Urol Oncol. 2008 Mar-Apr;26(2):190-7. doi: 10.1016/j.urolonc.2007.03.027.
Epub 2007 Nov 26. PMID: 18312940.
103: Ye L, Lewis-Russell JM, Davies G, Sanders AJ, Kynaston H, Jiang WG.
Hepatocyte growth factor up-regulates the expression of the bone morphogenetic
protein (BMP) receptors, BMPR-IB and BMPR-II, in human prostate cancer cells.
Int J Oncol. 2007 Feb;30(2):521-9. PMID: 17203235.
104: Yesil-Celiktas O, Sevimli C, Bedir E, Vardar-Sukan F. Inhibitory effects of
rosemary extracts, carnosic acid and rosmarinic acid on the growth of various
human cancer cell lines. Plant Foods Hum Nutr. 2010 Jun;65(2):158-63. doi:
10.1007/s11130-010-0166-4. PMID: 20449663.
105: Yeruva L, Pierre KJ, Bathina M, Elegbede A, Carper SW. Delayed cytotoxic
effects of methyl jasmonate and cis-jasmone induced apoptosis in prostate cancer
cells. Cancer Invest. 2008 Nov;26(9):890-9. doi: 10.1080/07357900801975272.
PMID: 18798057.
106: Yen IC, Yao CW, Kuo MT, Chao CL, Pai CY, Chang WL. Anti-cancer agents
derived from solid-state fermented Antrodia camphorata mycelium. Fitoterapia.
2015 Apr;102:115-9. doi: 10.1016/j.fitote.2015.02.010. Epub 2015 Feb 23. PMID:
25721423
107: Yen CT, Nakagawa-Goto K, Hwang TL, Morris-Natschke SL, Bastow KF, Wu YC,
Lee KH. Design and synthesis of gambogic acid analogs as potent cytotoxic and
anti-inflammatory agents. Bioorg Med Chem Lett. 2012 Jun 15;22(12):4018-22. doi:
10.1016/j.bmcl.2012.04.084. Epub 2012 Apr 25. PMID: 22595179; PMCID: PMC3374489.
108: Yen CT, Nakagawa-Goto K, Hwang TL, Wu PC, Morris-Natschke SL, Lai WC,
Bastow KF, Chang FR, Wu YC, Lee KH. Antitumor agents. 271: total synthesis and
evaluation of brazilein and analogs as anti-inflammatory and cytotoxic agents.
Bioorg Med Chem Lett. 2010 Feb 1;20(3):1037-9. doi: 10.1016/j.bmcl.2009.12.041.
Epub 2009 Dec 16. PMID: 20036537; PMCID: PMC2831747.
109: Yeh MC, Tse BWC, Fletcher NL, Houston ZH, Lund M, Volpert M, Stewart C,
Sokolowski KA, Jeet V, Thurecht KJ, Campbell DH, Walsh BJ, Nelson CC, Russell
PJ. Targeted beta therapy of prostate cancer with <sup>177</sup>Lu-labelled
MiltuximabÂ® antibody against glypican-1 (GPC-1). EJNMMI Res. 2020 May
7;10(1):46. doi: 10.1186/s13550-020-00637-x. PMID: 32382920; PMCID: PMC7206480.
110: Yehia G, Razavi R, Memin E, Schlotter F, Molina CA. The expression of
inducible cAMP early repressor (ICER) is altered in prostate cancer cells and
reverses the transformed phenotype of the LNCaP prostate tumor cell line. Cancer
Res. 2001 Aug 15;61(16):6055-9. PMID: 11507053.
111: Yegnasubramanian S, Kowalski J, Gonzalgo ML, Zahurak M, Piantadosi S, Walsh
PC, Bova GS, De Marzo AM, Isaacs WB, Nelson WG. Hypermethylation of CpG islands
in primary and metastatic human prostate cancer. Cancer Res. 2004 Mar
15;64(6):1975-86. doi: 10.1158/0008-5472.can-03-3972. PMID: 15026333.
112: Yee SW, Campbell MJ, Simons C. Inhibition of Vitamin D3 metabolism enhances
VDR signalling in androgen-independent prostate cancer cells. J Steroid Biochem
Mol Biol. 2006 Mar;98(4-5):228-35. doi: 10.1016/j.jsbmb.2005.11.004. Epub 2006
Feb 14. PMID: 16483768.
113: Yee LK, Chu E, Pan BC, Chu SH, Chen TM, Lipsky MH, Chu MY, Calabresi P.
Benzylacyclouridine enhances 5-fluorouracil cytotoxicity against human prostate
cancer cell lines. Pharmacology. 1998 Feb;56(2):80-91. doi: 10.1159/000028185.
PMID: 9494066.
114: Yee-de LeÃ³n JF, Soto-GarcÃ­a B, ArÃ¡iz-HernÃ¡ndez D, Delgado-Balderas JR,
Esparza M, Aguilar-Avelar C, Wong-Campos JD, ChacÃ³n F, LÃ³pez-HernÃ¡ndez JY,
GonzÃ¡lez-TreviÃ±o AM, Yee-de LeÃ³n JR, Zamora-Mendoza JL, Alvarez MM, Trujillo-de
Santiago G, GÃ³mez-Guerra LS, SÃ¡nchez-DomÃ­nguez CN, Velarde-Calvillo LP, Abarca-
Blanco A. Characterization of a novel automated microfiltration device for the
efficient isolation and analysis of circulating tumor cells from clinical blood
samples. Sci Rep. 2020 May 5;10(1):7543. doi: 10.1038/s41598-020-63672-7. PMID:
32372001; PMCID: PMC7200708.
115: Yazdannejat H, Hosseinimehr SJ, Ghasemi A, Pourfallah TA, Rafiei A.
Losartan sensitizes selectively prostate cancer cell to ionizing radiation. Cell
Mol Biol (Noisy-le-grand). 2016 Jan 11;62(1):30-3. PMID: 26828983.
116: Yates C, Wells A, Turner T. Luteinising hormone-releasing hormone analogue
reverses the cell adhesion profile of EGFR overexpressing DU-145 human prostate
carcinoma subline. Br J Cancer. 2005 Jan 31;92(2):366-75. doi:
10.1038/sj.bjc.6602350. PMID: 15655536; PMCID: PMC2361841.
117: Yates C, Sharp S, Jones J, Topps D, Coleman M, Aneja R, Jaynes J, Turner T.
LHRH-conjugated lytic peptides directly target prostate cancer cells. Biochem
Pharmacol. 2011 Jan 1;81(1):104-10. doi: 10.1016/j.bcp.2010.09.015. Epub 2010
Sep 30. PMID: 20869347; PMCID: PMC2997383.
118: Yates CC, Shepard CR, Stolz DB, Wells A. Co-culturing human prostate
carcinoma cells with hepatocytes leads to increased expression of E-cadherin. Br
J Cancer. 2007 Apr 23;96(8):1246-52. doi: 10.1038/sj.bjc.6603700. Epub 2007 Apr
3. PMID: 17406365; PMCID: PMC2360137.
119: Yasui L, Kroc T, Gladden S, Andorf C, Bux S, Hosmane N. Boron neutron
capture in prostate cancer cells. Appl Radiat Isot. 2012 Jan;70(1):6-12. doi:
10.1016/j.apradiso.2011.07.001. Epub 2011 Jul 13. PMID: 21784649.
120: Yao V, Bacich DJ. Prostate specific membrane antigen (PSMA) expression
gives prostate cancer cells a growth advantage in a physiologically relevant
folate environment in vitro. Prostate. 2006 Jun 1;66(8):867-75. doi:
10.1002/pros.20361. PMID: 16496414.
121: Yao H, Veine DM, Zeng ZZ, Fay KS, Staszewski ED, Livant DL. Increased
potency of the PHSCN dendrimer as an inhibitor of human prostate cancer cell
invasion, extravasation, and lung colony formation. Clin Exp Metastasis. 2010
Mar;27(3):173-84. doi: 10.1007/s10585-010-9316-1. Epub 2010 Mar 26. PMID:
20339907; PMCID: PMC3053599.
122: Yan T, Wang A, Hu G, Jia J. Chemical constituents of <i>Trillium
tschonoskii</i> Maxim. Nat Prod Res. 2021 Oct;35(20):3351-3359. doi:
10.1080/14786419.2019.1700245. Epub 2020 Jan 13. PMID: 31928348.
123: Yan DB, Zhang DP, Li M, Liu WY, Feng F, DI B, Guo QL, Xie N. Synthesis and
cytotoxic activity of 3, 4, 11-trihydroxyl modified derivatives of bergenin.
Chin J Nat Med. 2014 Dec;12(12):929-36. doi: 10.1016/S1875-5364(14)60136-9.
PMID: 25556064.
124: Yang Z, Liu S, Chen X, Chen H, Huang M, Zheng J. Induction of apoptotic
cell death and in vivo growth inhibition of human cancer cells by a saturated
branched-chain fatty acid, 13-methyltetradecanoic acid. Cancer Res. 2000 Feb
1;60(3):505-9. PMID: 10676625.
125: Yang Z, Zhao Y, Yan H, Xu L, Ding G, Yu D, Sun Y. Isolation and
purification of oligopeptides from Ruditapes philippinarum and its inhibition on
the growth of DUâ€‘145 cells in vitro. Mol Med Rep. 2015 Feb;11(2):1063-8. doi:
10.3892/mmr.2014.2788. Epub 2014 Oct 27. PMID: 25351813.
126: Yang ZG, Ma XD, He ZH, Guo YX. miR-483-5p promotes prostate cancer cell
proliferation and invasion by targeting RBM5. Int Braz J Urol. 2017 Nov-
Dec;43(6):1060-1067. doi: 10.1590/S1677-5538.IBJU.2016.0595. PMID: 28727371;
PMCID: PMC5734068.
127: Yang Y, Jiao L, Hou J, Xu C, Wang L, Yu Y, Li Y, Yang C, Wang X, Sun Y.
Dishevelled-2 silencing reduces androgen-dependent prostate tumor cell
proliferation and migration and expression of Wnt-3a and matrix
metalloproteinases. Mol Biol Rep. 2013 Jul;40(7):4241-50. doi:
10.1007/s11033-013-2506-6. Epub 2013 May 8. PMID: 23652996.
128: Yang M, Liu H, Zhang Y, Wang X, Xu Z. Moxifloxacin-isatin Hybrids Tethered
by 1,2,3-triazole and their Anticancer Activities. Curr Top Med Chem.
2020;20(16):1461-1467. doi: 10.2174/1568026620666200128144825. PMID: 31994464.
129: Yang MY, Shao ZX, Wang YT, Hou YL, Zhu DK, Chen S, Zhang YH, Cao F, Jing
YK, Lin B, Li ZL, Li DH, Hua HM. Stilbenes with potent cytotoxicity from the
seedcases of Paeonia suffruticosa Andrews. Phytochemistry. 2023 Jan;205:113515.
doi: 10.1016/j.phytochem.2022.113515. Epub 2022 Nov 17. PMID: 36403670.
130: Yang L, Wang MJ, Zhang ZJ, Morris-Natschke SL, Goto M, Tian J, Liu YQ, Wang
CY, Tian X, Yang XM, Lee KH. Synthesis of novel spin-labeled derivatives of 5-FU
as potential antineoplastic agents. Med Chem Res. 2014 Jul;23(7):3269-3273. doi:
10.1007/s00044-013-0906-8. PMID: 25722628; PMCID: PMC4337784.
131: Yang JR, Pan TJ, Yang H, Wang T, Liu W, Liu B, Qian WH. Kindlin-2 promotes
invasiveness of prostate cancer cells via NF-ÎºB-dependent upregulation of matrix
metalloproteinases. Gene. 2016 Jan 15;576(1 Pt 3):571-6. doi:
10.1016/j.gene.2015.11.005. Epub 2015 Nov 10. PMID: 26551397.
132: Yang D, Kedei N, Li L, Tao J, Velasquez JF, Michalowski AM, TÃ³th BI,
MarincsÃ¡k R, Varga A, BÃ­rÃ³ T, Yuspa SH, Blumberg PM. RasGRP3 contributes to
formation and maintenance of the prostate cancer phenotype. Cancer Res. 2010 Oct
15;70(20):7905-17. doi: 10.1158/0008-5472.CAN-09-4729. Epub 2010 Sep 28. PMID:
20876802; PMCID: PMC2955810.
133: Yang C, Zhang W, Wang J, Chen P, Jin J. Effect of docetaxel on the
regulation of proliferation and apoptosis of human prostate cancer cells. Mol
Med Rep. 2019 May;19(5):3864-3870. doi: 10.3892/mmr.2019.9998. Epub 2019 Mar 1.
PMID: 30864701.
134: Yang C, Xue JG. [LncRNA RPL22P1-201 affects prostate cancer cell
proliferation, cell cycle, and sensitivity to docetaxel by regulating
miR-216b-5p expression]. Zhonghua Nan Ke Xue. 2023 Oct;29(10):881-887. Chinese.
PMID: 38639656.
135: Yamashita M, Tahara T, Hayakawa S, Matsumoto H, Wada SI, Tomioka K, Iida A.
Synthesis and biological evaluation of histone deacetylase and DNA topoisomerase
II-Targeted inhibitors. Bioorg Med Chem. 2018 May 1;26(8):1920-1928. doi:
10.1016/j.bmc.2018.02.042. Epub 2018 Feb 27. PMID: 29519604.
136: Yamaguchi M, Hashimoto K, Jijiwa M, Murata T. The inflammatory macrophages
repress the growth of bone metastatic human prostate cancer cells via TNF-Î± and
IL-6 signaling: Involvement of cell signaling regulator regucalcin. Cell Signal.
2023 Jul;107:110663. doi: 10.1016/j.cellsig.2023.110663. Epub 2023 Mar 29. PMID:
37001596
137: Yamaguchi M, Murata T, Ramos JW. Overexpression of regucalcin blocks the
migration, invasion, and bone metastatic activity of human prostate cancer
cells: Crosstalk between cancer cells and bone cells. Prostate. 2022
Jun;82(10):1025-1039. doi: 10.1002/pros.24348. Epub 2022 Apr 1. PMID: 35365850.
138: Yamaguchi M, Murata T, Ramos JW. Extracellular Regucalcin Suppresses the
Growth, Migration, Invasion, and Adhesion of Metastatic Human Prostate Cancer
Cells. Oncology. 2022;100(7):399-412. doi: 10.1159/000524303. Epub 2022 Mar 25.
PMID: 35340010.
139: Yamaguchi M, Yosiike K, Watanabe H, Watanabe M. The marine factor
3,5-dihydroxy-4-methoxybenzyl alcohol suppresses growth, migration and invasion
and stimulates death of metastatic human prostate cancer cells: targeting
diverse signaling processes. Anticancer Drugs. 2022 Jun 1;33(5):424-436. doi:
10.1097/CAD.0000000000001306. PMID: 35324521.
140: Yamaguchi M, Osuka S, Murata T, Ramos JW. Progression-free survival of
prostate cancer patients is prolonged with a higher regucalcin expression in the
tumor tissues: Overexpressed regucalcin suppresses the growth and bone activity
in human prostate cancer cells. Transl Oncol. 2021 Jan;14(1):100955. doi:
10.1016/j.tranon.2020.100955. Epub 2020 Nov 21. PMID: 33232921; PMCID:
PMC7691610.
141: Yamaguchi K, Uzzo RG, Pimkina J, Makhov P, Golovine K, Crispen P, Kolenko
VM. Methylseleninic acid sensitizes prostate cancer cells to TRAIL-mediated
apoptosis. Oncogene. 2005 Sep 1;24(38):5868-77. doi: 10.1038/sj.onc.1208742.
PMID: 15897871.
142: Yamada KE, Eckhert CD. Boric Acid Activation of eIF2Î± and Nrf2 Is PERK
Dependent: a Mechanism that Explains How Boron Prevents DNA Damage and Enhances
Antioxidant Status. Biol Trace Elem Res. 2019 Mar;188(1):2-10. doi:
10.1007/s12011-018-1498-4. Epub 2018 Sep 8. PMID: 30196486.
143: Yagi S, Nilofar N, Uba AI, Caprioli G, Mustafa AM, Angeloni S, Koyuncu I,
Seker F, Polat R, Supti SJ, Tasnim F, Al Dhaheri Y, Zengin G, Eid AH.
Elucidating the chemical profile and biological studies of <i>Verbascum
diversifolium</i> Hochst. extracts. Front Pharmacol. 2024 Jan 30;15:1333865.
doi: 10.3389/fphar.2024.1333865. PMID: 38352148; PMCID: PMC10862011.
144: Yadav KS, Jacob S, Sachdeva G, Sawant KK. Intracellular delivery of
etoposide loaded biodegradable nanoparticles: cytotoxicity and cellular uptake
studies. J Nanosci Nanotechnol. 2011 Aug;11(8):6657-67. doi:
10.1166/jnn.2011.4225. PMID: 22103065.
145: Yadav B, Bajaj A, Saxena M, Saxena AK. In Vitro Anticancer Activity of the
Root, Stem and Leaves of Withania Somnifera against Various Human Cancer Cell
Lines. Indian J Pharm Sci. 2010 Sep;72(5):659-63. doi: 10.4103/0250-474X.78543.
PMID: 21695006; PMCID: PMC3116319.
146: Yacqub-Usman K, Pickard MR, Williams GT. Reciprocal regulation of GAS5
lncRNA levels and mTOR inhibitor action in prostate cancer cells. Prostate. 2015
May;75(7):693-705. doi: 10.1002/pros.22952. Epub 2015 Feb 3. PMID: 25650269.
147: Yaacob NS, Hamzah N, Nik Mohamed Kamal NN, Zainal Abidin SA, Lai CS,
Navaratnam V, Norazmi MN. Anticancer activity of a sub-fraction of
dichloromethane extract of Strobilanthes crispus on human breast and prostate
cancer cells in vitro. BMC Complement Altern Med. 2010 Aug 5;10:42. doi:
10.1186/1472-6882-10-42. PMID: 20684795; PMCID: PMC2924269.
148: Xu Y, Zhao H, Hou J. Correlation between overexpression of EpCAM in
prostate tissues and genesis of androgen-dependent prostate cancer. Tumour Biol.
2014 Jul;35(7):6695-700. doi: 10.1007/s13277-014-1892-2. Epub 2014 Apr 8. PMID:
24705864
149: Xu Y, Fang F, Sun Y, St Clair DK, St Clair WH. RelB-dependent differential
radiosensitization effect of STI571 on prostate cancer cells. Mol Cancer Ther.
2010 Apr;9(4):803-12. doi: 10.1158/1535-7163.MCT-09-1001. Epub 2010 Apr 6. PMID:
20371728; PMCID: PMC2852498.
150: Xu YM, Wijeratne EMK, Liu MX, Xuan L, Wang W, Gunatilaka AAL. Production
and Structural Diversification of Withanolides by Aeroponic Cultivation of
Plants of Solanaceae: Cytotoxic and Other Withanolides from Aeroponically Grown
<i>Physalis coztomatl</i>. Molecules. 2022 Jan 28;27(3):909. doi:
10.3390/molecules27030909. PMID: 35164184; PMCID: PMC8838488.
151: Xu W, Neill T, Yang Y, Hu Z, Cleveland E, Wu Y, Hutten R, Xiao X, Stock SR,
Shevrin D, Kaul K, Brendler C, Iozzo RV, Seth P. The systemic delivery of an
oncolytic adenovirus expressing decorin inhibits bone metastasis in a mouse
model of human prostate cancer. Gene Ther. 2015 Mar;22(3):247-56. doi:
10.1038/gt.2014.110. Epub 2014 Dec 11. PMID: 25503693; PMCID: PMC4361227.
152: Xu W, Chang J, Liu G, Du X, Li X. Knockdown of FOXR2 suppresses the
tumorigenesis, growth and metastasis of prostate cancer. Biomed Pharmacother.
2017 Mar;87:471-475. doi: 10.1016/j.biopha.2016.12.120. Epub 2017 Jan 6. PMID:
28068638
153: Xu S, Yi XM, Zhou WQ, Cheng W, Ge JP, Zhang ZY. Downregulation of miR-129
in peripheral blood mononuclear cells is a diagnostic and prognostic biomarker
in prostate cancer. Int J Clin Exp Pathol. 2015 Nov 1;8(11):14335-44. PMID:
26823749; PMCID: PMC4713535.
154: Xu S, Weihua Z. Loss of EGFR induced autophagy sensitizes hormone
refractory prostate cancer cells to adriamycin. Prostate. 2011 Aug
1;71(11):1216-24. doi: 10.1002/pros.21337. Epub 2011 Jan 12. PMID: 21656832.
155: Xu Q, LÃ¼ Z, Wang X, Zhu Q, Wu H. Secreted frizzled-related protein 5
suppresses aggressive phenotype and reverses docetaxel resistance in prostate
cancer. J Investig Med. 2019 Aug;67(6):1009-1017. doi: 10.1136/jim-2018-000849.
Epub 2019 Feb 20. PMID: 30787036.
156: Xu LW, Qian M, Jia RP, Xu Z, Wu JP, Li WC, Huang WB, Chen XG. Expression
and significance of microsomal prostaglandin synthase-1 (mPGES-1) and Beclin-1
in the development of prostate cancer. Asian Pac J Cancer Prev.
2012;13(4):1639-44. doi: 10.7314/apjcp.2012.13.4.1639. PMID: 22799381.
157: Xu J, Gao M, Fan S, Meng Q, Goldberg ID, Abounader R, Ressom H, Laterra JJ,
Rosen EM. Effect of Akt inhibition on scatter factor-regulated gene expression
in DU-145 human prostate cancer cells. Oncogene. 2007 May 3;26(20):2925-38. doi:
10.1038/sj.onc.1210088. Epub 2006 Nov 13. PMID: 17099727.
158: Xu G, Meng Y, Wang L, Dong B, Peng F, Liu S, Li S, Liu T. miRNA-214-5p
inhibits prostate cancer cell proliferation by targeting SOX4. World J Surg
Oncol. 2021 Dec 4;19(1):338. doi: 10.1186/s12957-021-02449-2. PMID: 34863188;
PMCID: PMC8642955.
159: Xu B, Dong F, Yang P, Wang Z, Yan M, Fang J, Zhang Y. Boric Acid Inhibits
RANKL-Stimulated Osteoclastogenesis In Vitro and Attenuates LPS-Induced Bone
Loss In Vivo. Biol Trace Elem Res. 2023 Mar;201(3):1388-1397. doi:
10.1007/s12011-022-03231-5. Epub 2022 Apr 9. PMID: 35397103.
160: Xue D, Lu H, Xu HY, Zhou CX, He XZ. Long noncoding RNA MALAT1 enhances the
docetaxel resistance of prostate cancer cells via miR-145-5p-mediated regulation
of AKAP12. J Cell Mol Med. 2018 Jun;22(6):3223-3237. doi: 10.1111/jcmm.13604.
Epub 2018 Apr 6. Retraction in: J Cell Mol Med. 2022 Feb;26(3):956. doi:
10.1111/jcmm.17181. PMID: 29633510; PMCID: PMC5980122.
161: Xiong P, Wang R, Zhang X, DeLa Torre E, Leon F, Zhang Q, Zheng S, Wang G,
Chen QH. Design, Synthesis, and Evaluation of Genistein Analogues as Anti-Cancer
Agents. Anticancer Agents Med Chem. 2015;15(9):1197-203. doi:
10.2174/1871520615666150520142437. PMID: 25991428; PMCID: PMC4748842.
162: Xie Y, Pan R, Wu S, Yang X, Chen F, Sun W, Yu L. Cell repelling agar@paper
interface assisted probing of the tumor spheroids infiltrating natural killer
cells. Biomater Adv. 2023 Oct;153:213507. doi: 10.1016/j.bioadv.2023.213507.
Epub 2023 Jun 8. PMID: 37354744.
163: Xie X, Hudson JB, Guns ES. Tumor-specific and photodependent cytotoxicity
of hypericin in the human LNCaP prostate tumor model. Photochem Photobiol. 2001
Aug;74(2):221-5. doi: 10.1562/0031-8655(2001)074<0221:tsapco>2.0.co;2. PMID:
11547559
164: Xie X, Bansal N, Shaik T, Kerrigan JE, Minko T, Garbuzenko O, Abali EE,
Johnson-Farley N, Banerjee D, Scotto KW, Bertino JR. A novel peptide that
inhibits E2F transcription and regresses prostate tumor xenografts. Oncotarget.
2014 Feb 28;5(4):901-7. doi: 10.18632/oncotarget.1809. PMID: 24658650; PMCID:
PMC4011592.
165: Xie J, Yang F, Zhang M, Lam C, Qiao Y, Xiao J, Zhang D, Ge Y, Fu L, Xie D.
Antiproliferative activity and SARs of caffeic acid esters with mono-substituted
phenylethanols moiety. Bioorg Med Chem Lett. 2017 Jan 15;27(2):131-134. doi:
10.1016/j.bmcl.2016.12.007. Epub 2016 Dec 5. PMID: 27979593.
166: Xie H, Turner T, Wang MH, Singh RK, Siegal GP, Wells A. In vitro
invasiveness of DU-145 human prostate carcinoma cells is modulated by EGF
receptor-mediated signals. Clin Exp Metastasis. 1995 Nov;13(6):407-19. doi:
10.1007/BF00118180. PMID: 7586799.
167: Xie H, Zhao J, Wan J, Zhao J, Wang Q, Yang X, Yang W, Lin P, Yu X.
[Corrigendum] Long nonâ€‘coding RNA AC245100.4 promotes prostate cancer
tumorigenesis via the microRNAâ€‘145â€‘5p/RBBP5 axis. Oncol Rep. 2023 Mar;49(3):62.
doi: 10.3892/or.2023.8499. Epub 2023 Feb 17. Erratum for: Oncol Rep. 2021
Feb;45(2):619-629. doi: 10.3892/or.2020.7894. PMID: 36799194; PMCID: PMC9944948.
168: Xie HY, Xie M, Zhang ZL, Long YM, Liu X, Tang ML, Pang DW, Tan Z, Dickinson
C, Zhou W. Wheat germ agglutinin-modified trifunctional nanospheres for cell
recognition. Bioconjug Chem. 2007 Nov-Dec;18(6):1749-55. doi: 10.1021/bc060387g.
Epub 2007 Sep 26. PMID: 17894449.
169: Xiao ZH, Wang FZ, Sun AJ, Li CR, Huang CG, Zhang S. A new triterpenoid
saponin from Abrus precatorius Linn. Molecules. 2011 Dec 30;17(1):295-302. doi:
10.3390/molecules17010295. PMID: 22210168; PMCID: PMC6290555.
170: Xiao D, Herman-Antosiewicz A, Antosiewicz J, Xiao H, Brisson M, Lazo JS,
Singh SV. Diallyl trisulfide-induced G(2)-M phase cell cycle arrest in human
prostate cancer cells is caused by reactive oxygen species-dependent destruction
and hyperphosphorylation of Cdc 25 C. Oncogene. 2005 Sep 15;24(41):6256-68. doi:
10.1038/sj.onc.1208759. PMID: 15940258.
171: Xiao D, Chinnappan D, Pestell R, Albanese C, Weber HC. Bombesin regulates
cyclin D1 expression through the early growth response protein Egr-1 in prostate
cancer cells. Cancer Res. 2005 Nov 1;65(21):9934-42. doi:
10.1158/0008-5472.CAN-05-1830. PMID: 16267018.
172: Xiao D, Qu X, Weber HC. GRP receptor-mediated immediate early gene
expression and transcription factor Elk-1 activation in prostate cancer cells.
Regul Pept. 2002 Nov 15;109(1-3):141-8. doi: 10.1016/s0167-0115(02)00197-0.
PMID: 12409226.
173: Xian Ma Y, Fan S, Xiong J, Yuan RQ, Meng Q, Gao M, Goldberg ID, Fuqua SA,
Pestell RG, Rosen EM. Role of BRCA1 in heat shock response. Oncogene. 2003 Jan
9;22(1):10-27. doi: 10.1038/sj.onc.1206061. PMID: 12527903.
174: Wybieralska E, Szpak K, GÃ³recki A, Bonarek P, MiÄ™kus K, DrukaÅ‚a J, Majka M,
Reiss K, Madeja Z, CzyÅ¼ J. Fenofibrate attenuates contact-stimulated cell
motility and gap junctional coupling in DU-145 human prostate cancer cell
populations. Oncol Rep. 2011 Aug;26(2):447-53. doi: 10.3892/or.2011.1321. Epub
2011 May 26. PMID: 21617875.
175: Wu ZZ, Ding GF, Huang FF, Yang ZS, Yu FM, Tang YP, Jia YL, Zheng YY, Chen
R. Anticancer Activity of Anthopleura anjunae Oligopeptides in Prostate Cancer
DU-145 Cells. Mar Drugs. 2018 Apr 12;16(4):125. doi: 10.3390/md16040125. PMID:
29649141; PMCID: PMC5923412.
176: Wu Z, Xu X, Dai L, Wang Y, Yang B, Zhao H, Lou C. Eupalinolide J induces
apoptosis, cell cycle arrest, mitochondrial membrane potential disruption and
DNA damage in human prostate cancer cells. J Toxicol Sci. 2020;45(1):15-23. doi:
10.2131/jts.45.15. PMID: 31932554.
177: Wu X, Tang X, Xian M, Brauschweiger PG, Wang PG. Synthesis and
cytotoxicities of mannose conjugated S-nitroso-N-acetylpenicillamine (SNAP).
Bioorg Med Chem. 2002 Jul;10(7):2303-7. doi: 10.1016/s0968-0896(02)00064-0.
PMID: 11983528.
178: Wu X, Sun L, Zhang L, Liu ZQ, Luo Q, Zhang LX. [Impact of Toxoplasma gondii
on the proliferation and apoptosis of tumor cell lines]. Zhongguo Ji Sheng Chong
Xue Yu Ji Sheng Chong Bing Za Zhi. 2012 Apr 30;30(2):157-9. Chinese. PMID:
22908820
179: Wu X, Xiao Y, Yan W, Ji Z, Zheng G. The human oncogene SCL/TAL1
interrupting locus (STIL) promotes tumor growth through MAPK/ERK, PI3K/Akt and
AMPK pathways in prostate cancer. Gene. 2019 Feb 20;686:220-227. doi:
10.1016/j.gene.2018.11.048. Epub 2018 Nov 16. PMID: 30453068.
180: Wu WH, Chen TY, Lu RW, Chen ST, Chang CC. Benzoxazinoids from Scoparia
dulcis (sweet broomweed) with antiproliferative activity against the DU-145
human prostate cancer cell line. Phytochemistry. 2012 Nov;83:110-5. doi:
10.1016/j.phytochem.2012.07.022. Epub 2012 Aug 31. PMID: 22944352.
181: Wu S, Li M, Chen F, Zeng Y, Xu C. Inhibition of Î²2-adrenergic receptor
regulates necroptosis in prostate cancer cell. Heliyon. 2024 May
23;10(11):e31865. doi: 10.1016/j.heliyon.2024.e31865. PMID: 38845899; PMCID:
PMC11153256.
182: Wu Q, Zhou Y, Chen L, Shi J, Wang CY, Miao L, Klocker H, Park I, Lee C,
Zhang J. Benign prostatic hyperplasia (BPH) epithelial cell line BPH-1 induces
aromatase expression in prostatic stromal cells via prostaglandin E2. J
Endocrinol. 2007 Oct;195(1):89-94. doi: 10.1677/JOE-06-0181. PMID: 17911400.
183: Wu Q, Dhir R, Wells A. Altered CXCR3 isoform expression regulates prostate
cancer cell migration and invasion. Mol Cancer. 2012 Jan 11;11:3. doi:
10.1186/1476-4598-11-3. PMID: 22236567; PMCID: PMC3320557.
184: Wu CT, Chang YJ, Chen MF, Liu JJ, Wei PL, Wang W, Liu HH. Thrombomodulin
mediates the migratory ability of hormone-independent prostate cancer cells
through the regulation of epithelial-to-mesenchymal transition biomarkers.
Tumour Biol. 2014 Jun;35(6):6047-54. doi: 10.1007/s13277-014-1801-8. Epub 2014
Mar 15. PMID: 24633886.
185: Wu CT, Wang WC, Chen MF, Su HY, Chen WY, Wu CH, Chang YJ, Liu HH. Glucose-
regulated protein 78 mediates hormone-independent prostate cancer progression
and metastasis through maspin and COX-2 expression. Tumour Biol. 2014
Jan;35(1):195-204. doi: 10.1007/s13277-013-1024-4. Epub 2013 Aug 7. PMID:
23922175
186: Wu CH, Chen CH, Hsieh PF, Lee YH, Kuo WW, Wu RC, Hung CH, Yang YL, Lin VC.
Verbascoside inhibits the epithelial-mesenchymal transition of prostate cancer
cells through high-mobility group box 1/receptor for advanced glycation end-
products/TGF-Î² pathway. Environ Toxicol. 2021 Jun;36(6):1080-1089. doi:
10.1002/tox.23107. Epub 2021 Feb 1. PMID: 33522686.
187: Wouters BG, Skarsgard LD. The response of a human tumor cell line to low
radiation doses: evidence of enhanced sensitivity. Radiat Res. 1994 Apr;138(1
Suppl):S76-80. PMID: 8146333.
188: Worku N, Mossie A, Stich A, Daugschies A, Trettner S, Hemdan NY,
Birkenmeier G. Evaluation of the In Vitro Efficacy of Artemisia annua, Rumex
abyssinicus, and Catha edulis Forsk Extracts in Cancer and Trypanosoma brucei
Cells. ISRN Biochem. 2013 Sep 22;2013:910308. doi: 10.1155/2013/910308. PMID:
25937964; PMCID: PMC4392988.
189: Woo Y, Jung YJ. Angiotensin II receptor blockers induce autophagy in
prostate cancer cells. Oncol Lett. 2017 May;13(5):3579-3585. doi:
10.3892/ol.2017.5872. Epub 2017 Mar 17. PMID: 28529582; PMCID: PMC5431597.
190: Woo ES, Kondo Y, Watkins SC, Hoyt DG, Lazo JS. Nucleophilic distribution of
metallothionein in human tumor cells. Exp Cell Res. 1996 May 1;224(2):365-71.
doi: 10.1006/excr.1996.0146. PMID: 8612713.
191: Won JH, Parekattil SJ, Davidson SD, Luddy JS, Choudhury MS, Mallouh C,
Tazaki H, Konno S. Ammonium-chloride-induced prostatic hypertrophy in vitro:
urinary ammonia as a potential risk factor for benign prostatic hyperplasia.
Urol Res. 1999 Oct;27(5):376-81. doi: 10.1007/s002400050166. PMID: 10550527.
192: Wong JJW, Selbo PK. Light-controlled elimination of PD-L1+ cells. J
Photochem Photobiol B. 2021 Dec;225:112355. doi:
10.1016/j.jphotobiol.2021.112355. Epub 2021 Nov 7. PMID: 34768077.
193: Wong HC, Wong CC, Sagineedu SR, Loke SC, Lajis NH, Stanslas J. SRJ23, a new
semisynthetic andrographolide derivative: in vitro growth inhibition and
mechanisms of cell cycle arrest and apoptosis in prostate cancer cells. Cell
Biol Toxicol. 2014 Oct;30(5):269-88. doi: 10.1007/s10565-014-9282-5. Epub 2014
Jul 29. PMID: 25070834.
194: Wongso H, Kurniawan A, Forentin AM, Susilo VY, Setiadi Y, Mahendra I,
Febrian MB, Rosdianto AM, Setiawan I, Goenawan H, Susianti S, Supratman U,
Widyasari EM, Wibawa THA, Sriyani ME, Halimah I, Lesmana R. New hybrid radio-
fluorescent probes [<sup>131</sup>I]-BPF-01 and [<sup>131</sup>I]-BPF-02 for
visualisation of cancer cells: Synthesis and preliminary in vitro and ex vivo
evaluations. Heliyon. 2023 Oct 5;9(10):e20710. doi:
10.1016/j.heliyon.2023.e20710. PMID: 37860547; PMCID: PMC10582398.
195: Wongso H, Goenawan H, Lesmana R, Mahendra I, Kurniawan A, Wibawa THA,
Nuraeni W, Rosyidiah E, Setiadi Y, Sylviana N, Pratiwi YS, Rosdianto AM,
Supratman U, Kusumaningrum CE. Synthesis and Biological Evaluation of New
Fluorescent Probe BPN-01: A Model Molecule for Fluorescence Image-guided
Surgery. J Fluoresc. 2023 Sep;33(5):1827-1839. doi: 10.1007/s10895-023-03166-7.
Epub 2023 Feb 27. PMID: 36847931.
196: Wolf P, Alt K, Wetterauer D, BÃ¼hler P, Gierschner D, Katzenwadel A,
Wetterauer U, ElsÃ¤sser-Beile U. Preclinical evaluation of a recombinant anti-
prostate specific membrane antigen single-chain immunotoxin against prostate
cancer. J Immunother. 2010 Apr;33(3):262-71. doi: 10.1097/CJI.0b013e3181c5495c.
PMID: 20445346.
197: Wolf A, Wennemuth G. Ca2+ clearance mechanisms in cancer cell lines and
stromal cells of the prostate. Prostate. 2014 Jan;74(1):29-40. doi:
10.1002/pros.22724. Epub 2013 Sep 4. PMID: 24037789.
198: WÃ³jciuk G, Kruszewski M. [DTPA-(PABn)-Leu5]-des-acyl ghrelin(1-5) as a new
carrier of radionuclides and potential precursor of radiopharmaceuticals. Nucl
Med Commun. 2018 Feb;39(2):140-146. doi: 10.1097/MNM.0000000000000790. PMID:
29315139
199: WnÄ™trzak A, Lipiec E, ÅÄ…tka K, Kwiatek W, Dynarowicz-ÅÄ…tka P. Affinity of
alkylphosphocholines to biological membrane of prostate cancer: studies in
natural and model systems. J Membr Biol. 2014 Jul;247(7):581-9. doi:
10.1007/s00232-014-9674-8. Epub 2014 May 22. PMID: 24848301; PMCID: PMC4052013.
200: Wissing MD, Mendonca J, Kim E, Kim E, Shim JS, Kaelber NS, Kant H, Hammers
H, Commes T, Van Diest PJ, Liu JO, Kachhap SK. Identification of cetrimonium
bromide and irinotecan as compounds with synthetic lethality against NDRG1
deficient prostate cancer cells. Cancer Biol Ther. 2013 May;14(5):401-10. doi:
10.4161/cbt.23759. Epub 2013 Feb 1. PMID: 23377825; PMCID: PMC3672184.
201: Wirth M, Schmitz-DrÃ¤ger BJ, Ackermann R. Functional properties of natural
killer cells in carcinoma of the prostate. J Urol. 1985 Jun;133(6):973-8. doi:
10.1016/s0022-5347(17)49339-6. PMID: 3999223.
202: Win HY, Acevedo-Duncan M. Atypical protein kinase C phosphorylates
IKKalphabeta in transformed non-malignant and malignant prostate cell survival.
Cancer Lett. 2008 Nov 8;270(2):302-11. doi: 10.1016/j.canlet.2008.05.023. Epub
2008 Jun 20. PMID: 18571841.
203: Win HY, Acevedo-Duncan M. Role of protein kinase C-iota in transformed non-
malignant RWPE-1 cells and androgen-independent prostate carcinoma DU-145 cells.
Cell Prolif. 2009 Apr;42(2):182-94. doi: 10.1111/j.1365-2184.2009.00582.x. PMID:
19243387; PMCID: PMC6496878.
204: Winter RN, Rhee JG, Kyprianou N. Caspase-1 enhances the apoptotic response
of prostate cancer cells to ionizing radiation. Anticancer Res. 2004 May-
Jun;24(3a):1377-86. PMID: 15274298.
205: Winter RN, Kramer A, Borkowski A, Kyprianou N. Loss of caspase-1 and
caspase-3 protein expression in human prostate cancer. Cancer Res. 2001 Feb
1;61(3):1227-32. PMID: 11221855.
206: Wilson SR, Gallagher S, Warpeha K, Hawthorne SJ. Amplification of MMP-2 and
MMP-9 production by prostate cancer cell lines via activation of protease-
activated receptors. Prostate. 2004 Jul 1;60(2):168-74. doi: 10.1002/pros.20047.
PMID: 15162383.
207: Wilson MJ, Sinha AA. Plasminogen activator and metalloprotease activities
of Du-145, PC-3, and 1-LN-PC-3-1A human prostate tumors grown in nude mice:
correlation with tumor invasive behavior. Cell Mol Biol Res. 1993;39(8):751-60.
PMID: 7951414.
208: Williams EE, Trout LJ, Gallo RM, Pitfield SE, Bryant I, Penington DJ, Riese
DJ 2nd. A constitutively active ErbB4 mutant inhibits drug-resistant colony
formation by the DU-145 and PC-3 human prostate tumor cell lines. Cancer Lett.
2003 Mar 20;192(1):67-74. doi: 10.1016/s0304-3835(02)00690-0. PMID: 12637154.
209: Williams CR, Tabios R, Linehan WM, Neckers L. Intratumor injection of the
Hsp90 inhibitor 17AAG decreases tumor growth and induces apoptosis in a prostate
cancer xenograft model. J Urol. 2007 Oct;178(4 Pt 1):1528-32. doi:
10.1016/j.juro.2007.05.120. Epub 2007 Aug 16. PMID: 17707057.
210: Williams AW, Boileau TW, Clinton SK, Erdman JW Jr. beta-Carotene stability
and uptake by prostate cancer cells are dependent on delivery vehicle. Nutr
Cancer. 2000;36(2):185-90. doi: 10.1207/S15327914NC3602_7. PMID: 10890029.
211: Williams AW, Boileau TW, Zhou JR, Clinton SK, Erdman JW Jr. Beta-carotene
modulates human prostate cancer cell growth and may undergo intracellular
metabolism to retinol. J Nutr. 2000 Apr;130(4):728-32. doi:
10.1093/jn/130.4.728. PMID: 10736321.
212: Wiles ME, Bell C, Landfair D, Lynam E, Bendele RA. Anthracycline Efficacy
in vitro: Cytotoxicity of Liposomal/Nonliposomal Daunorubicin and Doxorubicin
for Multiple Tumor Cell Types. Drug Deliv. 1997;4(4):255-62. doi:
10.3109/10717549709052011. PMID: 26582444.
213: Wijeratne EMK, Xu YM, Padumadasa C, Astashkin AV, Gunatilaka AAL. A
Homodimer of Withaferin A Formed by Base-Promoted Elimination of Acetic Acid
from 27-<i>O</i>-Acetylwithaferin A Followed by a Diels-Alder Reaction. J Nat
Prod. 2024 Mar 22;87(3):583-590. doi: 10.1021/acs.jnatprod.3c01003. Epub 2024
Feb 27. PMID: 38414352.
214: Wiehr S, BÃ¼hler P, Gierschner D, Wolf P, Rolle AM, Kesenheimer C, Pichler
BJ, ElsÃ¤sser-Beile U. Pharmacokinetics and PET imaging properties of two
recombinant anti-PSMA antibody fragments in comparison to their parental
antibody. Prostate. 2014 May;74(7):743-55. doi: 10.1002/pros.22794. Epub 2014
Mar 9. PMID: 24610028.
215: White JM, Ramos N, Saliganan AD, Chung JY, Bell M, Lindquist J, Conner K,
Wiesend WN, Schopperle M, Patrick SM, Kim S, Heath EI, Escorcia FE, Viola NT.
Selective ablation of TRA-1-60<sup>+</sup> pluripotent stem cells suppresses
tumor growth of prostate cancer. Theranostics. 2023 Mar 27;13(7):2057-2071. doi:
10.7150/thno.78915. PMID: 37153742; PMCID: PMC10157726.
216: White-Al Habeeb NM, Garcia J, Fleshner N, Bapat B. Metformin Elicits
Antitumor Effects and Downregulates the Histone Methyltransferase Multiple
Myeloma SET Domain (MMSET) in Prostate Cancer Cells. Prostate. 2016
Dec;76(16):1507-1518. doi: 10.1002/pros.23235. Epub 2016 Jul 12. PMID: 27404348.
217: White-Al Habeeb NM, Ho LT, Olkhov-Mitsel E, Kron K, Pethe V, Lehman M,
Jovanovic L, Fleshner N, van der Kwast T, Nelson CC, Bapat B. Integrated
analysis of epigenomic and genomic changes by DNA methylation dependent
mechanisms provides potential novel biomarkers for prostate cancer. Oncotarget.
2014 Sep 15;5(17):7858-69. doi: 10.18632/oncotarget.2313. PMID: 25277202; PMCID:
PMC4202166.
218: Wetterau LA, Francis MJ, Ma L, Cohen P. Insulin-like growth factor I
stimulates telomerase activity in prostate cancer cells. J Clin Endocrinol
Metab. 2003 Jul;88(7):3354-9. doi: 10.1210/jc.2002-021326. PMID: 12843187.
219: Wernert N, Kaminski A, Haddouti el-M, Hahne JC. Tumor-stroma interactions
of metastatic prostate cancer cell lines: analyses using microarrays. Methods
Mol Biol. 2007;382:223-37. doi: 10.1007/978-1-59745-304-2_14. PMID: 18220234.
220: Wen SF, Xie L, McDonald M, DiGiacomo R, Chang A, Gurnani M, Shi B, Liu S,
Indelicato SR, Hutchins B, Nielsen LL. Development and validation of sensitive
assays to quantitate gene expression after p53 gene therapy and paclitaxel
chemotherapy using in vivo dosing in tumor xenograft models. Cancer Gene Ther.
2000 Nov;7(11):1469-80. doi: 10.1038/sj.cgt.7700257. PMID: 11129289.
221: Weng W, Liu C, Li G, Ruan Q, Li H, Lin N, Chen G. Long non-â€‘coding RNA
SNHG16 functions as a tumor activator by sponging miRâ€‘373â€‘3p to regulate the
TGFâ€‘Î²â€‘R2/SMAD pathway in prostate cancer. Mol Med Rep. 2021 Dec;24(6):843. doi:
10.3892/mmr.2021.12483. Epub 2021 Oct 13. PMID: 34643247.
222: Welsh S, Williams R, Kirkpatrick L, Paine-Murrieta G, Powis G. Antitumor
activity and pharmacodynamic properties of PX-478, an inhibitor of hypoxia-
inducible factor-1alpha. Mol Cancer Ther. 2004 Mar;3(3):233-44. PMID: 15026543.
223: Wells A, Souto JC, Solava J, Kassis J, Bailey KJ, Turner T. Luteinizing
hormone-releasing hormone agonist limits DU-145 prostate cancer growth by
attenuating epidermal growth factor receptor signaling. Clin Cancer Res. 2002
Apr;8(4):1251-7. PMID: 11948140.
224: Wei L, Shi Q, Bastow KF, Brossi A, Morris-Natschke SL, Nakagawa-Goto K, Wu
TS, Pan SL, Teng CM, Lee KH. Antitumor agents 253. Design, synthesis, and
antitumor evaluation of novel 9-substituted phenanthrene-based tylophorine
derivatives as potential anticancer agents. J Med Chem. 2007 Jul
26;50(15):3674-80. doi: 10.1021/jm061366a. Epub 2007 Jun 22. PMID: 17585747.
225: Wei B, Liang J, Hu J, Mi Y, Ruan J, Zhang J, Wang Z, Hu Q, Jiang H, Ding Q.
TRAF2 is a Valuable Prognostic Biomarker in Patients with Prostate Cancer. Med
Sci Monit. 2017 Aug 31;23:4192-4204. doi: 10.12659/msm.903500. PMID: 28855498;
PMCID: PMC5590516.
226: Wei B, Ruan J, Mi Y, Hu J, Zhang J, Wang Z, Hu Q, Jiang H, Ding Q.
Knockdown of TNF receptor-associated factor 2 (TRAF2) modulates in vitro growth
of TRAIL-treated prostate cancer cells. Biomed Pharmacother. 2017
Sep;93:462-469. doi: 10.1016/j.biopha.2017.05.145. Epub 2017 Jun 28. PMID:
28667915
227: Weitz AC, Lee NS, Yoon CW, Bonyad A, Goo KS, Kim S, Moon S, Jung H, Zhou Q,
Chow RH, Shung KK. Functional Assay of Cancer Cell Invasion Potential Based on
Mechanotransduction of Focused Ultrasound. Front Oncol. 2017 Aug 7;7:161. doi:
10.3389/fonc.2017.00161. PMID: 28824873; PMCID: PMC5545605.
228: Weiss TW, Simak R, Kaun C, Rega G, PflÃ¼ger H, Maurer G, Huber K, Wojta J.
Oncostatin M and IL-6 induce u-PA and VEGF in prostate cancer cells and
correlate in vivo. Anticancer Res. 2011 Oct;31(10):3273-8. PMID: 21965736.
229: Wegiel B, Bjartell A, Ekberg J, Gadaleanu V, Brunhoff C, Persson JL. A role
for cyclin A1 in mediating the autocrine expression of vascular endothelial
growth factor in prostate cancer. Oncogene. 2005 Sep 22;24(42):6385-93. doi:
10.1038/sj.onc.1208795. PMID: 16007189.
230: Wedel S, Hudak L, Seibel JM, MakareviÄ‡ J, Juengel E, Tsaur I, Waaga-Gasser
A, Haferkamp A, Blaheta RA. Molecular targeting of prostate cancer cells by a
triple drug combination down-regulates integrin driven adhesion processes,
delays cell cycle progression and interferes with the cdk-cyclin axis. BMC
Cancer. 2011 Aug 25;11:375. doi: 10.1186/1471-2407-11-375. PMID: 21867506;
PMCID: PMC3170298.
231: Wedel S, Hudak L, Seibel JM, Juengel E, Tsaur I, Wiesner C, Haferkamp A,
Blaheta RA. Inhibitory effects of the HDAC inhibitor valproic acid on prostate
cancer growth are enhanced by simultaneous application of the mTOR inhibitor
RAD001. Life Sci. 2011 Feb 28;88(9-10):418-24. doi: 10.1016/j.lfs.2010.12.017.
Epub 2010 Dec 27. PMID: 21192952.
232: Wedel S, Hudak L, Seibel JM, Juengel E, Tsaur I, Haferkamp A, Blaheta RA.
Combined targeting of the VEGFr/EGFr and the mammalian target of rapamycin
(mTOR) signaling pathway delays cell cycle progression and alters adhesion
behavior of prostate carcinoma cells. Cancer Lett. 2011 Feb 1;301(1):17-28. doi:
10.1016/j.canlet.2010.11.003. Epub 2010 Nov 30. PMID: 21122981.
233: Wedel S, Hudak L, Seibel JM, Juengel E, Oppermann E, Haferkamp A, Blaheta
RA. Critical analysis of simultaneous blockage of histone deacetylase and
multiple receptor tyrosine kinase in the treatment of prostate cancer. Prostate.
2011 May 15;71(7):722-35. doi: 10.1002/pros.21288. Epub 2010 Oct 15. PMID:
20954195
234: Wedel SA, Sparatore A, Soldato PD, Al-Batran SE, Atmaca A, Juengel E, Hudak
L, Jonas D, Blaheta RA. New histone deacetylase inhibitors as potential
therapeutic tools for advanced prostate carcinoma. J Cell Mol Med. 2008
Dec;12(6A):2457-66. doi: 10.1111/j.1582-4934.2008.00271.x. Epub 2008 Feb 8.
PMID: 18266964; PMCID: PMC4514123.
235: Webber MM, Bello-DeOcampo D, Quader S, Deocampo ND, Metcalfe WS, Sharp RM.
Modulation of the malignant phenotype of human prostate cancer cells by
N-(4-hydroxyphenyl)retinamide (4-HPR). Clin Exp Metastasis. 1999
May;17(3):255-63. doi: 10.1023/a:1006665616932. PMID: 10432011.
236: Webber MM, Waghray A. Urokinase-mediated extracellular matrix degradation
by human prostatic carcinoma cells and its inhibition by retinoic acid. Clin
Cancer Res. 1995 Jul;1(7):755-61. PMID: 9816042.
237: Webber MM, Bello D, Kleinman HK, Hoffman MP. Acinar differentiation by non-
malignant immortalized human prostatic epithelial cells and its loss by
malignant cells. Carcinogenesis. 1997 Jun;18(6):1225-31. doi:
10.1093/carcin/18.6.1225. PMID: 9214606.
238: Webber MM, Bello D, Quader S. Immortalized and tumorigenic adult human
prostatic epithelial cell lines: characteristics and applications. Part 3.
Oncogenes, suppressor genes, and applications. Prostate. 1997 Feb
1;30(2):136-42. doi: 10.1002/(sici)1097-0045(19970201)30:2<136::aid-
pros9>3.0.co;2-m. PMID: 9051152.
239: Webber MM, Bello D, Quader S. Immortalized and tumorigenic adult human
prostatic epithelial cell lines: characteristics and applications Part 2.
Tumorigenic cell lines. Prostate. 1997 Jan 1;30(1):58-64. doi:
10.1002/(sici)1097-0045(19970101)30:1<58::aid-pros9>3.0.co;2-h. PMID: 9018337.
240: Webber MM, Bello D, Quader S. Immortalized and tumorigenic adult human
prostatic epithelial cell lines: characteristics and applications. Part I. Cell
markers and immortalized nontumorigenic cell lines. Prostate. 1996
Dec;29(6):386-94. doi: 10.1002/(SICI)1097-0045(199612)29:6<386::AID-
PROS7>3.0.CO;2-6. PMID: 8977636.
241: Webber MM, Perez-Ripoll EA, James GT. Inhibitory effects of selenium on the
growth of DU-145 human prostate carcinoma cells in vitro. Biochem Biophys Res
Commun. 1985 Jul 31;130(2):603-9. doi: 10.1016/0006-291x(85)90459-0. PMID:
4026850
242: Webber MM, Rehman SM, James GT. Metallothionein induction and deinduction
in human prostatic carcinoma cells: relationship with resistance and sensitivity
to adriamycin. Cancer Res. 1988 Aug 15;48(16):4503-8. PMID: 3396002.
243: Waud WR, Gilbert KS, Shepherd RV, Montgomery JA, Secrist JA 3rd.
Preclinical antitumor activity of 4'-thio-beta-D-arabinofuranosylcytosine
(4'-thio-ara-C). Cancer Chemother Pharmacol. 2003 May;51(5):422-6. doi:
10.1007/s00280-003-0589-9. Epub 2003 Apr 1. PMID: 12679884.
244: Watanabe M, Boyer JL, Hackett NR, Qiu J, Crystal RG. Genetic delivery of
the murine equivalent of bevacizumab (avastin), an anti-vascular endothelial
growth factor monoclonal antibody, to suppress growth of human tumors in
immunodeficient mice. Hum Gene Ther. 2008 Mar;19(3):300-10. doi:
10.1089/hum.2007.109. PMID: 18324912.
245: Wasilenko WJ, Cooper J, Palad AJ, Somers KD, Blackmore PF, Rhim JS, Wright
GL Jr, Schellhammer PF. Calcium signaling in prostate cancer cells: evidence for
multiple receptors and enhanced sensitivity to bombesin/GRP. Prostate. 1997 Feb
15;30(3):167-73. doi: 10.1002/(sici)1097-0045(19970215)30:3<167::aid-
pros4>3.0.co;2-j. PMID: 9122041.
246: Wasilenko WJ, Palad AJ, Somers KD, Blackmore PF, Kohn EC, Rhim JS, Wright
GL Jr, Schellhammer PF. Effects of the calcium influx inhibitor carboxyamido-
triazole on the proliferation and invasiveness of human prostate tumor cell
lines. Int J Cancer. 1996 Oct 9;68(2):259-64. doi:
10.1002/(SICI)1097-0215(19961009)68:2<259::AID-IJC20>3.0.CO;2-4. PMID: 8900438.
247: Wartenberg M, Acker H. Induction of cell death by Doxorubicin in
multicellular spheroids as studied by confocal laser scanning microscopy.
Anticancer Res. 1996 Mar-Apr;16(2):573-9. PMID: 8687100.
248: Wartenberg M, Richter M, Datchev A, GÃ¼nther S, Milosevic N, Bekhite MM,
Figulla HR, Aran JM, PÃ©triz J, Sauer H. Glycolytic pyruvate regulates
P-Glycoprotein expression in multicellular tumor spheroids via modulation of the
intracellular redox state. J Cell Biochem. 2010 Feb 1;109(2):434-46. doi:
10.1002/jcb.22422. PMID: 19950199.
249: Wartenberg M, Hoffmann E, Schwindt H, GrÃ¼nheck F, Petros J, Arnold JR,
Hescheler J, Sauer H. Reactive oxygen species-linked regulation of the multidrug
resistance transporter P-glycoprotein in Nox-1 overexpressing prostate tumor
spheroids. FEBS Lett. 2005 Aug 15;579(20):4541-4549. doi:
10.1016/j.febslet.2005.06.078. PMID: 16083877.
250: Wartenberg M, Schallenberg M, Hescheler J, Sauer H. Reactive oxygen
species-mediated regulation of eNOS and iNOS expression in multicellular
prostate tumor spheroids. Int J Cancer. 2003 Apr 10;104(3):274-82. doi:
10.1002/ijc.10928. PMID: 12569550.
251: Wartenberg M, Budde P, De MareÃ©s M, GrÃ¼nheck F, Tsang SY, Huang Y, Chen ZY,
Hescheler J, Sauer H. Inhibition of tumor-induced angiogenesis and matrix-
metalloproteinase expression in confrontation cultures of embryoid bodies and
tumor spheroids by plant ingredients used in traditional chinese medicine. Lab
Invest. 2003 Jan;83(1):87-98. doi: 10.1097/01.lab.0000049348.51663.2f. PMID:
12533689
252: Wartenberg M, Ling FC, MÃ¼schen M, Klein F, Acker H, Gassmann M, Petrat K,
PÃ¼tz V, Hescheler J, Sauer H. Regulation of the multidrug resistance transporter
P-glycoprotein in multicellular tumor spheroids by hypoxia-inducible factor
(HIF-1) and reactive oxygen species. FASEB J. 2003 Mar;17(3):503-5. doi:
10.1096/fj.02-0358fje. Epub 2003 Jan 2. PMID: 12514119.
253: Wartenberg M, Fischer K, Hescheler J, Sauer H. Modulation of intrinsic
P-glycoprotein expression in multicellular prostate tumor spheroids by cell
cycle inhibitors. Biochim Biophys Acta. 2002 Feb 13;1589(1):49-62. doi:
10.1016/s0167-4889(01)00185-9. PMID: 11909640.
254: Warrington RJ, Lewis KE. Natural antibodies against nerve growth factor
inhibit in vitro prostate cancer cell metastasis. Cancer Immunol Immunother.
2011 Feb;60(2):187-95. doi: 10.1007/s00262-010-0934-x. Epub 2010 Oct 26. PMID:
20976447; PMCID: PMC11028632.
255: Ward AB, Mir H, Kapur N, Gales DN, Carriere PP, Singh S. Quercetin inhibits
prostate cancer by attenuating cell survival and inhibiting anti-apoptotic
pathways. World J Surg Oncol. 2018 Jun 14;16(1):108. doi:
10.1186/s12957-018-1400-z. PMID: 29898731; PMCID: PMC6001031.
256: Wang Y, Guo W, Xu H, Zhu X, Yu T, Jiang Z, Jiang Q, Gang X. An extensive
study of the mechanism of prostate cancer metastasis. Neoplasma.
2018;65(2):253-261. doi: 10.4149/neo_2018_161217N648. PMID: 29534587.
257: Wang Y, Yao B, Li H, Zhang Y, Gao H, Gao Y, Peng R, Tang J. Assessment of
Tumor Stiffness With Shear Wave Elastography in a Human Prostate Cancer
Xenograft Implantation Model. J Ultrasound Med. 2017 May;36(5):955-963. doi:
10.7863/ultra.16.03066. Epub 2017 Mar 4. PMID: 28258646.
258: Wang Y, Yao B, Zhang Y, Zhang M, Gao H, Tang J. [Construction of a
lentiviral vector of FoxM1 shRNA and its transfection into human prostate cancer
cell lines in vitro]. Nan Fang Yi Ke Da Xue Xue Bao. 2015 Aug;35(9):1227-33.
Chinese. PMID: 26403729.
259: Wang Y, Xu H, Si L, Li Q, Zhu X, Yu T, Gang X. MiR-206 inhibits
proliferation and migration of prostate cancer cells by targeting CXCL11.
Prostate. 2018 May;78(7):479-490. doi: 10.1002/pros.23468. Epub 2018 Mar 14.
PMID: 29542173.
260: Wang YU, Chen YN, Zhang W, Yang YU, Shen E, Hu B. Upregulation of Beclin-1
expression in DU-145 cells following low-frequency ultrasound irradiation
combined with microbubbles. Oncol Lett. 2015 Oct;10(4):2487-2490. doi:
10.3892/ol.2015.3509. Epub 2015 Jul 17. PMID: 26622876; PMCID: PMC4580001.
261: Wang X, Deng H, Basu I, Zhu L. Induction of androgen receptor-dependent
apoptosis in prostate cancer cells by the retinoblastoma protein. Cancer Res.
2004 Feb 15;64(4):1377-85. doi: 10.1158/0008-5472.can-03-2428. PMID: 14973061.
262: Wang X, Breeze A, Kulka M. N-3 polyunsaturated fatty acids inhibit IFN-Î³-
induced IL-18 binding protein production by prostate cancer cells. Cancer
Immunol Immunother. 2015 Feb;64(2):249-58. doi: 10.1007/s00262-014-1630-z. Epub
2014 Oct 29. PMID: 25351720; PMCID: PMC11028839.
263: Wang WT, Chen YH, Hsu JL, Leu WJ, Yu CC, Chan SH, Ho YF, Hsu LC, Guh JH.
Terfenadine induces anti-proliferative and apoptotic activities in human
hormone-refractory prostate cancer through histamine receptor-independent Mcl-1
cleavage and Bak up-regulation. Naunyn Schmiedebergs Arch Pharmacol. 2014
Jan;387(1):33-45. doi: 10.1007/s00210-013-0912-x. Epub 2013 Sep 19. PMID:
24048439
264: Wang T, Xie ZP, Huang ZS, Li H, Wei AY, Di JM, Xiao HJ, Zhang ZG, Cai LH,
Tao X, Qi T, Chen DL, Chen J. Total triterpenoids from Ganoderma Lucidum
suppresses prostate cancer cell growth by inducing growth arrest and apoptosis.
J Huazhong Univ Sci Technolog Med Sci. 2015 Oct;35(5):736-741. doi:
10.1007/s11596-015-1499-x. Epub 2015 Oct 22. PMID: 26489631.
265: Wang S, Liu J, Li C, Yang X. Research of the effect of miR-663 on the
proliferation of prostate cancer cells, and the correlations of miR-663 with
pathological grade and clinical stage. J BUON. 2017 Jul-Aug;22(4):1011-1016.
PMID: 28952221.
266: Wang R, Zhang X, Chen C, Chen G, Sarabia C, Zhang Q, Zheng S, Wang G, Chen
QH. Structure-activity relationship studies of
1,7-diheteroarylhepta-1,4,6-trien-3-ones with two different terminal rings in
prostate epithelial cell models. Eur J Med Chem. 2017 Jun 16;133:208-226. doi:
10.1016/j.ejmech.2017.03.067. Epub 2017 Mar 29. PMID: 28388523; PMCID:
PMC5486975.
267: Wang R, Coderre JA. A bystander effect in alpha-particle irradiations of
human prostate tumor cells. Radiat Res. 2005 Dec;164(6):711-22. doi:
10.1667/3475.1. PMID: 16296877.
268: Wang Q, Horiatis D, Pinski J. Inhibitory effect of IL-6-induced
neuroendocrine cells on prostate cancer cell proliferation. Prostate. 2004 Nov
1;61(3):253-9. doi: 10.1002/pros.20106. PMID: 15368468.
269: Wang Q, Horiatis D, Pinski J. Interleukin-6 inhibits the growth of prostate
cancer xenografts in mice by the process of neuroendocrine differentiation. Int
J Cancer. 2004 Sep 10;111(4):508-13. doi: 10.1002/ijc.20286. PMID: 15239127.
270: Wang M, Tew KD, Stearns ME. Immunofluorescent studies of the anti-
microtubule effects of the anti-cancer drug estramustine. Anticancer Res. 1987
Nov-Dec;7(6):1165-71. PMID: 3327449.
271: Wang M, Stearns ME. Blocking of collagenase secretion by estramustine
during in vitro tumor cell invasion. Cancer Res. 1988 Nov 15;48(22):6262-71.
PMID: 2846150.
272: Wang M, Sun B, Ye T, Wang Y, Hou Y, Wang S, Pan H, Hua H, Li D.
5-(4-Hydroxyphenyl)-3H-1,2-dithiole-3-thione derivatives of brefeldin A: Design,
synthesis and cytotoxicity in MDA-MB-231 human breast cancer cells. Bioorg Med
Chem. 2023 Jul 15;90:117380. doi: 10.1016/j.bmc.2023.117380. Epub 2023 Jun 12.
PMID: 37329677.
273: Wang MJ, Liu YQ, Chang LC, Wang CY, Zhao YL, Zhao XB, Qian K, Nan X, Yang
L, Yang XM, Hung HY, Yang JS, Kuo DH, Goto M, Morris-Natschke SL, Pan SL, Teng
CM, Kuo SC, Wu TS, Wu YC, Lee KH. Design, synthesis, mechanisms of action, and
toxicity of novel 20(s)-sulfonylamidine derivatives of camptothecin as potent
antitumor agents. J Med Chem. 2014 Jul 24;57(14):6008-18. doi:
10.1021/jm5003588. Epub 2014 Jul 8. PMID: 25003995; PMCID: PMC4111373.
274: Wang L, Huang X, Zheng X, Wang X, Li S, Zhang L, Yang Z. Concurrent
chemoradiotherapy with low-dose docetaxel inhibits the growth of DU-145 prostate
cancer xenografts. Clin Transl Oncol. 2014 Jun;16(6):567-72. doi:
10.1007/s12094-013-1120-3. Epub 2013 Oct 9. PMID: 24105048.
275: Wang L, Wang L, Wei S, Wang X, Shen D. The Effects of
(11R)-13-(6-Nitroindazole)-11,13-Dihydroludartin on Human Prostate Carcinoma
Cells and Mouse Tumor Xenografts. Med Sci Monit. 2020 Feb 9;26:e920389. doi:
10.12659/MSM.920389. PMID: 32036379; PMCID: PMC7032533.
276: Wang L, Liu D, Ahmed T, Chung FL, Conaway C, Chiao JW. Targeting cell cycle
machinery as a molecular mechanism of sulforaphane in prostate cancer
prevention. Int J Oncol. 2004 Jan;24(1):187-92. PMID: 14654956.
277: Wang LX, Zhou Y, Fu JJ, Lu Z, Yu L. Separation and Characterization of
Prostate Cancer Cell Subtype according to Their Motility Using a Multi-Layer
CiGiP Culture. Micromachines (Basel). 2018 Dec 14;9(12):660. doi:
10.3390/mi9120660. PMID: 30558236; PMCID: PMC6315990.
278: Wang L, Zhang P, Meng X, Chen X, Xiang Z, Lin X, Liu Y, Gan W, Han X, Li D.
Correlation between the germline methylation status in ERÎ² promoter and the risk
in prostate cancer: a prospective study. Fam Cancer. 2016 Apr;15(2):309-15. doi:
10.1007/s10689-015-9850-8. PMID: 26547439.
279: Wang LP, Xu Z, Deng GY, Xu SL. Antiproliferative Activity of 8-methoxy
Ciprofloxacin-Hydrozone/Acylhydrazone Scaffolds. Curr Top Med Chem.
2020;20(21):1911-1915. doi: 10.2174/1568026620666200603105644. PMID: 32493190.
280: Wang LG, Liu XM, Kreis W, Budman DR. Down-regulation of prostate-specific
antigen expression by finasteride through inhibition of complex formation
between androgen receptor and steroid receptor-binding consensus in the promoter
of the PSA gene in LNCaP cells. Cancer Res. 1997 Feb 15;57(4):714-9. PMID:
9044850
281: Wang J, Zhao LY, Uyama T, Tsuboi K, Wu XX, Kakehi Y, Ueda N. Expression and
secretion of N-acylethanolamine-hydrolysing acid amidase in human prostate
cancer cells. J Biochem. 2008 Nov;144(5):685-90. doi: 10.1093/jb/mvn122. Epub
2008 Sep 19. PMID: 18806270.
282: Wang J, Wang C, Chen J, Du J, Qiu D, Qiu M. Chemical constituents of
Periploca forrestii and their cytotoxicity activity. Zhongguo Zhong Yao Za Zhi.
2009 Dec;34(24):3214-6. PMID: 20353003.
283: Wang J, Li Z, Lin Z, Zhao B, Wang Y, Peng R, Wang M, Lu C, Shi G, Shen Y.
17-DMCHAG, a new geldanamycin derivative, inhibits prostate cancer cells through
Hsp90 inhibition and survivin downregulation. Cancer Lett. 2015 Jun
28;362(1):83-96. doi: 10.1016/j.canlet.2015.03.025. Epub 2015 Mar 23. PMID:
25813406
284: Wang J, Abbas Rizvi SM, Madigan MC, Cozzi PJ, Power CA, Qu CF, Morgenstern
A, Apostolidis C, Russell PJ, Allen BJ, Li Y. Control of prostate cancer
spheroid growth using 213Bi-labeled multiple targeted alpha
radioimmunoconjugates. Prostate. 2006 Dec 1;66(16):1753-67. doi:
10.1002/pros.20502. PMID: 16955401.
285: Wang J, Chen X, Tong S, Zhou H, Sun J, Gou Y, Wu F, Hu J, Xu J, Ding G.
Overexpression of WDFY2 inhibits prostate cancer cell growth and migration via
inactivation of Akt pathway. Tumour Biol. 2017 Jun;39(6):1010428317704821. doi:
10.1177/1010428317704821. Erratum in: Tumour Biol. 2020
Oct;42(10):1010428320970884. doi: 10.1177/1010428320970884. PMID: 28653900.
286: Wang J, Tanji N, Kikugawa T, Shudou M, Song X, Yokoyama M. Expression of
aquaporin 3 in the human prostate. Int J Urol. 2007 Dec;14(12):1088-92;
discussion 1092. doi: 10.1111/j.1442-2042.2007.01901.x. PMID: 18036046.
287: Wang JZ, Rhee JG, Shi P, Stewart RD, Allen Li X. In vitro determination of
radiation sensitivity parameters for DU-145 prostate cancer cells. Int J Radiat
Biol. 2008 Jun;84(6):515-22. doi: 10.1080/09553000802061285. PMID: 18470750.
288: Wang H, Yu D, Agrawal S, Zhang R. Experimental therapy of human prostate
cancer by inhibiting MDM2 expression with novel mixed-backbone antisense
oligonucleotides: in vitro and in vivo activities and mechanisms. Prostate. 2003
Feb 15;54(3):194-205. doi: 10.1002/pros.10187. PMID: 12518324.
289: Wang H, Hang J, Shi Z, Li M, Yu D, Kandimalla ER, Agrawal S, Zhang R.
Antisense oligonucleotide targeted to RIalpha subunit of cAMP-dependent protein
kinase (GEM231) enhances therapeutic effectiveness of cancer chemotherapeutic
agent irinotecan in nude mice bearing human cancer xenografts: in vivo
synergistic activity, pharmacokinetics and host toxicity. Int J Oncol. 2002
Jul;21(1):73-80. PMID: 12063552.
290: Wang H, Huang B, Li BM, Cao KY, Mo CQ, Jiang SJ, Pan JC, Wang ZR, Lin HY,
Wang DH, Qiu SP. ZEB1-mediated vasculogenic mimicry formation associates with
epithelial-mesenchymal transition and cancer stem cell phenotypes in prostate
cancer. J Cell Mol Med. 2018 Aug;22(8):3768-3781. doi: 10.1111/jcmm.13637. Epub
2018 May 12. PMID: 29754422; PMCID: PMC6050489.
291: Wang H, Lin H, Pan J, Mo C, Zhang F, Huang B, Wang Z, Chen X, Zhuang J,
Wang D, Qiu S. Vasculogenic Mimicry in Prostate Cancer: The Roles of EphA2 and
PI3K. J Cancer. 2016 Jun 5;7(9):1114-24. doi: 10.7150/jca.14120. PMID: 27326255;
PMCID: PMC4911879.
292: Wang H, Liu G, Shen D, Ye H, Huang J, Jiao L, Sun Y. HOXA1 enhances the
cell proliferation, invasion and metastasis of prostate cancer cells. Oncol Rep.
2015 Sep;34(3):1203-10. doi: 10.3892/or.2015.4085. Epub 2015 Jun 26. PMID:
26135141
293: Wang D, Hou L, Wu L, Yu X. Synthesis and anti-tumor activities of novel
oxazinyl isoflavonoids. Chem Pharm Bull (Tokyo). 2012;60(4):513-20. doi:
10.1248/cpb.60.513. PMID: 22466735.
294: Wang CC, Chen LG, Yang LL. Camelliin B induced apoptosis in HeLa cell line.
Toxicology. 2001 Nov 30;168(3):231-40. doi: 10.1016/s0300-483x(01)00452-8. PMID:
11684320
295: Wang CC, Chen LG, Yang LL. Antitumor activity of four macrocyclic
ellagitannins from Cuphea hyssopifolia. Cancer Lett. 1999 Jun
1;140(1-2):195-200. doi: 10.1016/s0304-3835(99)00071-3. PMID: 10403559.
296: Waltregny D, North B, Van Mellaert F, de Leval J, Verdin E, Castronovo V.
Screening of histone deacetylases (HDAC) expression in human prostate cancer
reveals distinct class I HDAC profiles between epithelial and stromal cells. Eur
J Histochem. 2004 Jul-Sep;48(3):273-90. PMID: 15590418.
297: Waltregny D, Alami Y, Clausse N, de Leval J, Castronovo V. Overexpression
of the homeobox gene HOXC8 in human prostate cancer correlates with loss of
tumor differentiation. Prostate. 2002 Feb 15;50(3):162-9. doi:
10.1002/pros.10045. PMID: 11813208.
298: Walton TJ, Li G, Seth R, McArdle SE, Bishop MC, Rees RC. DNA demethylation
and histone deacetylation inhibition co-operate to re-express estrogen receptor
beta and induce apoptosis in prostate cancer cell-lines. Prostate. 2008 Feb
1;68(2):210-22. doi: 10.1002/pros.20673. PMID: 18092350.
299: WÃ¥llberg H, Orlova A, Altai M, Hosseinimehr SJ, WidstrÃ¶m C, Malmberg J,
StÃ¥hl S, Tolmachev V. Molecular design and optimization of 99mTc-labeled
recombinant affibody molecules improves their biodistribution and imaging
properties. J Nucl Med. 2011 Mar;52(3):461-9. doi: 10.2967/jnumed.110.083592.
Epub 2011 Feb 14. PMID: 21321280.
300: Walch ET, Marchetti D. Role of neurotrophins and neurotrophins receptors in
the in vitro invasion and heparanase production of human prostate cancer cells.
Clin Exp Metastasis. 1999 Jun;17(4):307-14. doi: 10.1023/a:1006652605568. PMID:
10545017
301: Wakchoure S, Swain TM, Hentunen TA, Bauskin AR, Brown DA, Breit SN, Vuopala
KS, Harris KW, Selander KS. Expression of macrophage inhibitory cytokine-1 in
prostate cancer bone metastases induces osteoclast activation and weight loss.
Prostate. 2009 May 1;69(6):652-61. doi: 10.1002/pros.20913. PMID: 19152406.
302: Wahyuni FS, Shaari K, Stanslas J, Lajis NH, Hamidi D. Cytotoxic Properties
and Complete Nuclear Magnetic Resonance Assignment of Isolated Xanthones from
the Root of Garcinia cowa Roxb. Pharmacogn Mag. 2016 Jan;12(Suppl 1):S52-6. doi:
10.4103/0973-1296.176115. PMID: 27041859; PMCID: PMC4792000.
303: Wahab S, Alsayari A, Muhsinah AB, Ahmad I, Hussain MS, Mallick J.
Cirsilineol Inhibits the Proliferation of Human Prostate Cancer Cells by
Inducing Reactive Oxygen Species (ROS)-Mediated Apoptosis. Evid Based Complement
Alternat Med. 2022 Jul 9;2022:7975664. doi: 10.1155/2022/7975664. PMID:
35855832; PMCID: PMC9288295.
304: Wahab BAA, Alamri ZZ, Jabbar AAJ, Ibrahim IAA, Almaimani RA, Almasmoum HA,
Ghaith MM, Farrash WF, Almutawif YA, Ageeli KA, Alfaifi SM, Alharthi RF.
Phytochemistry, antioxidant, anticancer, and acute toxicity of traditional
medicinal food Biarum bovei (Kardeh). BMC Complement Med Ther. 2023 Aug
9;23(1):283. doi: 10.1186/s12906-023-04080-y. PMID: 37559022; PMCID:
PMC10410897.
305: Waghray A, Webber MM. Retinoic acid modulates extracellular urokinase-type
plasminogen activator activity in DU-145 human prostatic carcinoma cells. Clin
Cancer Res. 1995 Jul;1(7):747-53. PMID: 9816041.
306: Waghray A, Keppler D, Sloane BF, Schuger L, Chen YQ. Analysis of a
truncated form of cathepsin H in human prostate tumor cells. J Biol Chem. 2002
Mar 29;277(13):11533-8. doi: 10.1074/jbc.M109557200. Epub 2002 Jan 16. PMID:
11796715
307: Wada Y, Harayama Y, Kamimura D, Yoshida M, Shibata T, Fujiwara K, Morimoto
K, Fujioka H, Kita Y. The synthetic and biological studies of discorhabdins and
related compounds. Org Biomol Chem. 2011 Jul 7;9(13):4959-76. doi:
10.1039/c1ob05058c. Epub 2011 May 20. PMID: 21597627.
308: Wabler M, Zhu W, Hedayati M, Attaluri A, Zhou H, Mihalic J, Geyh A, DeWeese
TL, Ivkov R, Artemov D. Magnetic resonance imaging contrast of iron oxide
nanoparticles developed for hyperthermia is dominated by iron content. Int J
Hyperthermia. 2014 May;30(3):192-200. doi: 10.3109/02656736.2014.913321. PMID:
24773041; PMCID: PMC4327906.
309: VuciÄ‡ V, IsenoviÄ‡ ER, AdziÄ‡ M, RuzdijiÄ‡ S, RadojciÄ‡ MB. Effects of gamma-
radiation on cell growth, cycle arrest, death, and superoxide dismutase
expression by DU 145 human prostate cancer cells. Braz J Med Biol Res. 2006
Feb;39(2):227-36. doi: 10.1590/s0100-879x2006000200009. Epub 2006 Feb 2. PMID:
16470310
310: Vrignaud P, SÃ©miond D, Lejeune P, Bouchard H, Calvet L, Combeau C, Riou JF,
CommerÃ§on A, Lavelle F, Bissery MC. Preclinical antitumor activity of
cabazitaxel, a semisynthetic taxane active in taxane-resistant tumors. Clin
Cancer Res. 2013 Jun 1;19(11):2973-83. doi: 10.1158/1078-0432.CCR-12-3146. Epub
2013 Apr 15. PMID: 23589177.
311: Vorobyeva A, Westerlund K, Mitran B, Altai M, Rinne S, SÃ¶rensen J, Orlova
A, Tolmachev V, KarlstrÃ¶m AE. Development of an optimal imaging strategy for
selection of patients for affibody-based PNA-mediated radionuclide therapy. Sci
Rep. 2018 Jun 25;8(1):9643. doi: 10.1038/s41598-018-27886-0. PMID: 29942011;
PMCID: PMC6018533.
312: VondÃ¡lovÃ¡ BlanÃ¡Å™ovÃ¡ O, Å afaÅ™Ã­kovÃ¡ B, HerÅ¯dkovÃ¡ J, KrkoÅ¡ka M, TomÃ¡nkovÃ¡ S,
KahounovÃ¡ Z, AndÄ›ra L, Bouchal J, Kharaishvili G, KrÃ¡l M, Sova P, KozubÃ­k A,
HyrÅ¡lovÃ¡ VaculovÃ¡ A. Cisplatin or LA-12 enhance killing effects of TRAIL in
prostate cancer cells through Bid-dependent stimulation of mitochondrial
apoptotic pathway but not caspase-10. PLoS One. 2017 Nov 28;12(11):e0188584.
doi: 10.1371/journal.pone.0188584. PMID: 29182622; PMCID: PMC5705153.
313: von Haefen C, Wieder T, Gillissen B, StÃ¤rck L, Graupner V, DÃ¶rken B, Daniel
PT. Ceramide induces mitochondrial activation and apoptosis via a Bax-dependent
pathway in human carcinoma cells. Oncogene. 2002 Jun 6;21(25):4009-19. doi:
10.1038/sj.onc.1205497. PMID: 12037683.
314: Vogel-Claussen J, Gimi B, Artemov D, Bhujwalla ZM. Diffusion-weighted and
macromolecular contrast enhanced MRI of tumor response to antivascular therapy
with ZD6126. Cancer Biol Ther. 2007 Sep;6(9):1469-75. doi: 10.4161/cbt.6.9.4634.
Epub 2007 Jun 27. PMID: 17881899.
315: Vodnik VV, MojiÄ‡ M, StamenoviÄ‡ U, OtoniÄar M, AjdÅ¾anoviÄ‡ V, MaksimoviÄ‡-
IvaniÄ‡ D, MijatoviÄ‡ S, MarkoviÄ‡ MM, BarudÅ¾ija T, FilipoviÄ‡ B, MiloÅ¡eviÄ‡ V,
Å oÅ¡iÄ‡-JurjeviÄ‡ B. Development of genistein-loaded gold nanoparticles and their
antitumor potential against prostate cancer cell lines. Mater Sci Eng C Mater
Biol Appl. 2021 May;124:112078. doi: 10.1016/j.msec.2021.112078. Epub 2021 Mar
27. PMID: 33947570.
316: Viswanath ANI, Lim JW, Seo SH, Lee JY, Lim SM, Pae AN. GRP78-targeted in-
silico virtual screening of novel anticancer agents. Chem Biol Drug Des. 2018
Aug;92(2):1555-1566. doi: 10.1111/cbdd.13322. Epub 2018 May 31. PMID: 29718569.
317: Vishwanathan CL, Deb S, Jain A, Lokhande T, Juvekar A. Synthesis and
evaluation of L-glutamic Acid analogs as potential anticancer agents. Indian J
Pharm Sci. 2008 Mar-Apr;70(2):245-9. doi: 10.4103/0250-474X.41467. PMID:
20046724; PMCID: PMC2792474.
318: Virych PA, Zadvorniy TV, Borikun TV, Lykhova OO, Chumachenko VA, Virych PA,
Pavlenko VA, Kutsevol NV, Lukianova NY. EFFECTS OF DEXTRAN-GRAFT-
POLYACRYLAMIDE/ZnO NANOPARTICLES ON PROSTATE CANCER CELL LINES IN VITRO. Exp
Oncol. 2022 Nov;44(3):217-221. doi: 10.32471/exp-
oncology.2312-8852.vol-44-no-3.18452. PMID: 36325704.
319: Virtanen SS, VÃ¤Ã¤nÃ¤nen HK, HÃ¤rkÃ¶nen PL, Lakkakorpi PT. Alendronate inhibits
invasion of PC-3 prostate cancer cells by affecting the mevalonate pathway.
Cancer Res. 2002 May 1;62(9):2708-14. PMID: 11980672.
320: Villarreal W, Colina-Vegas L, Visbal G, Corona O, CorrÃªa RS, Ellena J,
Cominetti MR, Batista AA, Navarro M. Copper(I)-Phosphine Polypyridyl Complexes:
Synthesis, Characterization, DNA/HSA Binding Study, and Antiproliferative
Activity. Inorg Chem. 2017 Apr 3;56(7):3781-3793. doi:
10.1021/acs.inorgchem.6b02419. Epub 2017 Mar 14. PMID: 28290674.
321: Villarreal W, Colina-Vegas L, Rodrigues de Oliveira C, Tenorio JC, Ellena
J, Gozzo FC, Cominetti MR, Ferreira AG, Ferreira MA, Navarro M, Batista AA.
Chiral Platinum(II) Complexes Featuring Phosphine and Chloroquine Ligands as
Cytotoxic and Monofunctional DNA-Binding Agents. Inorg Chem. 2015 Dec
21;54(24):11709-20. doi: 10.1021/acs.inorgchem.5b01647. Epub 2015 Nov 25. PMID:
26606142
322: Viljoen TC, van Aswegen CH, du Plessis DJ. Binding of estradiol to whole
prostatic DU-145 cells in the presence and absence of tamoxifen and
acetylsalicylic acid. Prostate. 1995 Sep;27(3):160-5. doi:
10.1002/pros.2990270307. PMID: 7567695.
323: Viljoen TC, van Aswegen CH, du Plessis DJ. Influence of acetylsalicylic
acid and metabolites on DU-145 prostatic cancer cell proliferation. Oncology.
1995 Nov-Dec;52(6):465-9. doi: 10.1159/000227512. PMID: 7478432.
324: Vilhelmsson Timmermand O, Larsson E, Ulmert D, Tran TA, Strand S.
Radioimmunotherapy of prostate cancer targeting human kallikrein-related
peptidase 2. EJNMMI Res. 2016 Dec;6(1):27. doi: 10.1186/s13550-016-0181-z. Epub
2016 Mar 17. PMID: 26983637; PMCID: PMC4797400.
325: Vidulescu C, Clejan S, O'connor KC. Vesicle traffic through intercellular
bridges in DU 145 human prostate cancer cells. J Cell Mol Med. 2004 Jul-
Sep;8(3):388-96. doi: 10.1111/j.1582-4934.2004.tb00328.x. PMID: 15491514; PMCID:
PMC6740136.
326: Vicinanza R, Zhang Y, Henning SM, Heber D. Pomegranate Juice Metabolites,
Ellagic Acid and Urolithin A, Synergistically Inhibit Androgen-Independent
Prostate Cancer Cell Growth via Distinct Effects on Cell Cycle Control and
Apoptosis. Evid Based Complement Alternat Med. 2013;2013:247504. doi:
10.1155/2013/247504. Epub 2013 Apr 24. PMID: 23710216; PMCID: PMC3655614.
327: Vicente CM, Lima MA, Nader HB, Toma L. SULF2 overexpression positively
regulates tumorigenicity of human prostate cancer cells. J Exp Clin Cancer Res.
2015 Mar 14;34(1):25. doi: 10.1186/s13046-015-0141-x. PMID: 25887999; PMCID:
PMC4374423.
328: Vesper AR, Lacroix J, C-Gaudreault R, Tajmir-Rihai HA, BÃ©rubÃ© G. Synthesis
of novel C<sub>2</sub>-symmetric testosterone dimers and evaluation of
antiproliferative activity on androgen-dependent and -independent prostate
cancer cell lines. Steroids. 2016 Nov;115:98-104. doi:
10.1016/j.steroids.2016.08.012. Epub 2016 Aug 21. PMID: 27553724.
329: Verma P, Varshney R, Yadav SPS, Kar B, Roy P, Sharma AK. SAXS Analysis and
Characterization of Anticancer Activity of PNP-UDP Family Protein from
Putranjiva roxburghii. Protein J. 2022 Jun;41(3):381-393. doi:
10.1007/s10930-022-10060-x. Epub 2022 Jun 8. PMID: 35674860.
330: Verbeek W, Gombart AF, Shiohara M, Campbell M, Koeffler HP. Vitamin D
receptor: no evidence for allele-specific mRNA stability in cells which are
heterozygous for the Taq I restriction enzyme polymorphism. Biochem Biophys Res
Commun. 1997 Sep 8;238(1):77-80. doi: 10.1006/bbrc.1997.7239. PMID: 9299455.
331: Venanzoni MC, Giunta S, Muraro GB, Storari L, Crescini C, Mazzucchelli R,
Montironi R, Seth A. Apolipoprotein E expression in localized prostate cancers.
Int J Oncol. 2003 Apr;22(4):779-86. PMID: 12632068.
332: Velasco LR, PÃ©rez JC, Aguilar RT, RomÃ¡n Ramos R, Carrillo LV, AlarcÃ³n
Aguilar F. Detection of cytotoxic activity of Psacalium palladium on normal
mouse spleen cells and transformed human cells. Proc West Pharmacol Soc.
2005;48:150-3. PMID: 16416685.
333: Veine DM, Yao H, Stafford DR, Fay KS, Livant DL. A D-amino acid containing
peptide as a potent, noncovalent inhibitor of Î±5Î²1 integrin in human prostate
cancer invasion and lung colonization. Clin Exp Metastasis. 2014
Apr;31(4):379-93. doi: 10.1007/s10585-013-9634-1. Epub 2014 Jan 25. PMID:
24464034
334: Vedantam P, Huang G, Tzeng TR. Size-dependent cellular toxicity and uptake
of commercial colloidal gold nanoparticles in DU-145 cells. Cancer Nanotechnol.
2013;4(1-3):13-20. doi: 10.1007/s12645-013-0033-8. Epub 2013 Mar 9. PMID:
26316898; PMCID: PMC4544071.
335: Vayalil PK, Katiyar SK. Treatment of epigallocatechin-3-gallate inhibits
matrix metalloproteinases-2 and -9 via inhibition of activation of mitogen-
activated protein kinases, c-jun and NF-kappaB in human prostate carcinoma
DU-145 cells. Prostate. 2004 Apr 1;59(1):33-42. doi: 10.1002/pros.10352. PMID:
14991864
336: Varlamova EG, Goltyaev MV, Mal'tseva VN, Turovsky EA, Sarimov RM, Simakin
AV, Gudkov SV. Mechanisms of the Cytotoxic Effect of Selenium Nanoparticles in
Different Human Cancer Cell Lines. Int J Mol Sci. 2021 Jul 21;22(15):7798. doi:
10.3390/ijms22157798. PMID: 34360564; PMCID: PMC8346078.
337: Varlamova EG, Goltyaev MV, Kuznetsova JP. [Effect of Sodium Selenite on
Gene Expression of SELF, SELW, and TGR Selenoproteins in Adenocarcinoma Cells of
the Human Prostate]. Mol Biol (Mosk). 2018 May-Jun;52(3):519-526. Russian. doi:
10.7868/S0026898418030151. PMID: 29989584.
338: Vanoverberghe K, Mariot P, Vanden Abeele F, Delcourt P, Parys JB,
Prevarskaya N. Mechanisms of ATP-induced calcium signaling and growth arrest in
human prostate cancer cells. Cell Calcium. 2003 Jul;34(1):75-85. doi:
10.1016/s0143-4160(03)00024-1. PMID: 12767895.
339: VanOosten RL, Earel JK Jr, Griffith TS. Histone deacetylase inhibitors
enhance Ad5-TRAIL killing of TRAIL-resistant prostate tumor cells through
increased caspase-2 activity. Apoptosis. 2007 Mar;12(3):561-71. doi:
10.1007/s10495-006-0009-9. Epub 2006 Dec 30. PMID: 17195089.
340: Vanga MK, Bhukya R, Thumma V, Ambadipudi SSSSS, Nayak VL, Andugulapati SB,
Manga V. Design and synthesis of Meldrum's acid based 7-azaindole anchored
1,2,3-triazole hybrids as anticancer agents. RSC Med Chem. 2024 Mar
11;15(5):1709-1721. doi: 10.1039/d4md00015c. PMID: 38784465; PMCID: PMC11110793.
341: Van Laar ES, Weitman S, MacDonald JR, Waters SJ. Antitumor activity of
irofulven monotherapy and in combination with mitoxantrone or docetaxel against
human prostate cancer models. Prostate. 2004 Apr 1;59(1):22-32. doi:
10.1002/pros.10351. PMID: 14991863.
342: van Bokhoven A, Varella-Garcia M, Korch C, Hessels D, Miller GJ. Widely
used prostate carcinoma cell lines share common origins. Prostate. 2001
Apr;47(1):36-51. doi: 10.1002/pros.1045. PMID: 11304728.
343: van Bokhoven A, Caires A, Maria MD, Schulte AP, Lucia MS, Nordeen SK,
Miller GJ, Varella-Garcia M. Spectral karyotype (SKY) analysis of human prostate
carcinoma cell lines. Prostate. 2003 Nov 1;57(3):226-44. doi:
10.1002/pros.10291. PMID: 14518030.
344: van Bokhoven A, Varella-Garcia M, Korch C, Johannes WU, Smith EE, Miller
HL, Nordeen SK, Miller GJ, Lucia MS. Molecular characterization of human
prostate carcinoma cell lines. Prostate. 2003 Nov 1;57(3):205-25. doi:
10.1002/pros.10290. PMID: 14518029.
345: Vallo S, Mani J, Stastny M, MakareviÄ‡ J, Juengel E, Tsaur I, Bartsch G,
Haferkamp A, Blaheta RA. The prostate cancer blocking potential of the histone
deacetylase inhibitor LBH589 is not enhanced by the multi receptor tyrosine
kinase inhibitor TKI258. Invest New Drugs. 2013 Apr;31(2):265-72. doi:
10.1007/s10637-012-9851-5. Epub 2012 Jul 17. PMID: 22801803.
346: Valenti MT, Bertoldo F, Dalle Carbonare L, Azzarello G, Zenari S, Zanatta
M, Balducci E, Vinante O, Lo Cascio V. The effect of bisphosphonates on gene
expression: GAPDH as a housekeeping or a new target gene? BMC Cancer. 2006 Mar
3;6:49. doi: 10.1186/1471-2407-6-49. PMID: 16515701; PMCID: PMC1473200.
347: Valencia S, HernÃ¡ndez-Angeles A, Soria-Jasso LE, Arias-MontaÃ±o JA.
Histamine H(1) receptor activation inhibits the proliferation of human prostatic
adenocarcinoma DU-145 cells. Prostate. 2001 Aug 1;48(3):179-87. doi:
10.1002/pros.1096. PMID: 11494333.
348: Valderrama JA, RÃ­os D, Muccioli GG, Buc Calderon P, Benites J. In Vitro
Inhibition of Hsp90 Protein by Benzothiazoloquinazolinequinones Is Enhanced in
The Presence of Ascorbate. A Preliminary In Vivo Antiproliferative Study.
Molecules. 2020 Feb 20;25(4):953. doi: 10.3390/molecules25040953. PMID:
32093392; PMCID: PMC7071032.
349: Valasinas A, Reddy VK, Blokhin AV, Basu HS, Bhattacharya S, Sarkar A,
Marton LJ, Frydman B. Long-chain polyamines (oligoamines) exhibit strong
cytotoxicities against human prostate cancer cells. Bioorg Med Chem. 2003 Sep
1;11(18):4121-31. doi: 10.1016/s0968-0896(03)00453-x. PMID: 12927874.
350: Vaishampayan U, Glode M, Du W, Kraft A, Hudes G, Wright J, Hussain M. Phase
II study of dolastatin-10 in patients with hormone-refractory metastatic
prostate adenocarcinoma. Clin Cancer Res. 2000 Nov;6(11):4205-8. Erratum in:
Clin Cancer Res 2000 Dec;6(12):4967. PMID: 11106233.
351: Vaday GG, Peehl DM, Kadam PA, Lawrence DM. Expression of CCL5 (RANTES) and
CCR5 in prostate cancer. Prostate. 2006 Feb 1;66(2):124-34. doi:
10.1002/pros.20306. PMID: 16161154.
352: Vacherot F, Caruelle D, Chopin D, Gil-Diez S, Barritault D, Caruelle JP,
Courty J. Involvement of heparin affin regulatory peptide in human prostate
cancer. Prostate. 1999 Feb 1;38(2):126-36. doi:
10.1002/(sici)1097-0045(19990201)38:2<126::aid-pros6>3.0.co;2-c. PMID: 9973098.
353: Vaarla K, Kesharwani RK, Santosh K, Vedula RR, Kotamraju S, Toopurani MK.
Synthesis, biological activity evaluation and molecular docking studies of novel
coumarin substituted thiazolyl-3-aryl-pyrazole-4-carbaldehydes. Bioorg Med Chem
Lett. 2015 Dec 15;25(24):5797-803. doi: 10.1016/j.bmcl.2015.10.042. Epub 2015
Oct 23. PMID: 26542964.
354: Vaarala MH, Porvari KS, KyllÃ¶nen AP, Mustonen MV, Lukkarinen O, Vihko PT.
Several genes encoding ribosomal proteins are over-expressed in prostate-cancer
cell lines: confirmation of L7a and L37 over-expression in prostate-cancer
tissue samples. Int J Cancer. 1998 Sep 25;78(1):27-32. doi:
10.1002/(sici)1097-0215(19980925)78:1<27::aid-ijc6>3.0.co;2-z. PMID: 9724090.
355: Uzzo RG, Crispen PL, Golovine K, Makhov P, Horwitz EM, Kolenko VM. Diverse
effects of zinc on NF-kappaB and AP-1 transcription factors: implications for
prostate cancer progression. Carcinogenesis. 2006 Oct;27(10):1980-90. doi:
10.1093/carcin/bgl034. Epub 2006 Apr 10. PMID: 16606632.
356: Uzzo RG, Leavis P, Hatch W, Gabai VL, Dulin N, Zvartau N, Kolenko VM. Zinc
inhibits nuclear factor-kappa B activation and sensitizes prostate cancer cells
to cytotoxic agents. Clin Cancer Res. 2002 Nov;8(11):3579-83. PMID: 12429649.
357: Uzunoglu S, Karaca B, Atmaca H, Kisim A, Sezgin C, Karabulut B, Uslu R.
Comparison of XTT and Alamar blue assays in the assessment of the viability of
various human cancer cell lines by AT-101 (-/- gossypol). Toxicol Mech Methods.
2010 Oct;20(8):482-6. doi: 10.3109/15376516.2010.508080. PMID: 20843265.
358: Uygur B, Wu WS. SLUG promotes prostate cancer cell migration and invasion
via CXCR4/CXCL12 axis. Mol Cancer. 2011 Nov 10;10:139. doi:
10.1186/1476-4598-10-139. PMID: 22074556; PMCID: PMC3226635.
359: Usuda J, Chiu SM, Murphy ES, Lam M, Nieminen AL, Oleinick NL. Domain-
dependent photodamage to Bcl-2. A membrane anchorage region is needed to form
the target of phthalocyanine photosensitization. J Biol Chem. 2003 Jan
17;278(3):2021-9. doi: 10.1074/jbc.M205219200. Epub 2002 Oct 11. PMID: 12379660.
360: Usuda J, Chiu SM, Azizuddin K, Xue LY, Lam M, Nieminen AL, Oleinick NL.
Promotion of photodynamic therapy-induced apoptosis by the mitochondrial protein
Smac/DIABLO: dependence on Bax. Photochem Photobiol. 2002 Aug;76(2):217-23. doi:
10.1562/0031-8655(2002)076<0217:poptia>2.0.co;2. PMID: 12194220.
361: Usmani BA, Shen R, Janeczko M, Papandreou CN, Lee WH, Nelson WG, Nelson JB,
Nanus DM. Methylation of the neutral endopeptidase gene promoter in human
prostate cancers. Clin Cancer Res. 2000 May;6(5):1664-70. PMID: 10815884.
362: Urban M, Sarek J, Klinot J, Korinkova G, Hajduch M. Synthesis of A-seco
derivatives of betulinic acid with cytotoxic activity. J Nat Prod. 2004
Jul;67(7):1100-5. doi: 10.1021/np049938m. PMID: 15270560.
363: Urbanek KA, Kowalska K, Habrowska-GÃ³rczyÅ„ska DE, DomiÅ„ska K, Sakowicz A,
Piastowska-Ciesielska AW. In Vitro Analysis of Deoxynivalenol Influence on
Steroidogenesis in Prostate. Toxins (Basel). 2021 Sep 26;13(10):685. doi:
10.3390/toxins13100685. PMID: 34678978; PMCID: PMC8539121.
364: Urbagarova BM, Shults EE, Taraskin VV, Radnaeva LD, Petrova TN, Rybalova
TV, Frolova TS, Pokrovskii AG, Ganbaatar J. Chromones and coumarins from
Saposhnikovia divaricata (Turcz.) Schischk. Growing in Buryatia and Mongolia and
their cytotoxicity. J Ethnopharmacol. 2020 Oct 28;261:112517. doi:
10.1016/j.jep.2019.112517. Epub 2020 Jan 10. PMID: 31931162.
365: Urasaki Y, Laco GS, Pourquier P, Takebayashi Y, Kohlhagen G, Gioffre C,
Zhang H, Chatterjee D, Pantazis P, Pommier Y. Characterization of a novel
topoisomerase I mutation from a camptothecin-resistant human prostate cancer
cell line. Cancer Res. 2001 Mar 1;61(5):1964-9. PMID: 11280753.
366: Urasaki Y, Laco G, Takebayashi Y, Bailly C, Kohlhagen G, Pommier Y. Use of
camptothecin-resistant mammalian cell lines to evaluate the role of
topoisomerase I in the antiproliferative activity of the indolocarbazole,
NB-506, and its topoisomerase I binding site. Cancer Res. 2001 Jan
15;61(2):504-8. PMID: 11212241.
367: Urasaki Y, Takebayashi Y, Pommier Y. Activity of a novel camptothecin
analogue, homocamptothecin, in camptothecin-resistant cell lines with
topoisomerase I alterations. Cancer Res. 2000 Dec 1;60(23):6577-80. PMID:
11118036
368: Umiel T, Campbell M, Cho S, Deem R, Cesano A, Santoli D, Koeffler H. Potent
tumoricidal effects of a human cytotoxic T-cell line (TALL-104) against prostate
cancer. Int J Oncol. 1997 Jun;10(6):1125-31. doi: 10.3892/ijo.10.6.1125. PMID:
21533494
369: Ulrix W, Swinnen JV, Heyns W, Verhoeven G. Androgens down-regulate the
expression of the human homologue of paternally expressed gene-3 in the
prostatic adenocarcinoma cell line LNCaP. Mol Cell Endocrinol. 1999 Sep
10;155(1-2):69-76. doi: 10.1016/s0303-7207(99)00113-6. PMID: 10580840.
370: Ulrix W, Swinnen JV, Heyns W, Verhoeven G. Identification of the
phosphatidic acid phosphatase type 2a isozyme as an androgen-regulated gene in
the human prostatic adenocarcinoma cell line LNCaP. J Biol Chem. 1998 Feb
20;273(8):4660-5. doi: 10.1074/jbc.273.8.4660. PMID: 9468526.
371: Ueno K, Hirata H, Shahryari V, Deng G, Tanaka Y, Tabatabai ZL, Hinoda Y,
Dahiya R. microRNA-183 is an oncogene targeting Dkk-3 and SMAD4 in prostate
cancer. Br J Cancer. 2013 Apr 30;108(8):1659-67. doi: 10.1038/bjc.2013.125. Epub
2013 Mar 28. PMID: 23538390; PMCID: PMC3668476.
372: Udayakumar TS, Chen ML, Bair EL, Von Bredow DC, Cress AE, Nagle RB, Bowden
GT. Membrane type-1-matrix metalloproteinase expressed by prostate carcinoma
cells cleaves human laminin-5 beta3 chain and induces cell migration. Cancer
Res. 2003 May 1;63(9):2292-9. PMID: 12727852.
373: Uchugonova A, Zhang Y, Salz R, Liu F, Suetsugu A, Zhang L, Koenig K,
Hoffman RM, Zhao M. Imaging the Different Mechanisms of Prostate Cancer Cell-
killing by Tumor-targeting Salmonella typhimurium A1-R. Anticancer Res. 2015
Oct;35(10):5225-9. PMID: 26408681.
374: Tu KJ, Roy SK, Keepers Z, Gartia MR, Shukla HD, Biswal NC. Docetaxel
radiosensitizes castration-resistant prostate cancer by downregulating CAV-1.
Int J Radiat Biol. 2024;100(2):256-267. doi: 10.1080/09553002.2023.2263553. Epub
2024 Jan 29. PMID: 37747697.
375: Turner T, Epps-Fung MV, Kassis J, Wells A. Molecular inhibition of
phospholipase cgamma signaling abrogates DU-145 prostate tumor cell invasion.
Clin Cancer Res. 1997 Dec;3(12 Pt 1):2275-82. PMID: 9815625.
376: Turner T, Jackson WH, Pettit GR, Wells A, Kraft AS. Treatment of human
prostate cancer cells with dolastatin 10, a peptide isolated from a marine
shell-less mollusc. Prostate. 1998 Feb 15;34(3):175-81. doi:
10.1002/(sici)1097-0045(19980215)34:3<175::aid-pros4>3.0.co;2-h. PMID: 9492845.
377: Turner T, Chen P, Goodly LJ, Wells A. EGF receptor signaling enhances in
vivo invasiveness of DU-145 human prostate carcinoma cells. Clin Exp Metastasis.
1996 Sep;14(4):409-18. doi: 10.1007/BF00123400. PMID: 8878415.
378: Turnbull WL, Luyt LG. Amino-Substituted 2,2'-Bipyridine Ligands as
Fluorescent Indicators for Zn<sup>II</sup> and Applications for Fluorescence
Imaging of Prostate Cells. Chemistry. 2018 Sep 25;24(54):14539-14546. doi:
10.1002/chem.201803051. Epub 2018 Sep 5. PMID: 30051526.
379: Turkeri L, Onol FF, Ozyurek M. Tumor specific cytotoxicity and telomerase
down-regulation in prostate cancer by autologous dendritic cells loaded with
whole tumor cell antigens. Urol Oncol. 2010 May-Jun;28(3):290-5. doi:
10.1016/j.urolonc.2009.01.029. Epub 2009 Apr 11. PMID: 19362861.
380: TÃ¼lÃ¼ce Y, Mohammed HN, Koyuncu Ä°, KiliÃ§ A, Durgun M. ROS-mediated
Genotoxicity and Apoptosis Induced by a Novel Salicylaldimine Derivatives in
Human Cervical Cancer Cells. Curr Med Chem. 2023;30(33):3815-3829. doi:
10.2174/0929867330666221026162452. PMID: 36305154.
381: TÃ¼lÃ¼ce Y, Masseh HDI, Koyuncu Ä°, KiliÃ§ A, Durgun M, Ã–zkol H. Novel Fluorine
Boron Hybrid Complex as Potential Antiproliferative Drugs on Colorectal Cancer
Cell Line. Anticancer Agents Med Chem. 2019;19(5):627-637. doi:
10.2174/1871520619666190117142353. PMID: 30652651.
382: TÃ¼lÃ¼ce Y, Lak PTA, Koyuncu Ä°, KÄ±lÄ±Ã§ A, Durgun M, Ã–zkol H. The apoptotic,
cytotoxic and genotoxic effect of novel binuclear boron-fluoride complex on
endometrial cancer. Biometals. 2017 Dec;30(6):933-944. doi:
10.1007/s10534-017-0060-8. Epub 2017 Oct 19. PMID: 29052084.
383: Tubin S, Valeriani M, Salerno G, Bracci S, Stoppacciaro A, Cardelli P, Osti
MF, De Sanctis V, Minniti G, Maurizi Enrici R. Manipulation of radiation-induced
bystander effect in prostate adenocarcinoma by dose and tumor differentiation
grade: in vitro study. Int J Radiat Biol. 2015 Feb;91(2):166-71. doi:
10.3109/09553002.2015.959667. Epub 2015 Jan 29. PMID: 25174735.
384: Tsigelny I, Burton DW, Sharikov Y, Hastings RH, Deftos LJ. Coherent
expression chromosome cluster analysis reveals differential regulatory functions
of amino-terminal and distal parathyroid hormone-related protein domains in
prostate carcinoma. J Biomed Biotechnol. 2005;2005(4):353-63. doi:
10.1155/JBB.2005.353. PMID: 16489268; PMCID: PMC1361488.
385: Tsepaeva OV, Nemtarev AV, Pashirova TN, Khokhlachev MV, Lyubina AP,
Amerkhanova SK, Voloshina AD, Mironov VF. Novel triphenylphosphonium amphiphilic
conjugates of glycerolipid type: synthesis, cytotoxic and antibacterial
activity, and targeted cancer cell delivery. RSC Med Chem. 2023 Jan
11;14(3):454-469. doi: 10.1039/d2md00363e. PMID: 36970146; PMCID: PMC10034156.
386: Tseng JC, Huang SH, Lin CY, Wang BJ, Huang SF, Shen YY, Chuu CP. ROR2
suppresses metastasis of prostate cancer via regulation of
miR-199a-5p-PIAS3-AKT2 signaling axis. Cell Death Dis. 2020 May 15;11(5):376.
doi: 10.1038/s41419-020-2587-9. PMID: 32415173; PMCID: PMC7228945.
387: Tseng JC, Lin CY, Su LC, Fu HH, Yang SD, Chuu CP. CAPE suppresses migration
and invasion of prostate cancer cells via activation of non-canonical Wnt
signaling. Oncotarget. 2016 Jun 21;7(25):38010-38024. doi:
10.18632/oncotarget.9380. PMID: 27191743; PMCID: PMC5122368.
388: Tsaur I, Thomas A, Juengel E, Maxeiner S, Grein T, Le QC, Muschta V, Rutz
J, Chun FKH, Blaheta RA. Deciphering the Molecular Machinery-Influence of sE-
Cadherin on Tumorigenic Traits of Prostate Cancer Cells. Biology (Basel). 2021
Oct 7;10(10):1007. doi: 10.3390/biology10101007. PMID: 34681106; PMCID:
PMC8533516.
389: Tsaur I, Hudak L, MakareviÄ‡ J, Juengel E, Mani J, Borgmann H, Gust KM,
Schilling D, Bartsch G, Nelson K, Haferkamp A, Blaheta RA. Intensified
antineoplastic effect by combining an HDAC-inhibitor, an mTOR-inhibitor and low
dosed interferon alpha in prostate cancer cells. J Cell Mol Med. 2015
Aug;19(8):1795-804. doi: 10.1111/jcmm.12583. Epub 2015 Mar 26. PMID: 25808196;
PMCID: PMC4549030.
390: Tsakiridis EE, Broadfield L, Marcinko K, Biziotis OD, Ali A, Mekhaeil B,
Ahmadi E, Singh K, Mesci A, Zacharidis PG, Anagnostopoulos AE, Berg T, Muti P,
Steinberg GR, Tsakiridis T. Combined metformin-salicylate treatment provides
improved anti-tumor activity and enhanced radiotherapy response in prostate
cancer; drug synergy at clinically relevant doses. Transl Oncol. 2021
Nov;14(11):101209. doi: 10.1016/j.tranon.2021.101209. Epub 2021 Aug 31. PMID:
34479029; PMCID: PMC8411238.
391: Tsai CY, Lee TS, Kou YR, Wu YL. Glucosamine inhibits IL-1beta-mediated IL-8
production in prostate cancer cells by MAPK attenuation. J Cell Biochem. 2009
Oct 1;108(2):489-98. doi: 10.1002/jcb.22278. PMID: 19626664.
392: Trzeciak AR, Nyaga SG, Jaruga P, Lohani A, Dizdaroglu M, Evans MK. Cellular
repair of oxidatively induced DNA base lesions is defective in prostate cancer
cell lines, PC-3 and DU-145. Carcinogenesis. 2004 Aug;25(8):1359-70. doi:
10.1093/carcin/bgh144. Epub 2004 Mar 25. PMID: 15044326.
393: Truman JP, Gueven N, Lavin M, Leibel S, Kolesnick R, Fuks Z, Haimovitz-
Friedman A. Down-regulation of ATM protein sensitizes human prostate cancer
cells to radiation-induced apoptosis. J Biol Chem. 2005 Jun 17;280(24):23262-72.
doi: 10.1074/jbc.M503701200. Epub 2005 Apr 18. PMID: 15837784; PMCID:
PMC1855286.
394: Troyer DA, Tang Y, Bedolla R, Adhvaryu SG, Thompson IM, Abboud-Werner S,
Sun LZ, Friedrichs WE, deGraffenried LA. Characterization of PacMetUT1, a
recently isolated human prostate cancer cell line. Prostate. 2008 Jun
1;68(8):883-92. doi: 10.1002/pros.20758. PMID: 18361412.
395: Tripathi YB, Tripathi P, Ramana Reddy MV, Dutt S, Tewari DS, Reddy EP.
Effect of Semicarpus anacardium on the cell cycle of DU-145 cells.
Phytomedicine. 1998 Oct;5(5):383-8. doi: 10.1016/S0944-7113(98)80021-4. PMID:
23195988
396: Trikha M, Raso E, Cai Y, Fazakas Z, Paku S, Porter AT, Timar J, Honn KV.
Role of alphaII(b)beta3 integrin in prostate cancer metastasis. Prostate. 1998
May 15;35(3):185-92. doi: 10.1002/(sici)1097-0045(19980515)35:3<185::aid-
pros4>3.0.co;2-g. PMID: 9582087.
397: Trikha M, Timar J, Lundy SK, Szekeres K, Tang K, Grignon D, Porter AT, Honn
KV. Human prostate carcinoma cells express functional alphaIIb(beta)3 integrin.
Cancer Res. 1996 Nov 1;56(21):5071-8. PMID: 8895766.
398: Tricoli JV, Gumerlock PH, Yao JL, Chi SG, D'Souza SA, Nestok BR, deVere
White RW. Alterations of the retinoblastoma gene in human prostate
adenocarcinoma. Genes Chromosomes Cancer. 1996 Feb;15(2):108-14. doi:
10.1002/(SICI)1098-2264(199602)15:2<108::AID-GCC5>3.0.CO;2-7. PMID: 8834174.
399: Tricoli JV, Yao JL, D'Souza SA, Bracken RB. Detection of sex-region Y (SRY)
transcripts in human prostate adenocarcinoma and benign prostatic hypertrophy.
Genes Chromosomes Cancer. 1993 Sep;8(1):28-33. doi: 10.1002/gcc.2870080106.
PMID: 7691156.
400: Tricoli JV, Bracken RB. ZFY gene expression and retention in human prostate
adenocarcinoma. Genes Chromosomes Cancer. 1993 Feb;6(2):65-72. doi:
10.1002/gcc.2870060202. PMID: 7680890.
401: Tran NL, Adams DG, Vaillancourt RR, Heimark RL. Signal transduction from
N-cadherin increases Bcl-2. Regulation of the phosphatidylinositol 3-kinase/Akt
pathway by homophilic adhesion and actin cytoskeletal organization. J Biol Chem.
2002 Sep 6;277(36):32905-14. doi: 10.1074/jbc.M200300200. Epub 2002 Jul 2. PMID:
12095980
402: Trainor C, Butterworth KT, McGarry CK, Liberante F, O'Sullivan JM, Hounsell
AR, Prise KM. Cell survival responses after exposure to modulated radiation
fields. Radiat Res. 2012 Jan;177(1):44-51. doi: 10.1667/rr2656.1. Epub 2011 Oct
26. PMID: 22029841.
403: Trainor C, Butterworth KT, McGarry CK, McMahon SJ, O'Sullivan JM, Hounsell
AR, Prise KM. DNA damage responses following exposure to modulated radiation
fields. PLoS One. 2012;7(8):e43326. doi: 10.1371/journal.pone.0043326. Epub 2012
Aug 17. PMID: 22912853; PMCID: PMC3422245.
404: Toyang NJ, Wabo HK, Ateh EN, Davis H, Tane P, Sondengam LB, Bryant J,
Verpoorte R. Cytotoxic sesquiterpene lactones from the leaves of Vernonia
guineensis Benth. (Asteraceae). J Ethnopharmacol. 2013 Mar 27;146(2):552-6. doi:
10.1016/j.jep.2013.01.022. Epub 2013 Jan 30. PMID: 23376285; PMCID: PMC5600613.
405: Toyang NJ, Wabo HK, Ateh EN, Davis H, Tane P, Kimbu SF, Sondengam LB,
Bryant J. In vitro anti-prostate cancer and ex vivo antiangiogenic activity of
Vernonia guineensis Benth. (Asteraceae) tuber extracts. J Ethnopharmacol. 2012
Jun 14;141(3):866-71. doi: 10.1016/j.jep.2012.03.021. Epub 2012 Mar 23. PMID:
22465590
406: Tousi MS, Sepehri H, Khoee S, Farimani MM, Delphi L, Mansourizadeh F.
Evaluation of apoptotic effects of mPEG-b-PLGA coated iron oxide nanoparticles
as a eupatorin carrier on DU-145 and LNCaP human prostate cancer cell lines. J
Pharm Anal. 2021 Feb;11(1):108-121. doi: 10.1016/j.jpha.2020.04.002. Epub 2020
Apr 18. PMID: 33717617; PMCID: PMC7930876.
407: Toupin N, Steinke SJ, Nadella S, Li A, Rohrabaugh TN Jr, Samuels ER, Turro
C, Sevrioukova IF, Kodanko JJ. Photosensitive Ru(II) Complexes as Inhibitors of
the Major Human Drug Metabolizing Enzyme CYP3A4. J Am Chem Soc. 2021 Jun
23;143(24):9191-9205. doi: 10.1021/jacs.1c04155. Epub 2021 Jun 10. PMID:
34110801; PMCID: PMC8265689.
408: Toubi F, Deezagi A, Singh G, Oghabian MA, Ali Fatemi SS, Arpanaei A.
Preparation and Characterization of Double Shell Fe<sub>3</sub>O<sub>4</sub>
Cluster@Nonporous SiO<sub>2</sub>@Mesoporous SiO<sub>2</sub> Nanocomposite
Spheres and Investigation of their <i>In Vitro</i> Biocompatibility. Iran J
Biotechnol. 2015 Mar;13(1):1-10. doi: 10.15171/ijb.1068. PMID: 28959275; PMCID:
PMC5434981.
409: Torrens F, Castellano G. Information theoretic entropy for molecular
classification: oxadiazolamines as potential therapeutic agents. Curr Comput
Aided Drug Des. 2013 Jun;9(2):241-53. doi: 10.2174/1573409911309020009. PMID:
23700996
410: Tooyserkani R, Rasaee MJ, Bandehpour M, W P M LÃ¶wik D. Novel anti-PD-L1
peptide selected from combinatorial phage library inhibits tumor cell growth and
restores T-cell activity. J Drug Target. 2021 Aug;29(7):771-782. doi:
10.1080/1061186X.2021.1879087. Epub 2021 Jul 9. PMID: 33478285.
411: Tong X, Li H. eNOS protects prostate cancer cells from TRAIL-induced
apoptosis. Cancer Lett. 2004 Jul 8;210(1):63-71. doi:
10.1016/j.canlet.2003.12.021. PMID: 15172122.
412: Tonga JL, Kamdem MHK, Mphahlele PM, Jiyane P, Fonkui TY, Fotsing MCD,
Mmutlane EM, Zingue S, Ndinteh DT. Chemical profiling, bio-guided purification,
and cytotoxic effect of two African spices: Hypodaphnis zenkeri Engl. Stapf
(Lauraceae) and Staudtia kamerunensis warb (Myristicaceae) on human prostate
cancer cell lines. J Ethnopharmacol. 2024 Sep 15;331:117843. doi:
10.1016/j.jep.2024.117843. Epub 2024 Feb 16. PMID: 38367930.
413: Tomita K, van Bokhoven A, Jansen CF, Bussemakers MJ, Schalken JA.
Coordinate recruitment of E-cadherin and ALCAM to cell-cell contacts by alpha-
catenin. Biochem Biophys Res Commun. 2000 Jan 27;267(3):870-4. doi:
10.1006/bbrc.1999.2040. PMID: 10673383.
414: Tomar PP, Nikhil K, Singh A, Selvakumar P, Roy P, Sharma AK.
Characterization of anticancer, DNase and antifungal activity of pumpkin 2S
albumin. Biochem Biophys Res Commun. 2014 Jun 13;448(4):349-54. doi:
10.1016/j.bbrc.2014.04.158. Epub 2014 May 9. PMID: 24814706.
415: Tolmachev V, Malmberg J, HofstrÃ¶m C, AbrahmsÃ©n L, Bergman T, SjÃ¶berg A,
SandstrÃ¶m M, GrÃ¤slund T, Orlova A. Imaging of insulinlike growth factor type 1
receptor in prostate cancer xenografts using the affibody molecule 111In-DOTA-
ZIGF1R:4551. J Nucl Med. 2012 Jan;53(1):90-7. doi: 10.2967/jnumed.111.090829.
Epub 2011 Dec 15. PMID: 22173843.
416: Tolmachev V, Altai M, SandstrÃ¶m M, Perols A, KarlstrÃ¶m AE, Boschetti F,
Orlova A. Evaluation of a maleimido derivative of NOTA for site-specific
labeling of affibody molecules. Bioconjug Chem. 2011 May 18;22(5):894-902. doi:
10.1021/bc100470x. Epub 2011 Apr 12. PMID: 21443270.
417: Tolba MF, Omar HA, Hersi F, Nunes ACF, Noreddin AM. The impact of Catechol-
O-methyl transferase knockdown on the cell proliferation of hormone-responsive
cancers. Mol Cell Endocrinol. 2019 May 15;488:79-88. doi:
10.1016/j.mce.2019.03.007. Epub 2019 Mar 21. PMID: 30904591.
418: Tolba MF, Esmat A, Al-Abd AM, Azab SS, Khalifa AE, Mosli HA, Abdel-Rahman
SZ, Abdel-Naim AB. Caffeic acid phenethyl ester synergistically enhances
docetaxel and paclitaxel cytotoxicity in prostate cancer cells. IUBMB Life. 2013
Aug;65(8):716-29. doi: 10.1002/iub.1188. Epub 2013 Jul 11. PMID: 23847086.
419: Tohidast M, Memari N, Amini M, Hosseini SS, Jebelli A, Doustvandi MA,
Baradaran B, Mokhtarzadeh A. MiR-145 inhibits cell migration and increases
paclitaxel chemosensitivity in prostate cancer cells. Iran J Basic Med Sci.
2023;26(11):1350-1359. doi: 10.22038/IJBMS.2023.70878.15397. PMID: 37886001;
PMCID: PMC10598815.
420: Tinley TL, Leal RM, Randall-Hlubek DA, Cessac JW, Wilkens LR, Rao PN,
Mooberry SL. Novel 2-methoxyestradiol analogues with antitumor activity. Cancer
Res. 2003 Apr 1;63(7):1538-49. PMID: 12670902.
421: TimÃ¡r J, RÃ¡sÃ³ E, DÃ¶me B, Li L, Grignon D, Nie D, Honn KV, Hagmann W.
Expression, subcellular localization and putative function of platelet-type
12-lipoxygenase in human prostate cancer cell lines of different metastatic
potential. Int J Cancer. 2000 Jul 1;87(1):37-43. doi:
10.1002/1097-0215(20000701)87:1<37::aid-ijc6>3.0.co;2-l. PMID: 10861450.
422: Tillotson JK, Rose DP. Density-dependent regulation of epidermal growth
factor receptor expression in DU 145 human prostate cancer cells. Prostate.
1991;19(1):53-61. doi: 10.1002/pros.2990190106. PMID: 1876536.
423: Tilley WD, Wilson CM, Marcelli M, McPhaul MJ. Androgen receptor gene
expression in human prostate carcinoma cell lines. Cancer Res. 1990 Sep
1;50(17):5382-6. PMID: 2386943.
424: Tilki D, Irmak S, Oliveira-Ferrer L, Hauschild J, Miethe K, Atakaya H,
Hammerer P, Friedrich MG, Schuch G, Galalae R, Stief CG, Kilic E, Huland H,
Ergun S. CEA-related cell adhesion molecule-1 is involved in angiogenic switch
in prostate cancer. Oncogene. 2006 Aug 17;25(36):4965-74. doi:
10.1038/sj.onc.1209514. Epub 2006 Mar 27. PMID: 16568082.
425: Thorat DA, Doddareddy MR, Seo SH, Hong TJ, Cho YS, Hahn JS, Pae AN.
Synthesis and biological evaluation of 2,4-diaminoquinazoline derivatives as
novel heat shock protein 90 inhibitors. Bioorg Med Chem Lett. 2011 Mar
15;21(6):1593-7. doi: 10.1016/j.bmcl.2011.01.117. Epub 2011 Feb 2. PMID:
21353544
426: Thomas R, Kim MH. Targeting the hypoxia inducible factor pathway with
mitochondrial uncouplers. Mol Cell Biochem. 2007 Feb;296(1-2):35-44. doi:
10.1007/s11010-006-9295-3. Epub 2006 Aug 19. PMID: 16924414.
427: Thirukkumaran CM, Nodwell MJ, Hirasawa K, Shi ZQ, Diaz R, Luider J,
Johnston RN, Forsyth PA, Magliocco AM, Lee P, Nishikawa S, Donnelly B, Coffey M,
Trpkov K, Fonseca K, Spurrell J, Morris DG. Oncolytic viral therapy for prostate
cancer: efficacy of reovirus as a biological therapeutic. Cancer Res. 2010 Mar
15;70(6):2435-44. doi: 10.1158/0008-5472.CAN-09-2408. Epub 2010 Mar 9. PMID:
20215509
[truncated: 9,039 more rows]
